# Supplementary material for: Epigenetic regulation of CpG promoter methylation in invasive prostate cancer cells
Source: Mol Cancer. 2010 Oct 7;9:267. doi: 10.1186/1476-4598-9-267 (PMC2958982; doi:10.1186/1476-4598-9-267)
Supplement: Additional file 1 — Table S1: Total methylated gene lists generated by Chip Analytics software. A) LNCaP B) DU145. Data represents those changes with a p-value ≤0.05 using nearest neighbor analysis. Genes are listed in alphabetical order according to their gene name. [file 1476-4598-9-267-S1.XLS]

## Sheet: A_LNCaP
Chromosome	ID	Name	Norm IP Signal	Norm WCE Signal	Normalized Log Ratio	Primary Annotation	Primary Annotation Type	Start Location
chr7	A_17_P05744912	chr7:121563658-121563717	397.0	666.0	-0.7463831699283041	AASS	PROMOTER	121563658
chr17	A_17_P10434273	chr17:64462736-64462795	-9.0	23.0	NaN	ABCA8	INSIDE	64462736
chr10	A_17_P07425836	chr10:101533095-101533154	186.0	409.5	-1.1385608305329773	ABCC2	INSIDE	101533095
chr3	A_17_P02824598	chr3:185388432-185388482	7299.0	9465.5	-0.3749798950179155	ABCF3	INSIDE	185388432
chr17	A_17_P16940717	chr17:7418248-7418295	2865.5	3737.5	-0.3832866830570243	ACA48	PROMOTER	7418248
chr17	A_17_P10214016	chr17:7418349-7418395	8174.5	8170.5	7.06121783879899E-4	ACA48	PROMOTER	7418349
chr17	A_17_P10214017	chr17:7418472-7418521	14255.0	10855.0	0.39310831332280827	ACA48	PROMOTER	7418472
chr7	A_17_P05636138	chr7:96585242-96585299	7447.5	8876.0	-0.2531534490601189	ACN9	INSIDE	96585242
chr17	A_17_P10468853	chr17:71484369-71484428	3675.0	4457.0	-0.27832871100156525	ACOX1	INSIDE	71484369
chr2	A_17_P01401176	chr2:111268340-111268397	745.0	502.0	0.569553061398752	ACOXL	PROMOTER	111268340
chr3	A_17_P02628273	chr3:142431341-142431388	258.0	442.0	-0.7766753039681774	ACPL2	PROMOTER	142431341
chr22	A_17_P11551613	chr22:49522637-49522686	2021.5	1748.0	0.20972101877109647	ACR	PROMOTER	49522637
chrX	A_17_P11784496	chrX:70715003-70715047	3318.0	2567.0	0.37023059038044487	ACRC	INSIDE	70715003
chr10	A_17_P07485379	chr10:114123910-114123960	1603.0	1478.0	0.11712815600839697	ACSL5	PROMOTER	114123910
chr10	A_17_P07381190	chr10:90707004-90707063	177.5	51.5	1.7851746872088259	ACTA2	PROMOTER	90707004
chr10	A_17_P07381191	chr10:90707118-90707177	78.0	131.0	-0.748020782675202	ACTA2	PROMOTER	90707118
chr17	A_17_P17026262	chr17:77095335-77095382	309.0	306.0	0.014075185211722742	ACTG1	PROMOTER	77095335
chr17	A_17_P10493584	chr17:77095649-77095693	98.5	275.0	-1.481235988955646	ACTG1	PROMOTER	77095649
chr19	A_17_P17137037	chr19:43831614-43831659	180.5	324.0	-0.8439949759974537	ACTN4	INSIDE	43831614
chr5	A_17_P15680599	chr5:33930601-33930659	2771.5	3341.5	-0.26982886656218674	ADAMTS12	PROMOTER	33930601
chr16	A_17_P10126491	chr16:76025731-76025776	2538.5	2703.0	-0.09058525180507233	ADAMTS18	INSIDE	76025731
chr16	A_17_P10126493	chr16:76025881-76025925	433.0	343.0	0.3361584485539126	ADAMTS18	INSIDE	76025881
chr19	A_17_P10962880	chr19:45913311-45913355	950.0	1304.5	-0.457497525599142	ADCK4	INSIDE	45913311
chr5	A_17_P04361168	chr5:148188600-148188659	1611.5	2399.0	-0.5740289692338892	ADRB2	DOWNSTREAM	148188600
chr5	A_17_P04363247	chr5:148633158-148633202	3328.0	4105.5	-0.30290250194502033	AFAP1L1	INSIDE	148633158
chrX	A_17_P12015004	chrX:147392454-147392513	324.0	538.5	-0.7329525316595827	AFF2	INSIDE	147392454
chr2	A_17_P01702351	chr2:177967492-177967551	892.0	1021.0	-0.19486725095749685	AGPS	INSIDE	177967492
chr21	A_17_P11411664	chr21:44541214-44541265	276.0	230.5	0.25990151634883113	AIRE	INSIDE	44541214
chr1	A_17_P00913881	chr1:242075212-242075269	384.5	635.5	-0.7249085270431326	AKT3	PROMOTER	242075212
chrX	A_17_P11889066	chrX:110806153-110806212	106.0	394.0	-1.8941313648931772	ALG13	PROMOTER	110806153
chrX	A_17_P11889068	chrX:110806696-110806755	126.0	207.0	-0.7162070339994088	ALG13	PROMOTER	110806696
chr14	A_17_P16718397	chr14:76348591-76348635	1133.5	1297.0	-0.19439408851091347	ANGEL1	INSIDE	76348591
chr10	A_17_P07416824	chr10:99321746-99321790	14387.5	8299.0	0.7938065159367768	ANKRD2	PROMOTER	99321746
chr6	A_17_P04657245	chr6:34968688-34968747	339.0	317.5	0.09452868147681572	ANKS1A	INSIDE	34968688
chr9	A_17_P06840038	chr9:99784045-99784103	2358.0	2484.0	-0.07510145524071878	ANP32B	PROMOTER	99784045
chr19	A_17_P10978838	chr19:52044926-52044970	370.0	538.0	-0.5400809020403121	AP2S1	INSIDE	52044926
chr1	A_17_P00541475	chr1:157823054-157823112	1030.0	735.0	0.48682818234685404	APCS	PROMOTER	157823054
chr9	A_17_P06689867	chr9:32983143-32983202	2558.0	1981.0	0.36878738399215066	APTX	PROMOTER	32983143
chr9	A_17_P06689869	chr9:32983608-32983657	164.0	231.5	-0.4973163786421528	APTX	PROMOTER	32983608
chr2	A_17_P15401972	chr2:241276229-241276273	749.0	718.0	0.06098187463569973	AQP12A	PROMOTER	241276229
chrX	A_17_P12035726	chrX:152852935-152852979	133.5	180.0	-0.4311571646421207	ARD1A	INSIDE	152852935
chr4	A_17_P15588349	chr4:86613229-86613285	4486.5	2815.5	0.6721992602884779	ARHGAP24	PROMOTER	86613229
chrX	A_17_P11589738	chrX:11595072-11595129	14.5	343.0	-4.56408377104524	ARHGAP6	PROMOTER	11595072
chr11	A_17_P08072429	chr11:119711792-119711849	140.0	163.0	-0.21944513728611104	ARHGEF12	PROMOTER	119711792
chr19	A_17_P10872563	chr19:7353456-7353509	35.5	110.0	-1.6316125940199775	ARHGEF18	INSIDE	7353456
chrX	A_17_P11763029	chrX:62896878-62896937	51.0	192.0	-1.9125371587496607	ARHGEF9	PROMOTER	62896878
chrX	A_17_P11763030	chrX:62896984-62897043	187.0	441.0	-1.237740385669884	ARHGEF9	PROMOTER	62896984
chr4	A_17_P03364287	chr4:115120823-115120882	32.0	39.5	-0.303780748177103	ARSJ	PROMOTER	115120823
chr12	A_17_P16536391	chr12:14884812-14884863	11371.0	8500.5	0.4197395264767695	ART4	INSIDE	14884812
chr12	A_17_P08207006	chr12:14887855-14887914	214.0	201.0	0.09041529522221839	ART4	PROMOTER	14887855
chr12	A_17_P08207008	chr12:14888016-14888064	53.0	174.0	-1.7150230412855292	ART4	PROMOTER	14888016
chr14	A_17_P09482800	chr14:93491327-93491371	12025.5	8878.0	0.43779026629235784	ASB2	INSIDE	93491327
chrX	A_17_P11715016	chrX:40325793-40325852	-12.5	-29.0	-1.2141248053528475	ATP6AP2	INSIDE	40325793
chr20	A_17_P11025445	chr20:3395331-3395390	33.5	84.5	-1.3347902458244119	ATRN	PROMOTER	3395331
chr12	A_17_P08402485	chr12:61833252-61833311	44.5	102.5	-1.2037466685390483	AVPR1A	PROMOTER	61833252
chr3	A_17_P02719965	chr3:162304781-162304840	2700.0	3797.5	-0.49209055745125246	B3GALNT1	INSIDE	162304781
chr11	A_17_P16475669	chr11:76418061-76418108	20719.0	17192.5	0.26917502761212725	B3GNT6	PROMOTER	76418061
chr11	A_17_P16506349	chr11:116690866-116690910	4000.0	4257.0	-0.08983709011962056	BACE1	INSIDE	116690866
chr21	A_17_P11339257	chr21:29594644-29594694	16070.5	11352.5	0.5014047793882033	BACH1	PROMOTER	29594644
chr14	A_17_P09527624	chr14:103097665-103097722	4444.5	3908.5	0.18540608924864596	BAG5	INSIDE	103097665
chr14	A_17_P09527628	chr14:103098015-103098063	65.5	85.5	-0.38442951334844755	BAG5	INSIDE	103098015
chr15	A_17_P16781617	chr15:38521642-38521686	247.5	436.0	-0.8168996098099545	BAHD1	INSIDE	38521642
chr22	A_17_P17282327	chr22:36814097-36814141	28931.0	21127.0	0.4535282694403519	BAIAP2L2	INSIDE	36814097
chr1	A_17_P15080760	chr1:85513810-85513869	825.0	900.0	-0.12553088208385899	BCL10	INSIDE	85513810
chr15	A_17_P09781595	chr15:78050572-78050628	1755.5	1358.0	0.37039851663602336	BCL2A1	INSIDE	78050572
chr11	A_17_P08065560	chr11:118288279-118288323	6630.5	3720.0	0.8338150454331656	BCL9L	PROMOTER	118288279
chr11	A_17_P08065564	chr11:118288669-118288714	99.0	245.0	-1.3072813189229608	BCL9L	PROMOTER	118288669
chrX	A_17_P17335716	chrX:39845010-39845063	1346.0	2522.0	-0.9058898657179029	BCOR	PROMOTER	39845010
chr12	A_17_P08431406	chr12:68370581-68370640	223.0	555.0	-1.3154440613171636	BEST3	PROMOTER	68370581
chr12	A_17_P08431459	chr12:68378428-68378476	1410.0	1468.0	-0.05815680555705683	BEST3	PROMOTER	68378428
chr4	A_17_P03215915	chr4:82173354-82173413	365.5	207.5	0.8167600697181503	BMP3	INSIDE	82173354
chr4	A_17_P03215918	chr4:82173686-82173745	2296.5	2249.5	0.02983241664189793	BMP3	INSIDE	82173686
chr20	A_17_P17202739	chr20:55274054-55274098	3298.5	3002.5	0.1356458589831278	BMP7	INSIDE	55274054
chr1	A_17_P00153101	chr1:40029399-40029458	-15.0	-2.0	2.9068905956085187	BMP8B	PROMOTER	40029399
chr4	A_17_P03279759	chr4:96243563-96243622	102.5	68.0	0.5920172582551066	BMPR1B	INSIDE	96243563
chrX	A_17_P11607981	chrX:15430564-15430623	-13.5	23.0	NaN	BMX	PROMOTER	15430564
chr19	A_17_P17098347	chr19:3176391-3176435	15870.0	15771.0	0.009027987429512151	BRUNOL5	INSIDE	3176391
chr21	A_17_P17236549	chr21:39606883-39606927	19747.0	12254.0	0.6883807366658465	BRWD1	INSIDE	39606883
chr11	A_17_P07832835	chr11:62229058-62229116	270.5	368.5	-0.4460360252682545	BSCL2	INSIDE	62229058
chr10	A_17_P07537076	chr10:124449906-124449965	3500.5	3247.0	0.10845362200518245	C10orf120	PROMOTER	124449906
chr10	A_17_P07405562	chr10:96941221-96941280	9.0	55.0	-2.6114347120823473	C10orf129	PROMOTER	96941221
chr10	A_17_P07400821	chr10:95457493-95457552	110.5	387.5	-1.8101499407701684	C10orf4	PROMOTER	95457493
chr10	A_17_P07506067	chr10:118074620-118074664	13209.0	8848.0	0.5780979594233425	C10orf96	INSIDE	118074620
chr11	A_17_P07829416	chr11:61312390-61312437	465.0	474.0	-0.027656342902865352	C11orf9	INSIDE	61312390
chr12	A_17_P08358748	chr12:51979780-51979824	2760.0	3331.0	-0.2712870870088198	C12orf10	INSIDE	51979780
chr12	A_17_P08165366	chr12:4296609-4296668	0.0	-5.5	-Infinity	C12orf5	PROMOTER	4296609
chr12	A_17_P08338159	chr12:47163200-47163253	2491.0	2851.0	-0.19474301769711613	C12orf54	PROMOTER	47163200
chr12	A_17_P08338163	chr12:47163564-47163623	66.0	41.0	0.6868421147403698	C12orf54	INSIDE	47163564
chr13	A_17_P08827831	chr13:45857092-45857143	789.5	1123.5	-0.5089889533196704	C13orf18	INSIDE	45857092
chr13	A_17_P09152162	chr13:114095100-114095159	433.0	471.5	-0.12289074594837163	C13orf8	PROMOTER	114095100
chr14	A_17_P09283001	chr14:49651922-49651981	-6.0	58.5	NaN	C14orf138	INSIDE	49651922
chr14	A_17_P09529004	chr14:103460787-103460846	114.5	217.0	-0.9223474443475355	C14orf2	PROMOTER	103460787
chr14	A_17_P09483027	chr14:93531595-93531639	2179.5	2522.5	-0.21085706563972215	C14orf48	PROMOTER	93531595
chr14	A_17_P09483028	chr14:93531756-93531807	446.0	604.0	-0.4375048394047742	C14orf48	PROMOTER	93531756
chr14	A_17_P09483029	chr14:93531876-93531922	2842.5	3430.0	-0.2710482272805645	C14orf48	PROMOTER	93531876
chr15	A_17_P09626417	chr15:43510323-43510382	-35.5	57.0	NaN	C15orf48	INSIDE	43510323
chr16	A_17_P10161552	chr16:83235984-83236040	4358.5	7986.5	-0.8737316860888603	C16orf44	PROMOTER	83235984
chr16	A_17_P10041869	chr16:56722771-56722830	21.5	109.5	-2.3485223048990758	C16orf80	PROMOTER	56722771
chr17	A_17_P10400677	chr17:55855941-55856000	10265.0	6753.5	0.6040263499506605	C17orf64	INSIDE	55855941
chr17	A_17_P10333361	chr17:39615204-39615263	4094.5	3684.0	0.15241422644134806	C17orf65	INSIDE	39615204
chr17	A_17_P10396570	chr17:54644143-54644202	3.5	-28.5	NaN	C17orf71	INSIDE	54644143
chr18	A_17_P10681181	chr18:42006632-42006691	3330.0	2834.0	0.232682419040606	C18orf25	PROMOTER	42006632
chr18	A_17_P10681185	chr18:42007248-42007296	753.0	835.5	-0.14998996338925982	C18orf25	PROMOTER	42007248
chr18	A_17_P10720875	chr18:50407310-50407369	10.0	105.0	-3.3923174227787602	C18orf26	PROMOTER	50407310
chr19	A_17_P10853191	chr19:1216235-1216284	45.0	126.0	-1.485426827170242	C19orf23	DOWNSTREAM	1216235
chr19	A_17_P17096311	chr19:2049421-2049472	394.5	410.0	-0.055598609491987555	C19orf36	INSIDE	2049421
chr19	A_17_P17096312	chr19:2049547-2049591	990.5	1148.0	-0.21289376178620142	C19orf36	INSIDE	2049547
chr19	A_17_P10899693	chr19:16624322-16624375	216.0	352.0	-0.7045441164738288	C19orf42	INSIDE	16624322
chr1	A_17_P00929450	chr1:245777280-245777333	2732.0	2592.0	0.07589176540546562	C1orf150	PROMOTER	245777280
chr1	A_17_P00844527	chr1:226360441-226360487	2788.5	2241.0	0.3153466221302444	C1orf35	PROMOTER	226360441
chr5	A_17_P03864026	chr5:34077436-34077495	3535.5	2395.0	0.561888603347781	C1QTNF3	INSIDE	34077436
chr5	A_17_P15680687	chr5:34077762-34077821	57.0	172.0	-1.5933747405373564	C1QTNF3	INSIDE	34077762
chr5	A_17_P03864028	chr5:34077883-34077942	8.0	153.0	-4.257387842692652	C1QTNF3	INSIDE	34077883
chr20	A_17_P11151247	chr20:35244914-35244973	97.0	198.0	-1.029443777892482	C20orf132	PROMOTER	35244914
chr20	A_17_P11151249	chr20:35245735-35245792	6554.5	4056.5	0.6922502424595047	C20orf132	PROMOTER	35245735
chr20	A_17_P17187962	chr20:31716571-31716623	45.5	107.5	-1.240398209390764	C20orf134	PROMOTER	31716571
chr20	A_17_P11262360	chr20:60896510-60896557	2215.0	3198.0	-0.5298632400379515	C20orf20	PROMOTER	60896510
chr20	A_17_P11026792	chr20:3708572-3708631	65.0	70.5	-0.11718353937033905	C20orf28	INSIDE	3708572
chr20	A_17_P17169431	chr20:3748339-3748390	1016.0	1189.5	-0.22745486965296882	C20orf29	PROMOTER	3748339
chr20	A_17_P11148095	chr20:34287512-34287561	335.5	430.0	-0.3580238933892768	C20orf4	PROMOTER	34287512
chr20	A_17_P17167379	chr20:1110232-1110283	52.5	168.5	-1.682359263515736	C20orf46	INSIDE	1110232
chr20	A_17_P11097136	chr20:18737553-18737597	3287.5	2601.5	0.3376471870903346	C20orf79	PROMOTER	18737553
chr21	A_17_P11356295	chr21:33106688-33106747	112.0	222.5	-0.9903066037961559	C21orf62	INSIDE	33106688
chr21	A_17_P11354637	chr21:32707766-32707825	1093.0	724.0	0.5942317985886992	C21orf63	INSIDE	32707766
chr2	A_17_P01381860	chr2:105321488-105321544	1580.5	1347.5	0.2300957622646307	C2orf49	INSIDE	105321488
chr4	A_17_P03561106	chr4:159316762-159316821	1751.0	1618.5	0.1135217182243846	C4orf18	PROMOTER	159316762
chr7	A_17_P05400626	chr7:31694071-31694130	580.0	592.0	-0.029544275614015337	C7orf16	INSIDE	31694071
chr7	A_17_P05862048	chr7:147919960-147920017	772.5	288.0	1.4234661213494244	C7orf33	INSIDE	147919960
chr7	A_17_P05862049	chr7:147920067-147920114	655.5	1010.5	-0.6244016361579809	C7orf33	INSIDE	147920067
chr9	A_17_P06833050	chr9:97770709-97770768	157.0	55.5	1.500204882541521	C9orf102	PROMOTER	97770709
chr9	A_17_P06627899	chr9:19021085-19021132	5259.5	3684.0	0.5136525932580639	C9orf138	INSIDE	19021085
chrX	A_17_P17321730	chrX:15679371-15679430	-41.0	27.5	NaN	CA5B	INSIDE	15679371
chrX	A_17_P11609264	chrX:15679538-15679597	40.5	59.5	-0.5549677604233187	CA5B	INSIDE	15679538
chr19	A_17_P10998576	chr19:59107242-59107289	5441.5	3721.0	0.5483140081194127	CACNG7	PROMOTER	59107242
chr11	A_17_P08049412	chr11:114881126-114881185	-18.0	131.0	NaN	CADM1	PROMOTER	114881126
chr11	A_17_P08049414	chr11:114881357-114881401	2462.0	2475.5	-0.007889187477703301	CADM1	PROMOTER	114881357
chr16	A_17_P10099821	chr16:69949066-69949111	6661.0	5506.5	0.2746031667537304	CALB2	PROMOTER	69949066
chr17	A_17_P10351405	chr17:44264165-44264224	243.5	392.5	-0.6887708816966472	CALCOCO2	INSIDE	44264165
chr17	A_17_P17020781	chr17:74517121-74517165	1979.0	1797.0	0.1391812035375702	CANT1	INSIDE	74517121
chr6	A_17_P04583696	chr6:17499534-17499583	2313.0	3157.0	-0.4487889946767946	CAP2	PROMOTER	17499534
chr6	A_17_P04583701	chr6:17500126-17500182	3842.0	2503.0	0.6181992279771953	CAP2	PROMOTER	17500126
chrX	A_17_P11887485	chrX:110397719-110397767	1308.0	1277.0	0.03460401579535878	CAPN6	INSIDE	110397719
chr5	A_17_P03893029	chr5:40878511-40878570	87.5	60.0	0.5443205162238102	CARD6	INSIDE	40878511
chr5	A_17_P04297522	chr5:134333691-134333750	6.0	5.0	0.2630344058337938	CATSPER3	INSIDE	134333691
chr21	A_17_P11372882	chr21:36366304-36366355	459.0	478.0	-0.05851646456694064	CBR1	INSIDE	36366304
chr5	A_17_P04246132	chr5:122786169-122786224	1435.0	2193.0	-0.6118550751105433	CCDC100	INSIDE	122786169
chr16	A_17_P10039392	chr16:56129658-56129715	812.0	381.0	1.0916887296918543	CCDC102A-GPR114	DIVERGENT_PROMOTER	56129658
chr2	A_17_P01427999	chr2:118486656-118486715	1830.0	3460.0	-0.9189283893526821	CCDC93	INSIDE	118486656
chr17	A_17_P10295060	chr17:29603892-29603947	98.0	38.5	1.3479233034203069	CCL2	PROMOTER	29603892
chr9	A_17_P16173735	chr9:34703942-34703986	2891.5	2183.5	0.4051755710032337	CCL21	PROMOTER	34703942
chr2	A_17_P01276689	chr2:73317688-73317747	114.0	-5.5	NaN	CCT7	INSIDE	73317688
chr2	A_17_P01823616	chr2:204278321-204278373	1306.0	1474.0	-0.17458162754863898	CD28	PROMOTER	204278321
chrX	A_17_P11976535	chrX:135552750-135552809	95.5	104.0	-0.12301089010534354	CD40LG	PROMOTER	135552750
chrX	A_17_P11976539	chrX:135553189-135553248	698.5	482.0	0.5352269691795015	CD40LG	PROMOTER	135553189
chr11	A_17_P16440422	chr11:44573116-44573160	1532.0	1747.0	-0.1894633109918024	CD82	INSIDE	44573116
chr15	A_17_P09617111	chr15:40814414-40814473	19.0	82.0	-2.109624491174498	CDAN1	INSIDE	40814414
chr15	A_17_P09617113	chr15:40814592-40814639	17860.0	15109.0	0.2413239026025048	CDAN1	INSIDE	40814592
chr6	A_17_P04701337	chr6:44464082-44464130	192.0	285.0	-0.5698556083309478	CDC5L	INSIDE	44464082
chr20	A_17_P11247511	chr20:57968392-57968443	19232.0	15856.0	0.2784799335246973	CDH26	INSIDE	57968392
chr2	A_17_P01899282	chr2:219531462-219531515	4391.5	4863.0	-0.147132787821812	CDK5R2	PROMOTER	219531462
chr9	A_17_P06640816	chr9:21963660-21963719	691.5	899.5	-0.379394030100988	CDKN2A	INSIDE	21963660
chr19	A_17_P10965125	chr19:46826242-46826286	446.5	444.0	0.0081004987711169	CEACAM4	PROMOTER	46826242
chr17	A_17_P10213067	chr17:7190692-7190750	1546.5	2096.0	-0.4386318834481858	CENTB1	INSIDE	7190692
chr17	A_17_P10213070	chr17:7190910-7190954	644.5	416.0	0.6315968302205589	CENTB1	INSIDE	7190910
chr12	A_17_P08378883	chr12:56422602-56422656	17423.0	12732.0	0.4525339954027189	CENTG1-TSPAN31	DIVERGENT_PROMOTER	56422602
chrX	A_17_P11739237	chrX:47378244-47378303	100.5	97.0	0.05113884899180106	CFP	PROMOTER	47378244
chr4	A_17_P03103865	chr4:54626086-54626145	-36.0	35.0	NaN	CHIC2	PROMOTER	54626086
chr1	A_17_P00593419	chr1:169373879-169373938	-17.5	162.5	NaN	chr1:169373879-169373938	Unknown	169373879
chr1	A_17_P00925904	chr1:244734905-244734963	197.0	210.5	-0.0956246036100198	chr1:244734905-244734963	Unknown	244734905
chr10	A_17_P07075367	chr10:11691447-11691506	35.5	26.0	0.44930740136358993	chr10:011691447-011691506	Unknown	11691447
chr10	A_17_P07075368	chr10:11691556-11691615	591.0	765.0	-0.3723016174024817	chr10:011691556-011691615	Unknown	11691556
chr10	A_17_P07075369	chr10:11691716-11691760	3382.5	3337.0	0.019538247681579926	chr10:011691716-011691760	Unknown	11691716
chr10	A_17_P07390259	chr10:92914773-92914832	1606.5	1713.5	-0.09302521104776237	chr10:092914773-092914832	Unknown	92914773
chr11	A_17_P16456643	chr11:60144231-60144290	591.0	683.0	-0.20872744811255803	chr11:060144231-060144290	Unknown	60144231
chr13	A_17_P08738665	chr13:26894985-26895044	55.0	122.0	-1.1493776240382265	chr13:026894985-026895044	Unknown	26894985
chr15	A_17_P09735951	chr15:67161779-67161838	8.0	-7.5	NaN	chr15:067161779-067161838	Unknown	67161779
chr15	A_17_P09735953	chr15:67162001-67162060	-15.5	31.0	NaN	chr15:067162001-067162060	Unknown	67162001
chr21	A_17_P11336097	chr21:28832252-28832309	63.0	255.0	-2.0170735133589415	chr21:028832252-028832309	Unknown	28832252
chr22	A_17_P11517766	chr22:41739484-41739529	9912.0	6646.0	0.5766898944485701	chr22:041739484-041739529	Unknown	41739484
chr22	A_17_P11517767	chr22:41739586-41739631	1774.0	2744.0	-0.6292744718717486	chr22:041739586-041739631	Unknown	41739586
chr5	A_17_P03894845	chr5:41295595-41295654	-121.0	27.5	NaN	chr5:041295595-041295654	Unknown	41295595
chr6	A_17_P04686606	chr6:41210490-41210549	1130.0	1619.5	-0.5192256954926366	chr6:041210490-041210549	Unknown	41210490
chr7	A_17_P05307446	chr7:12575678-12575737	82.5	108.5	-0.39522901819866346	chr7:012575678-012575737	Unknown	12575678
chr7	A_17_P05307447	chr7:12575795-12575854	1944.0	2715.5	-0.48218964431841993	chr7:012575795-012575854	Unknown	12575795
chr8	A_17_P05988960	chr8:18773431-18773485	1206.5	1328.5	-0.13897031227475526	chr8:018773431-018773485	Unknown	18773431
chr11	A_17_P07833679	chr11:62443021-62443065	1627.0	1103.0	0.5607814600811452	CHRM1	INSIDE	62443021
chr11	A_17_P07607390	chr11:3652290-3652349	135.0	225.0	-0.7369655941662062	CHRNA10	PROMOTER	3652290
chrX	A_17_P11618529	chrX:17787944-17788003	429.0	289.5	0.567414299510309	chrX:017787944-017788003	Unknown	17787944
chrX	A_17_P11618530	chrX:17788044-17788098	5864.0	5108.0	0.19912657843108814	chrX:017788044-017788098	Unknown	17788044
chrX	A_17_P17323042	chrX:17788195-17788246	5818.0	4250.0	0.4530604551878801	chrX:017788195-017788246	Unknown	17788195
chrX	A_17_P11751502	chrX:53043253-53043297	1606.5	1645.5	-0.034605045652937	chrX:053043253-053043297	Unknown	53043253
chrX	A_17_P11901106	chrX:114328654-114328713	168.5	139.5	0.27248346935267087	chrX:114328654-114328713	Unknown	114328654
chr10	A_17_P07427595	chr10:101980377-101980427	605.0	821.0	-0.44044707961584795	CHUK	PROMOTER	101980377
chr10	A_17_P07427597	chr10:101980517-101980573	335.0	244.5	0.454326630392901	CHUK	PROMOTER	101980517
chr10	A_17_P07427599	chr10:101980669-101980728	683.0	413.5	0.7239982491188159	CHUK	PROMOTER	101980669
chr19	A_17_P10967570	chr19:47480839-47480884	262.0	288.0	-0.13650199990486211	CIC	INSIDE	47480839
chr3	A_17_P02053652	chr3:9904116-9904163	10817.0	6825.0	0.6643994846882327	CIDEC-JAGN1	DIVERGENT_PROMOTER	9904116
chr3	A_17_P02053653	chr3:9904221-9904265	13157.5	8163.0	0.6887140324093015	CIDEC-JAGN1	DIVERGENT_PROMOTER	9904221
chr3	A_17_P02053655	chr3:9905169-9905226	473.0	594.0	-0.32862274746137066	CIDEC-JAGN1	DIVERGENT_PROMOTER	9905169
chr22	A_17_P11429753	chr22:17894086-17894132	105.0	24.0	2.1292830169449664	CLDN5	PROMOTER	17894086
chr5	A_17_P04491158	chr5:177990530-177990579	2238.5	2492.5	-0.15506118638201397	CLK4	PROMOTER	177990530
chr12	A_17_P08239001	chr12:22088810-22088866	1186.0	1292.0	-0.12350206014792119	CMAS	PROMOTER	22088810
chr16	A_17_P10041230	chr16:56561915-56561959	521.0	622.0	-0.2556312078520944	CNGB1	INSIDE	56561915
chr16	A_17_P10041234	chr16:56562377-56562423	148.0	130.5	0.18154736905906532	CNGB1	INSIDE	56562377
chr8	A_17_P06273912	chr8:87824159-87824218	36.5	68.5	-0.9082075240805095	CNGB3	INSIDE	87824159
chr1	A_17_P00830601	chr1:222872896-222872940	1743.5	2528.0	-0.5360100994003983	CNIH3	INSIDE	222872896
chr1	A_17_P00830603	chr1:222873206-222873265	78.5	96.0	-0.2903417518295291	CNIH3	INSIDE	222873206
chr11	A_17_P07817765	chr11:58148197-58148247	18772.5	11726.5	0.6788483142819526	CNTF	INSIDE	58148197
chr11	A_17_P07817769	chr11:58148534-58148591	5068.5	4731.0	0.09941369037329147	CNTF	INSIDE	58148534
chr8	A_17_P06423380	chr8:120144452-120144511	113.0	296.0	-1.389274403213762	COLEC10	PROMOTER	120144452
chr19	A_17_P10907097	chr19:18891052-18891097	116.5	173.5	-0.5746057079239807	COPE	INSIDE	18891052
chr12	A_17_P08177218	chr12:6702346-6702405	468.0	534.0	-0.19033121210414936	COPS7A	PROMOTER	6702346
chr17	A_17_P10347005	chr17:43475915-43475969	2093.0	2491.0	-0.2511527099851274	COPZ2-NFE2L1	DIVERGENT_PROMOTER	43475915
chr17	A_17_P10347008	chr17:43476243-43476302	1368.0	1368.0	0.0	COPZ2-NFE2L1	DIVERGENT_PROMOTER	43476243
chr16	A_17_P10039015	chr16:56048726-56048785	19.0	105.0	-2.466318004222537	COQ9	INSIDE	56048726
chr19	A_17_P17152943	chr19:54885352-54885396	282.5	486.5	-0.7841889374785614	CPT1C	PROMOTER	54885352
chr19	A_17_P10870368	chr19:6417481-6417525	541.0	790.0	-0.54622405923765	CRB3	INSIDE	6417481
chr11	A_17_P08084327	chr11:122215381-122215440	-118.5	37.5	NaN	CRTAM	INSIDE	122215381
chr15	A_17_P09714887	chr15:62435651-62435700	9523.0	4943.0	0.946029226227772	CSNK1G1	PROMOTER	62435651
chr16	A_17_P10042191	chr16:56788484-56788528	2377.0	2594.5	-0.126314632596314	CSNK2A2	INSIDE	56788484
chr3	A_17_P02219263	chr3:47597034-47597091	9534.0	12627.0	-0.4053583849925362	CSPG5	PROMOTER	47597034
chr20	A_17_P11094425	chr20:18069037-18069096	-18.5	64.0	NaN	CSRP2BP	PROMOTER	18069037
chr18	A_17_P10566727	chr18:18248820-18248864	2312.0	2569.5	-0.15234625430447635	CTAGE1	INSIDE	18248820
chr1	A_17_P00039078	chr1:9897462-9897521	721.5	786.0	-0.12352991776740842	CTNNBIP1	PROMOTER	9897462
chr11	A_17_P07814642	chr11:57282850-57282909	13.5	66.0	-2.2895066171949847	CTNND1	PROMOTER	57282850
chr10	A_17_P07438533	chr10:104173428-104173477	8042.0	8530.0	-0.08499140540529199	CUEDC2	INSIDE	104173428
chrX	A_17_P11794170	chrX:75303762-75303821	204.5	190.0	0.10610142461080087	CXorf26	PROMOTER	75303762
chrX	A_17_P11794171	chrX:75303874-75303933	42.0	94.5	-1.1699250014423124	CXorf26	PROMOTER	75303874
chr17	A_17_P10411864	chr17:58881476-58881526	13878.0	9087.0	0.610923687840818	CYB561	PROMOTER	58881476
chr17	A_17_P17005281	chr17:58881684-58881743	60.0	101.5	-0.7584453215766576	CYB561	PROMOTER	58881684
chrY	A_17_P12064121	chrY:20183254-20183300	67.0	148.5	-1.1482299303429935	CYorf15A	PROMOTER	20183254
chrY	A_17_P12064123	chrY:20183404-20183463	55.0	138.0	-1.3271647432535094	CYorf15A	PROMOTER	20183404
chr2	A_17_P15234682	chr2:38156662-38156706	19168.0	13213.5	0.5366871540856596	CYP1B1	INSIDE	38156662
chr2	A_17_P15234683	chr2:38156791-38156835	14722.0	11399.5	0.36900312952355696	CYP1B1	PROMOTER	38156791
chr13	A_17_P08944414	chr13:71339313-71339370	1290.0	1945.0	-0.5923990895629379	DACH1	PROMOTER	71339313
chr18	A_17_P10709628	chr18:48121703-48121761	14611.5	11441.0	0.35289113486774387	DCC	INSIDE	48121703
chr6	A_17_P04641460	chr6:30956396-30956446	-34.0	80.0	NaN	DDR1	PROMOTER	30956396
chr13	A_17_P08851755	chr13:51274843-51274902	102.5	207.5	-1.0174874267288412	DHRS12	INSIDE	51274843
chr13	A_17_P08851758	chr13:51275085-51275144	34.5	96.5	-1.4839325804899113	DHRS12	INSIDE	51275085
chr17	A_17_P10265061	chr17:20971689-20971748	909.0	946.0	-0.0575598891452881	DHRS7B	INSIDE	20971689
chr4	A_17_P02986904	chr4:24194103-24194162	685.5	1302.5	-0.9260548013866446	DHX15	INSIDE	24194103
chr5	A_17_P03972378	chr5:61736892-61736951	526.5	811.5	-0.6241575635222546	DIMT1L-IPO11	DIVERGENT_PROMOTER	61736892
chr14	A_17_P09520131	chr14:101099625-101099669	7296.0	4593.5	0.6675119008186342	DIO3	DOWNSTREAM	101099625
chr14	A_17_P16735535	chr14:101099868-101099912	6706.0	5770.0	0.21688116426093965	DIO3	DOWNSTREAM	101099868
chr13	A_17_P16648553	chr13:72249351-72249410	-19.0	70.0	NaN	DIS3	INSIDE	72249351
chr18	A_17_P10514569	chr18:3834305-3834364	72.5	145.0	-1.0	DLGAP1	INSIDE	3834305
chr18	A_17_P10514570	chr18:3834410-3834469	-5.5	72.0	NaN	DLGAP1	INSIDE	3834410
chr18	A_17_P10514572	chr18:3834553-3834612	667.5	1214.0	-0.8629286796807658	DLGAP1	INSIDE	3834553
chr22	A_17_P17283129	chr22:37297099-37297158	856.5	1336.5	-0.6419346861590792	DMC1	PROMOTER	37297099
chr22	A_17_P11501540	chr22:37297198-37297257	419.0	561.5	-0.4223357787012495	DMC1	PROMOTER	37297198
chr22	A_17_P11501541	chr22:37297351-37297410	922.0	866.5	0.08956700126916835	DMC1	PROMOTER	37297351
chr19	A_17_P17148411	chr19:50966556-50966600	2488.5	2617.5	-0.07291315014115135	DMPK	INSIDE	50966556
chr9	A_17_P06541504	chr9:831056-831111	2900.0	3833.0	-0.4024210978982211	DMRT1	PROMOTER	831056
chr9	A_17_P06541505	chr9:831173-831232	70.0	76.5	-0.12810482574768536	DMRT1	PROMOTER	831173
chr9	A_17_P06542212	chr9:961509-961556	-46.0	52.0	NaN	DMRT3	PROMOTER	961509
chr10	A_17_P07410809	chr10:98055203-98055262	2958.5	1873.0	0.6595149955069687	DNTT	INSIDE	98055203
chr5	A_17_P04456688	chr5:169063904-169063957	2111.0	1364.0	0.6300829343229836	DOCK2	INSIDE	169063904
chr3	A_17_P02235186	chr3:51396217-51396276	244.0	389.5	-0.674742180498783	DOCK3	INSIDE	51396217
chr21	A_17_P11359772	chr21:33880719-33880778	15.0	25.5	-0.765534746362977	DONSON	INSIDE	33880719
chr19	A_17_P10955586	chr19:43410564-43410608	247.5	495.5	-1.0014565322195161	DPF1	PROMOTER	43410564
chr14	A_17_P09385348	chr14:72428494-72428541	457.0	518.0	-0.18075793262848416	DPF3	INSIDE	72428494
chr11	A_17_P08039391	chr11:112849882-112849933	72.5	139.5	-0.9442122218142531	DRD2	INSIDE	112849882
chr11	A_17_P08039394	chr11:112850217-112850261	569.0	618.0	-0.11917818559779265	DRD2	INSIDE	112850217
chr18	A_17_P10608199	chr18:27146824-27146883	55.0	243.0	-2.1434527900811213	DSG1	PROMOTER	27146824
chr20	A_17_P11092089	chr20:17497446-17497505	193.0	521.0	-1.4326825250104278	DSTN	PROMOTER	17497446
chr6	A_17_P04500698	chr6:234567-234626	-3.5	59.0	NaN	DUSP22	PROMOTER	234567
chr6	A_17_P04500700	chr6:235237-235296	3579.5	2517.0	0.5080528631977439	DUSP22	PROMOTER	235237
chr10	A_17_P07476442	chr10:112243850-112243894	1735.5	1977.0	-0.1879615059005618	DUSP5	PROMOTER	112243850
chr10	A_17_P07476445	chr10:112245572-112245624	21.5	86.5	-2.008363472934627	DUSP5	PROMOTER	112245572
chr20	A_17_P11138852	chr20:31735567-31735617	1042.5	959.5	0.1196926721366458	E2F1	INSIDE	31735567
chrX	A_17_P11769304	chrX:65756141-65756185	5544.5	5090.0	0.12339170849632472	EDA2R	PROMOTER	65756141
chr16	A_17_P10086787	chr16:66474604-66474652	81.0	147.0	-0.8598223419517399	EDC4	INSIDE	66474604
chr1	A_17_P00344618	chr1:85105028-85105087	350.0	365.5	-0.06251648412010848	EDG7	PROMOTER	85105028
chr1	A_17_P00344620	chr1:85105286-85105345	189.5	218.5	-0.20543543132950673	EDG7	PROMOTER	85105286
chr1	A_17_P00344622	chr1:85105467-85105511	584.0	1068.0	-0.8708713728075367	EDG7	PROMOTER	85105467
chr12	A_17_P08178201	chr12:6902877-6902925	3060.0	2513.0	0.2841209816993586	ENO2	INSIDE	6902877
chr10	A_17_P07425291	chr10:101405338-101405397	2.5	111.5	-5.478971805032942	ENTPD7	PROMOTER	101405338
chr1	A_17_P00088187	chr1:22908433-22908480	2766.0	2893.0	-0.06476516677910542	EPHB2	PROMOTER	22908433
chr1	A_17_P00088190	chr1:22908698-22908747	119.0	117.0	0.024453043724538905	EPHB2	PROMOTER	22908698
chr19	A_17_P10974706	chr19:50620317-50620376	63.0	27.0	1.222392421336448	ERCC1	PROMOTER	50620317
chr4	A_17_P03186040	chr4:75448594-75448653	279.0	458.5	-0.7166566117658667	EREG	PROMOTER	75448594
chr1	A_17_P00800250	chr1:214963094-214963149	6868.0	4940.0	0.4753789975300942	ESRRG	INSIDE	214963094
chr11	A_17_P08063000	chr11:117641143-117641195	432.0	961.5	-1.1542555451764287	EVA1	PROMOTER	117641143
chr19	A_17_P10974146	chr19:50431154-50431198	2154.5	2445.0	-0.18248136672921347	EXOC3L2	PROMOTER	50431154
chr12	A_17_P08332510	chr12:45893379-45893438	-0.5	82.0	NaN	FAM113B	PROMOTER	45893379
chrX	A_17_P11763972	chrX:63333192-63333251	275.5	436.0	-0.6622758162057687	FAM123B	INSIDE	63333192
chrX	A_17_P11763974	chrX:63333357-63333406	774.0	1212.0	-0.6469842273285407	FAM123B	INSIDE	63333357
chrX	A_17_P11763977	chrX:63333586-63333637	2060.5	1392.5	0.5653171360531053	FAM123B	INSIDE	63333586
chr22	A_17_P11542252	chr22:47430347-47430391	53.0	157.0	-1.5667002943284278	FAM19A5	INSIDE	47430347
chr5	A_17_P04313951	chr5:137702710-137702769	306.5	582.5	-0.926370975850861	FAM53C	INSIDE	137702710
chrX	A_17_P12027818	chrX:150629874-150629918	115.0	147.0	-0.35418229389198924	FATE1	PROMOTER	150629874
chr22	A_17_P17291260	chr22:44279524-44279568	2923.0	4450.0	-0.6063555069350697	FBLN1	INSIDE	44279524
chr22	A_17_P11527622	chr22:44279630-44279674	4372.5	5887.5	-0.42919677057849304	FBLN1	INSIDE	44279630
chr19	A_17_P10875190	chr19:8116658-8116702	211.0	191.0	0.1436703606714366	FBN3	INSIDE	8116658
chr5	A_17_P04178193	chr5:107747286-107747343	822.0	756.0	0.12075215946061013	FBXL17	PROMOTER	107747286
chr1	A_17_P00550235	chr1:159895019-159895068	15231.0	14533.0	0.06767812133555473	FCGR2B	PROMOTER	159895019
chr1	A_17_P00533293	chr1:155831897-155831945	7999.0	5073.5	0.656838304906457	FCRL4	INSIDE	155831897
chr7	A_17_P05340947	chr7:19153662-19153721	426.5	793.5	-0.8956844815168917	FERD3L	PROMOTER	19153662
chr7	A_17_P05340950	chr7:19154483-19154542	-50.5	7.0	NaN	FERD3L	PROMOTER	19154483
chr13	A_17_P16615925	chr13:21145931-21145975	6115.0	6036.0	0.018759692888065605	FGF9	INSIDE	21145931
chr16	A_17_P09894138	chr16:3437673-3437732	569.5	537.5	0.08343108723128916	FLJ14154	INSIDE	3437673
chr1	A_17_P00710083	chr1:195817839-195817898	138.0	79.0	0.804743708601066	FLJ20054	INSIDE	195817839
chr7	A_17_P05647090	chr7:99920094-99920142	2247.0	1266.0	0.8277227197515659	FLJ37538	INSIDE	99920094
chr19	A_17_P10909631	chr19:19505664-19505708	1861.0	2199.0	-0.24076954879581647	FLJ44968	INSIDE	19505664
chr12	A_17_P08342820	chr12:48332409-48332454	8714.0	8393.5	0.05406258867654441	FMNL3	INSIDE	48332409
chr12	A_17_P08342823	chr12:48332605-48332661	-39.5	67.5	NaN	FMNL3	INSIDE	48332605
chr12	A_17_P08342825	chr12:48332765-48332824	3383.5	3040.0	0.1544450648786193	FMNL3	INSIDE	48332765
chr1	A_17_P00593851	chr1:169483990-169484049	25.0	-5.0	NaN	FMO1	PROMOTER	169483990
chr11	A_17_P07867913	chr11:71580509-71580568	19.5	84.5	-2.115477217419936	FOLR1	PROMOTER	71580509
chr14	A_17_P09232538	chr14:37136166-37136225	2383.5	2025.5	0.23480354038323872	FOXA1	PROMOTER	37136166
chr14	A_17_P09232563	chr14:37139071-37139123	11814.0	10482.0	0.17258350298479427	FOXA1	PROMOTER	37139071
chr9	A_17_P06782436	chr9:85345681-85345740	1284.0	1216.5	0.07790888218387383	FRMD3	PROMOTER	85345681
chr14	A_17_P09351994	chr14:64943893-64943952	-1.5	-12.0	-3.0	FUT8	PROMOTER	64943893
chr11	A_17_P07891531	chr11:77728659-77728718	286.0	540.0	-0.9169442602724414	GAB2	INSIDE	77728659
chr11	A_17_P07891533	chr11:77728906-77728965	27.0	208.5	-2.949016071281195	GAB2	INSIDE	77728906
chr4	A_17_P03081385	chr4:45820659-45820709	1530.0	2132.0	-0.4786757851791617	GABRG1	INSIDE	45820659
chr10	A_17_P07139557	chr10:26543045-26543089	5973.5	7100.0	-0.2492425398492802	GAD2	PROMOTER	26543045
chr18	A_17_P10628134	chr18:31487689-31487748	1221.5	1092.5	0.16102058387929566	GALNT1	PROMOTER	31487689
chr18	A_17_P10628135	chr18:31487791-31487850	1192.0	825.5	0.5300441155489036	GALNT1	PROMOTER	31487791
chr17	A_17_P10323827	chr17:37121413-37121457	1045.5	1212.5	-0.21379168537227305	GAST	PROMOTER	37121413
chrX	A_17_P11780972	chrX:69560323-69560367	157.0	182.0	-0.2131738913070692	GDPD2	INSIDE	69560323
chr17	A_17_P10351947	chr17:44402170-44402214	169.5	185.0	-0.1262399973799683	GIP	PROMOTER	44402170
chr17	A_17_P10351950	chr17:44402488-44402547	43.0	105.0	-1.2879807629640248	GIP	PROMOTER	44402488
chr1	A_17_P00500272	chr1:145704520-145704579	11330.5	8080.0	0.4877843287001555	GJA5	PROMOTER	145704520
chr7	A_17_P05286192	chr7:7971769-7971813	3938.0	3950.0	-0.004389542050273899	GLCCI1	PROMOTER	7971769
chr12	A_17_P08373617	chr12:55168860-55168904	7939.0	6962.0	0.18945548223631883	GLS2	PROMOTER	55168860
chr1	A_17_P00108732	chr1:28868848-28868904	203.0	109.0	0.8971515924082498	GMEB1	INSIDE	28868848
chr9	A_17_P06757231	chr9:79840341-79840400	785.5	893.0	-0.18504889982702663	GNAQ	PROMOTER	79840341
chr9	A_17_P06757232	chr9:79840445-79840504	565.5	561.5	0.010241001589219161	GNAQ	PROMOTER	79840445
chr9	A_17_P06757233	chr9:79840559-79840618	951.5	1341.5	-0.49557149298649933	GNAQ	PROMOTER	79840559
chr22	A_17_P11441807	chr22:21768223-21768267	606.0	638.5	-0.07536882622977291	GNAZ	INSIDE	21768223
chr1	A_17_P00002245	chr1:1745400-1745459	84.0	144.5	-0.7826082597219184	GNB1	INSIDE	1745400
chr8	A_17_P06019721	chr8:25338857-25338916	20.0	23.5	-0.232660756790275	GNRH1	PROMOTER	25338857
chr17	A_17_P10342866	chr17:42351673-42351732	535.0	596.0	-0.15577343917365227	GOSR2	PROMOTER	42351673
chr16	A_17_P10044171	chr16:57330698-57330757	1312.0	1886.0	-0.523561956057013	GOT2	PROMOTER	57330698
chr16	A_17_P10044173	chr16:57330886-57330945	302.0	562.5	-0.8973045467793207	GOT2	PROMOTER	57330886
chr7	A_17_P05646419	chr7:99611533-99611589	26.5	4.5	2.5579954531208866	GPC2	INSIDE	99611533
chr4	A_17_P03395872	chr4:122520232-122520291	295.0	292.5	0.012278329778436691	GPR103	INSIDE	122520232
chr14	A_17_P09325790	chr14:59005679-59005738	38.0	140.5	-1.8864988067773405	GPR135	PROMOTER	59005679
chr14	A_17_P09325793	chr14:59006483-59006542	1590.0	3025.0	-0.9279083768776015	GPR135	PROMOTER	59006483
chr12	A_17_P08659993	chr12:121781106-121781158	15.0	26.0	-0.7935491225325738	GPR81	PROMOTER	121781106
chr11	A_17_P07955663	chr11:93772531-93772590	300.0	559.0	-0.8978857823473094	GPR83	INSIDE	93772531
chrX	A_17_P17382351	chrX:101852221-101852269	53.5	313.5	-2.5508546464008925	GPRASP2	PROMOTER	101852221
chrX	A_17_P11854985	chrX:101855720-101855771	1207.5	1193.0	0.017429146027907533	GPRASP2	INSIDE	101855720
chr6	A_17_P05147049	chr6:146388183-146388242	-32.5	80.0	NaN	GRM1	PROMOTER	146388183
chrX	A_17_P11610737	chrX:16051939-16051998	80.0	48.5	0.7220152527002346	GRPR	INSIDE	16051939
chrX	A_17_P11610738	chrX:16052142-16052201	77.5	242.5	-1.6457165318002525	GRPR	INSIDE	16052142
chr17	A_17_P10316665	chr17:35385582-35385636	-34.0	51.0	NaN	GSDM1	INSIDE	35385582
chr4	A_17_P03104056	chr4:54663408-54663463	5874.5	8111.0	-0.4654137304606957	GSH2	DOWNSTREAM	54663408
chr9	A_17_P06942447	chr9:123100686-123100745	1434.0	2009.0	-0.4864325400313872	GSN	PROMOTER	123100686
chrX	A_17_P11567509	chrX:7078840-7078899	17.0	118.0	-2.795180208111502	HDHD1A	PROMOTER	7078840
chr6	A_17_P05116385	chr6:139494624-139494683	1066.0	1877.5	-0.8166054696424584	HECA	PROMOTER	139494624
chr5	A_17_P04020101	chr5:74012497-74012556	2529.0	3133.0	-0.30897773270781526	HEXB	PROMOTER	74012497
chr17	A_17_P10494407	chr17:77279504-77279560	124.0	74.0	0.7447429447579255	HGS	INSIDE	77279504
chr15	A_17_P09771018	chr15:75499743-75499787	486.5	586.0	-0.2684608596411364	HMG20A	PROMOTER	75499743
chr22	A_17_P11488337	chr22:33985829-33985888	37.5	73.5	-0.9708536543404834	HMG2L1	INSIDE	33985829
chr17	A_17_P10465309	chr17:70661209-70661254	21287.0	13985.0	0.6060923897248479	HN1	INSIDE	70661209
chr19	A_17_P10964154	chr19:46505198-46505242	3422.5	3547.0	-0.051548788789926865	HNRPUL1	INSIDE	46505198
chr17	A_17_P10349894	chr17:43981118-43981162	6484.5	5003.0	0.37420188462435716	HOXB2	PROMOTER	43981118
chr17	A_17_P10349895	chr17:43981220-43981279	1229.0	905.5	0.4406983694224938	HOXB3	INSIDE	43981220
chr17	A_17_P10350342	chr17:44036663-44036707	2979.0	3946.0	-0.4055628324740286	HOXB6	INSIDE	44036663
chr3	A_17_P02835459	chr3:187866280-187866328	2043.5	2267.5	-0.15006030739522616	HRG	PROMOTER	187866280
chr12	A_17_P16595222	chr12:115803348-115803392	1259.0	897.0	0.4890983927997555	HRK	INSIDE	115803348
chr6	A_17_P15851943	chr6:114489208-114489267	1916.0	1620.0	0.24210374796419315	HS3ST5	INSIDE	114489208
chr6	A_17_P15851948	chr6:114493922-114493981	5327.0	4562.5	0.22349872201904528	HS3ST5	PROMOTER	114493922
chrX	A_17_P11967925	chrX:133136814-133136873	966.0	1119.0	-0.21211494214062077	hsa-mir-106a	PROMOTER	133136814
chr18	A_17_P10741467	chr18:54270036-54270095	3990.0	2646.5	0.5923030924748328	hsa-mir-122a	DOWNSTREAM	54270036
chrX	A_17_P11795041	chrX:76144149-76144208	68.5	-38.5	NaN	hsa-mir-325	PROMOTER	76144149
chr10	A_17_P07370858	chr10:88016236-88016286	53.0	175.5	-1.7274067657413616	hsa-mir-346	PROMOTER	88016236
chrX	A_17_P12028888	chrX:150879688-150879747	2189.0	1762.5	0.3126486970074279	hsa-mir-452	PROMOTER	150879688
chrX	A_17_P11745181	chrX:49657623-49657681	161.0	441.0	-1.453717967442904	hsa-mir-500	PROMOTER	49657623
chrX	A_17_P11745183	chrX:49657774-49657826	1752.5	1365.0	0.36051349309077085	hsa-mir-500	PROMOTER	49657774
chrX	A_17_P12010497	chrX:146125443-146125502	15.0	30.0	-1.0	hsa-mir-507	PROMOTER	146125443
chrX	A_17_P11969030	chrX:133503290-133503349	1735.0	1726.0	0.007503198286668226	hsa-mir-542	PROMOTER	133503290
chr19	A_17_P17134123	chr19:40938383-40938427	130.5	333.0	-1.3514723705013776	HSPB6	INSIDE	40938383
chr1	A_17_P00062468	chr1:16216180-16216226	2922.0	1993.0	0.5520144679644403	HSPB7	INSIDE	16216180
chr13	A_17_P08830489	chr13:46366708-46366767	60.0	100.0	-0.7369655941662062	HTR2A	INSIDE	46366708
chr10	A_17_P07388878	chr10:92611098-92611157	-41.5	-28.0	0.5676845092893207	HTR7	PROMOTER	92611098
chr1	A_17_P00167308	chr1:43693242-43693295	354.0	356.5	-0.010152716360890681	HYI	PROMOTER	43693242
chr19	A_17_P10880910	chr19:10256482-10256526	58.0	133.0	-1.1973014403736177	ICAM1	INSIDE	10256482
chr9	A_17_P16165089	chr9:21342190-21342249	-125.5	37.0	NaN	IFNA6	PROMOTER	21342190
chr9	A_17_P06638235	chr9:21342440-21342499	461.5	639.5	-0.4706137112358628	IFNA6	PROMOTER	21342440
chr21	A_17_P17232097	chr21:33523510-33523566	372.0	942.5	-1.3411899970479955	IFNAR2	PROMOTER	33523510
chrX	A_17_P11912118	chrX:117743400-117743459	213.0	383.0	-0.8464909616991189	IL13RA1	PROMOTER	117743400
chrX	A_17_P11900490	chrX:114158254-114158313	10.0	53.0	-2.4059923596758366	IL13RA2	INSIDE	114158254
chr2	A_17_P01367549	chr2:102404326-102404371	2383.0	2765.0	-0.21450052893179844	IL18RAP	INSIDE	102404326
chr2	A_17_P01367554	chr2:102404725-102404773	2396.5	3264.5	-0.445933101505663	IL18RAP	INSIDE	102404725
chr19	A_17_P10894325	chr19:15095691-15095735	3217.0	3178.5	0.01736984755941245	ILVBL	INSIDE	15095691
chr7	A_17_P05773886	chr7:127836537-127836581	917.5	642.5	0.5140117036493347	IMPDH1	INSIDE	127836537
chr9	A_17_P06849436	chr9:101901650-101901701	264.0	269.0	-0.027068243198170635	INVS	INSIDE	101901650
chr9	A_17_P06849438	chr9:101901781-101901831	252.0	164.0	0.6197279188818329	INVS	INSIDE	101901781
chr12	A_17_P08279802	chr12:30738177-30738236	499.5	580.5	-0.2168113890731482	IPO8	INSIDE	30738177
chr15	A_17_P09727770	chr15:65335099-65335151	1817.5	2397.5	-0.39957545109853654	IQCH	INSIDE	65335099
chr16	A_17_P10024865	chr16:52883113-52883157	12316.0	6971.0	0.8210962397599645	IRX3	PROMOTER	52883113
chr2	A_17_P01745516	chr2:187162298-187162357	545.0	477.0	0.19226696365877724	ITGAV	PROMOTER	187162298
chrX	A_17_P11756588	chrX:54841596-54841647	1463.5	990.0	0.5639223154417785	ITIH5L-MAGED2	DIVERGENT_PROMOTER	54841596
chr1	A_17_P00547749	chr1:159121680-159121728	2275.0	2104.0	0.1127318406811185	ITLN1	PROMOTER	159121680
chr8	A_17_P06218494	chr8:75394295-75394354	11.5	10.5	0.13124453327825272	JPH1	INSIDE	75394295
chr8	A_17_P06218497	chr8:75394586-75394645	420.0	564.5	-0.4265842531068782	JPH1	INSIDE	75394586
chr18	A_17_P10684996	chr18:42780631-42780690	7.5	75.0	-3.321928094887362	KATNAL2	PROMOTER	42780631
chr18	A_17_P10685001	chr18:42781142-42781196	2339.0	2578.0	-0.14036040200922342	KATNAL2	INSIDE	42781142
chr17	A_17_P10215783	chr17:7773031-7773081	78.5	121.0	-0.6242424883829677	KCNAB3	INSIDE	7773031
chr1	A_17_P00461093	chr1:112336751-112336810	1080.0	1307.0	-0.27522782874460233	KCND3	PROMOTER	112336751
chr1	A_17_P00461096	chr1:112337006-112337057	4356.0	4325.5	0.010137045391637954	KCND3	PROMOTER	112337006
chr5	A_17_P04460853	chr5:169864687-169864731	784.5	1063.0	-0.43829624456300714	KCNIP1	INSIDE	169864687
chr1	A_17_P00544054	chr1:158304287-158304331	13163.5	12438.0	0.08178861126733968	KCNJ10	INSIDE	158304287
chr1	A_17_P00544068	chr1:158305848-158305899	-21.0	102.0	NaN	KCNJ10	INSIDE	158305848
chr17	A_17_P10439548	chr17:65614781-65614840	1172.0	1568.0	-0.4199529896929603	KCNJ16	INSIDE	65614781
chr22	A_17_P17283038	chr22:37189165-37189209	396.0	722.0	-0.8664984068075614	KCNJ4-KDELR3	DIVERGENT_PROMOTER	37189165
chr20	A_17_P17194403	chr20:42807906-42807950	185.0	349.0	-0.91570176569334	KCNK15	INSIDE	42807906
chr17	A_17_P10213105	chr17:7196653-7196702	52.0	83.0	-0.6745997132058326	KCTD11	INSIDE	7196653
chr17	A_17_P10213106	chr17:7196822-7196875	-16.0	114.0	NaN	KCTD11	INSIDE	7196822
chr22	A_17_P11495673	chr22:35776724-35776768	3466.5	2916.5	0.24924168637502223	KCTD17	PROMOTER	35776724
chr8	A_17_P06450273	chr8:126165919-126165978	327.5	698.5	-1.0927652089846505	KIAA0196	INSIDE	126165919
chr12	A_17_P08702802	chr12:131851137-131851181	5626.0	5113.0	0.1379395266277566	KIAA0692	PROMOTER	131851137
chr1	A_17_P00525697	chr1:154171572-154171626	684.0	1081.0	-0.6602982928487524	KIAA0907-RXFP4	DIVERGENT_PROMOTER	154171572
chr6	A_17_P04862909	chr6:84996635-84996694	-145.5	73.5	NaN	KIAA1009	PROMOTER	84996635
chrX	A_17_P11765383	chrX:64115012-64115059	298.0	271.0	0.13701947910829	KIAA1166	PROMOTER	64115012
chr17	A_17_P10487541	chr17:75850010-75850062	44.0	109.0	-1.308752706139629	KIAA1618	INSIDE	75850010
chrX	A_17_P11792116	chrX:74060779-74060823	2639.5	1979.0	0.41549305362311634	KIAA2022	INSIDE	74060779
chr2	A_17_P00977923	chr2:8899926-8899972	441.0	339.0	0.37949338242117675	KIDINS220	PROMOTER	8899926
chr1	A_17_P00173101	chr1:44978741-44978793	5553.0	4716.0	0.23570367761196767	KIF2C	INSIDE	44978741
chr12	A_17_P08517639	chr12:87496391-87496450	1482.5	1559.5	-0.07305144794078593	KITLG	INSIDE	87496391
chr12	A_17_P08517642	chr12:87496733-87496792	32.5	267.0	-3.0383281186591	KITLG	INSIDE	87496733
chr13	A_17_P08764521	chr13:32488088-32488132	715.5	766.0	-0.0983926251982894	KL	PROMOTER	32488088
chr13	A_17_P16649148	chr13:73610366-73610425	3.5	152.0	-5.4405725913859815	KLF12	PROMOTER	73610366
chr10	A_17_P07035719	chr10:3816622-3816681	361.0	458.5	-0.34492289670788345	KLF6	INSIDE	3816622
chr22	A_17_P11550869	chr22:49331747-49331791	6525.0	6369.5	0.0347977750144894	KLHDC7B	PROMOTER	49331747
chr13	A_17_P08934848	chr13:69584811-69584870	-21.0	-18.0	0.22239242133644802	KLHL1	PROMOTER	69584811
chr13	A_17_P08934853	chr13:69585690-69585749	46.0	97.0	-1.076350886130115	KLHL1	PROMOTER	69585690
chr1	A_17_P00000363	chr1:887598-887642	-79.0	93.0	NaN	KLHL17	INSIDE	887598
chr3	A_17_P02822182	chr3:184831283-184831342	2908.0	2978.0	-0.03431648466250545	KLHL24	PROMOTER	184831283
chr3	A_17_P02822183	chr3:184831399-184831448	1207.0	1168.5	0.04676794197219623	KLHL24	PROMOTER	184831399
chr3	A_17_P02822185	chr3:184831661-184831705	6397.0	6086.0	0.07190114941095258	KLHL24	PROMOTER	184831661
chr19	A_17_P10991259	chr19:56150197-56150241	2168.5	2338.5	-0.10888598555583796	KLK5	PROMOTER	56150197
chr12	A_17_P08356563	chr12:51479710-51479767	103.5	87.5	0.24227584566699642	KRT3	PROMOTER	51479710
chr12	A_17_P08356565	chr12:51479944-51479988	1921.5	1842.5	0.06056835708037062	KRT3	PROMOTER	51479944
chr17	A_17_P10322815	chr17:36877559-36877606	4881.0	4680.5	0.06051409607042419	KRT32	PROMOTER	36877559
chr12	A_17_P16559371	chr12:51587880-51587924	5397.0	5282.0	0.031073385805545497	KRT8	PROMOTER	51587880
chr21	A_17_P17242148	chr21:44813252-44813296	551.0	920.0	-0.7395815423732175	KRTAP10-4	PROMOTER	44813252
chr21	A_17_P11412799	chr21:44813445-44813489	82.0	222.0	-1.4368638617320224	KRTAP10-4	PROMOTER	44813445
chr21	A_17_P17230022	chr21:30729249-30729308	33.0	61.0	-0.8863432182044327	KRTAP15-1	PROMOTER	30729249
chr21	A_17_P17230024	chr21:30729628-30729687	-24.0	68.5	NaN	KRTAP15-1	PROMOTER	30729628
chr17	A_17_P16981852	chr17:36724087-36724146	5502.5	3940.5	0.4817085389241315	KRTAP17-1	DOWNSTREAM	36724087
chr21	A_17_P11345696	chr21:30772569-30772628	1937.5	1282.5	0.595237484554546	KRTAP19-1	DOWNSTREAM	30772569
chr21	A_17_P11346242	chr21:30890698-30890757	-20.0	139.5	NaN	KRTAP6-2	DOWNSTREAM	30890698
chr21	A_17_P11346245	chr21:30890994-30891053	-29.5	86.5	NaN	KRTAP6-2	DOWNSTREAM	30890994
chr7	A_17_P05677204	chr7:107557082-107557141	337.0	247.5	0.44532006621488657	LAMB4	INSIDE	107557082
chr22	A_17_P11483719	chr22:32645076-32645132	1567.5	1955.0	-0.3187031645053134	LARGE	INSIDE	32645076
chr22	A_17_P11483724	chr22:32645547-32645601	2260.5	1532.0	0.561225620394023	LARGE	INSIDE	32645547
chr20	A_17_P11156145	chr20:36406015-36406059	24325.5	19929.5	0.2875639436082077	LBP	PROMOTER	36406015
chr17	A_17_P10269197	chr17:22979718-22979769	2261.0	2119.0	0.09357740437935921	LGALS9	PROMOTER	22979718
chr7	A_17_P16001404	chr7:103758765-103758824	133.0	387.0	-1.5409073206432207	LHFPL3	INSIDE	103758765
chr9	A_17_P07007711	chr9:138235938-138235982	14748.0	14433.0	0.031148116290439957	LHX3	PROMOTER	138235938
chr19	A_17_P10999824	chr19:59515520-59515564	23.0	40.0	-0.7983661388303496	LILRA5	INSIDE	59515520
chr19	A_17_P17134095	chr19:40932921-40932965	2838.0	2746.5	0.04728029754205795	LIN37	INSIDE	40932921
chr16	A_17_P09982399	chr16:29891170-29891229	712.0	822.0	-0.20726115271528506	LOC124446	INSIDE	29891170
chr9	A_17_P06698452	chr9:35397708-35397767	60.0	162.5	-1.4374053123072983	LOC158381	INSIDE	35397708
chr17	A_17_P10325233	chr17:37439470-37439514	15648.5	13758.0	0.18575361229829618	LOC201181	PROMOTER	37439470
chr17	A_17_P10325234	chr17:37439575-37439624	14369.0	10812.0	0.4103262450019751	LOC201181	PROMOTER	37439575
chr19	A_17_P10976159	chr19:51085444-51085503	42.0	145.5	-1.7925579201295239	LOC339344	INSIDE	51085444
chr13	A_17_P08782380	chr13:36145199-36145253	1852.0	2115.0	-0.19157356474707565	LOC400120	PROMOTER	36145199
chr12	A_17_P08348784	chr12:49951633-49951692	41.0	-21.0	NaN	LOC57228	PROMOTER	49951633
chr8	A_17_P05959944	chr8:12639098-12639157	-36.5	122.0	NaN	LONRF1	INSIDE	12639098
chr15	A_17_P09758069	chr15:72007601-72007645	19916.5	18972.0	0.07009236602979	LOXL1	INSIDE	72007601
chr11	A_17_P07596063	chr11:793001-793045	140.0	228.0	-0.7036069972197752	LRDD	INSIDE	793001
chr12	A_17_P08384243	chr12:57605077-57605133	1113.5	1185.5	-0.09039410469421813	LRIG3	PROMOTER	57605077
chr14	A_17_P09165105	chr14:22413109-22413165	3572.5	2927.0	0.28751126557442835	LRP10	INSIDE	22413109
chr9	A_17_P06974743	chr9:130684724-130684779	106.5	198.5	-0.8982855769171195	LRRC8A	INSIDE	130684724
chr19	A_17_P17096896	chr19:2276563-2276607	2146.0	2629.0	-0.29286406586152397	LSM7	INSIDE	2276563
chr11	A_17_P07698184	chr11:24473585-24473644	6.5	10.5	-0.6918777046376681	LUZP2	PROMOTER	24473585
chr10	A_17_P07431492	chr10:102751776-102751821	19.0	184.0	-3.2756344426134274	LZTS2	INSIDE	102751776
chrX	A_17_P12020647	chrX:148771279-148771323	35.0	204.0	-2.543142325026529	MAGEA8	INSIDE	148771279
chrX	A_17_P11671458	chrX:30164632-30164691	1694.5	1736.5	-0.03532277389809738	MAGEB3	INSIDE	30164632
chrX	A_17_P11671460	chrX:30164988-30165041	3249.0	2167.0	0.5842965902358098	MAGEB3	INSIDE	30164988
chrX	A_17_P11793810	chrX:74920626-74920684	55.0	280.0	-2.347923303420307	MAGEE2	INSIDE	74920626
chr16	A_17_P10174753	chr16:85985555-85985614	269.0	187.0	0.5245679026689875	MAP1LC3B	INSIDE	85985555
chr6	A_17_P05104243	chr6:136918269-136918328	2974.0	1796.5	0.7272157120502545	MAP7	PROMOTER	136918269
chr16	A_17_P09983056	chr16:30037408-30037452	5438.5	5086.0	0.09667733265207241	MAPK3	INSIDE	30037408
chr1	A_17_P00752112	chr1:204926658-204926717	839.0	840.0	-0.0017185172262993876	MAPKAPK2	INSIDE	204926658
chr1	A_17_P00752116	chr1:204927012-204927068	2647.5	2651.0	-0.0019059859875601073	MAPKAPK2	INSIDE	204927012
chr18	A_17_P10833947	chr18:72978318-72978362	14138.5	8470.5	0.7391100308477475	MBP	PROMOTER	72978318
chr2	A_17_P01154612	chr2:46999228-46999287	11.0	34.5	-1.649092838140872	MCFD2	PROMOTER	46999228
chr22	A_17_P11497643	chr22:36210771-36210815	1435.5	1701.0	-0.24482981045620322	MFNG	INSIDE	36210771
chr8	A_17_P06536565	chr8:145704501-145704545	13897.0	10866.5	0.3548861399711791	MFSD3	PROMOTER	145704501
chr12	A_17_P08506641	chr12:84912910-84912969	35.0	63.0	-0.84799690655495	MGAT4C	INSIDE	84912910
chr17	A_17_P10472523	chr17:72375342-72375386	65.0	157.0	-1.2722529358631725	MGAT5B	PROMOTER	72375342
chr2	A_17_P01348021	chr2:98067467-98067526	1290.0	1048.0	0.29973234877316624	MGC26733	PROMOTER	98067467
chr17	A_17_P10202996	chr17:4684770-4684814	8738.0	5303.5	0.7203583374060544	MINK1	INSIDE	4684770
chr8	A_17_P06281050	chr8:89413024-89413083	909.5	753.0	0.2724237729795582	MMP16	PROMOTER	89413024
chr18	A_17_P10629870	chr18:32018466-32018510	3186.5	2715.0	0.23102046272041976	MOCOS	PROMOTER	32018466
chr17	A_17_P10332341	chr17:39349113-39349167	64.0	164.0	-1.3575520046180838	MPP2	PROMOTER	39349113
chr2	A_17_P01815783	chr2:202275040-202275099	329.0	556.0	-0.7569972989882661	MPP4	PROMOTER	202275040
chr7	A_17_P05364709	chr7:24577120-24577179	26.0	68.0	-1.3870231231092474	MPP6	PROMOTER	24577120
chr18	A_17_P10512167	chr18:3249423-3249482	38.5	91.0	-1.2410080995037949	MRLC2	PROMOTER	3249423
chr7	A_17_P05451362	chr7:42939727-42939786	1549.0	1974.5	-0.3501502236707802	MRPL32	INSIDE	42939727
chr7	A_17_P05451371	chr7:42941035-42941094	761.0	1058.5	-0.476052910504044	MRPL32	INSIDE	42941035
chr7	A_17_P05451374	chr7:42941313-42941372	198.5	291.0	-0.5518801457653261	MRPL32	INSIDE	42941313
chr7	A_17_P05451377	chr7:42941598-42941657	-125.5	97.5	NaN	MRPL32	INSIDE	42941598
chr12	A_17_P08540434	chr12:92383808-92383867	42.5	155.5	-1.8713798339929009	MRPL42	PROMOTER	92383808
chr12	A_17_P08540435	chr12:92383916-92383971	998.0	896.0	0.15554108327965654	MRPL42	PROMOTER	92383916
chr10	A_17_P07211082	chr10:51217448-51217501	836.0	1088.5	-0.3807665601073238	MSMB	PROMOTER	51217448
chr12	A_17_P16568201	chr12:63955177-63955221	5033.0	4663.5	0.11000548043468167	MSRB3	PROMOTER	63955177
chr11	A_17_P07832402	chr11:62123360-62123404	17358.5	13400.0	0.37340928488394476	MTA2	INSIDE	62123360
chr4	A_17_P03185100	chr4:75242077-75242136	866.5	1138.0	-0.3932289031464123	MTHFD2L	INSIDE	75242077
chr4	A_17_P03185101	chr4:75242260-75242319	747.0	739.0	0.01553387864308626	MTHFD2L	INSIDE	75242260
chr22	A_17_P17274616	chr22:28605745-28605804	5284.0	5634.0	-0.09252909712810314	MTMR3	PROMOTER	28605745
chr11	A_17_P07707398	chr11:26551071-26551130	777.0	1126.0	-0.5352203236725196	MUC15	PROMOTER	26551071
chr19	A_17_P10853530	chr19:1307730-1307786	64.0	90.0	-0.4918530963296747	MUM1	INSIDE	1307730
chr19	A_17_P10853534	chr19:1308311-1308370	1876.0	1969.5	-0.07016958909866652	MUM1	INSIDE	1308311
chr5	A_17_P04487145	chr5:176672402-176672446	111.0	30.0	1.8875252707415877	MXD3	PROMOTER	176672402
chr17	A_17_P16943405	chr17:10500819-10500872	55.0	155.0	-1.4947646917495778	MYH3	PROMOTER	10500819
chr3	A_17_P02216138	chr3:46882780-46882824	281.0	477.5	-0.7649306027021849	MYL3	PROMOTER	46882780
chr3	A_17_P02216143	chr3:46883439-46883483	567.5	802.5	-0.49988099983138823	MYL3	PROMOTER	46883439
chr12	A_17_P08372063	chr12:54833307-54833366	917.5	1402.0	-0.6117062862800482	MYL6B	INSIDE	54833307
chr12	A_17_P08372065	chr12:54833489-54833541	1419.0	1830.0	-0.36696905911085337	MYL6B	INSIDE	54833489
chr12	A_17_P08372068	chr12:54833706-54833755	5998.5	4361.5	0.4597773921900099	MYL6B	INSIDE	54833706
chr17	A_17_P10236678	chr17:12511359-12511418	990.5	1145.5	-0.20974857841518862	MYOCD	INSIDE	12511359
chr17	A_17_P10236681	chr17:12511699-12511758	1127.5	2922.0	-1.373828744660755	MYOCD	INSIDE	12511699
chr5	A_17_P04369575	chr5:150021323-150021371	7293.0	6431.0	0.18146930461111752	MYOZ3	INSIDE	150021323
chr10	A_17_P07519426	chr10:120775630-120775677	9278.0	5313.5	0.8041513694806611	NANOS1	PROMOTER	120775630
chr10	A_17_P07519428	chr10:120775798-120775857	1637.0	980.5	0.7394647862820045	NANOS1	PROMOTER	120775798
chr11	A_17_P07892439	chr11:77965896-77965954	24.5	122.0	-2.3160274934476783	NARS2	PROMOTER	77965896
chr13	A_17_P08773927	chr13:34414928-34414972	555.5	642.5	-0.2099095426921484	NBEA	INSIDE	34414928
chr11	A_17_P08036174	chr11:112333312-112333371	5656.5	4909.0	0.2044804844967719	NCAM1	PROMOTER	112333312
chr15	A_17_P09540802	chr15:21481887-21481946	-36.0	59.0	NaN	NDN	INSIDE	21481887
chr15	A_17_P09540803	chr15:21482010-21482058	1142.5	1102.0	0.05206994137427435	NDN	INSIDE	21482010
chrX	A_17_P11727301	chrX:43700871-43700930	54.0	214.0	-1.9865794842376785	NDP	INSIDE	43700871
chr21	A_17_P11405831	chr21:43184101-43184145	3025.0	2915.0	0.053439258961460415	NDUFV3	PROMOTER	43184101
chr15	A_17_P09673912	chr15:54072461-54072520	4.0	58.0	-3.8579809951275723	NEDD4	INSIDE	54072461
chr12	A_17_P08323127	chr12:43555414-43555466	11687.0	12827.0	-0.13427914586842105	NELL2	INSIDE	43555414
chr6	A_17_P04700808	chr6:44345634-44345681	4054.0	3721.0	0.12365569834112645	NFKBIE	PROMOTER	44345634
chr1	A_17_P00156249	chr1:40928150-40928201	100.0	127.0	-0.34482849699744106	NFYC	PROMOTER	40928150
chrX	A_17_P11854396	chrX:101295304-101295363	6.0	34.0	-2.5025003405291835	NGFRAP1L1	DOWNSTREAM	101295304
chr14	A_17_P09285845	chr14:50359182-50359241	1857.5	1739.0	0.09510427811937126	NIN	INSIDE	50359182
chr14	A_17_P09285849	chr14:50359542-50359601	-57.0	95.5	NaN	NIN	INSIDE	50359542
chrX	A_17_P11783062	chrX:70283306-70283365	111.5	211.5	-0.9236139531996451	NLGN3	INSIDE	70283306
chr9	A_17_P06691888	chr9:33462248-33462293	4106.0	4210.0	-0.03608660584515642	NOL6	INSIDE	33462248
chr9	A_17_P16171615	chr9:33462426-33462478	3169.0	2242.0	0.49924138157680686	NOL6	INSIDE	33462426
chr9	A_17_P06691890	chr9:33462521-33462580	1086.5	997.0	0.12402276478308702	NOL6	INSIDE	33462521
chr19	A_17_P17149732	chr19:52214313-52214365	2260.5	2010.0	0.16944641625268925	NPAS1	PROMOTER	52214313
chr2	A_17_P15292382	chr2:100798856-100798915	3018.5	2818.0	0.09916018950308811	NPAS2	PROMOTER	100798856
chr6	A_17_P15848311	chr6:108590666-108590725	10019.0	6617.0	0.5984893351395907	NR2E1	PROMOTER	108590666
chr6	A_17_P04970851	chr6:108591485-108591531	3441.0	2737.0	0.3302324573720249	NR2E1	PROMOTER	108591485
chr21	A_17_P17220776	chr21:15260051-15260109	1382.0	2536.5	-0.876081544742881	NRIP1	INSIDE	15260051
chr21	A_17_P11274083	chr21:15261565-15261618	3219.0	3902.5	-0.2777860553875931	NRIP1	INSIDE	15261565
chr14	A_17_P09411088	chr14:78183849-78183908	-11.0	60.5	NaN	NRXN3	INSIDE	78183849
chr14	A_17_P09411089	chr14:78183958-78184017	68.0	138.5	-1.026279324798849	NRXN3	INSIDE	78183958
chr14	A_17_P09411092	chr14:78184209-78184268	4114.0	5099.0	-0.30967254410362544	NRXN3	INSIDE	78184209
chr17	A_17_P10465409	chr17:70712165-70712224	46.0	29.0	0.6655809609294409	NUP85	PROMOTER	70712165
chr6	A_17_P04547779	chr6:10049735-10049791	579.0	795.0	-0.45739151218248125	OFCC1	INSIDE	10049735
chr6	A_17_P04547780	chr6:10049852-10049909	469.0	512.0	-0.12655588748462346	OFCC1	INSIDE	10049852
chr6	A_17_P04547783	chr6:10050149-10050208	458.0	363.5	0.33339223417734953	OFCC1	INSIDE	10050149
chr1	A_17_P00552073	chr1:160263011-160263067	1632.5	1827.5	-0.1627884144060066	OLFML2B	PROMOTER	160263011
chr3	A_17_P02867837	chr3:194792681-194792735	1334.5	2693.5	-1.0131827596971292	OPA1	PROMOTER	194792681
chr14	A_17_P09153600	chr14:19734749-19734796	163.0	162.0	0.008878151346452865	OR11G2	PROMOTER	19734749
chr14	A_17_P09153688	chr14:19757793-19757852	39.0	98.0	-1.32930762525296	OR11H6	PROMOTER	19757793
chr11	A_17_P07816347	chr11:57738455-57738514	46.0	82.5	-0.8427602581888028	OR1S1	PROMOTER	57738455
chr1	A_17_P00932493	chr1:246857963-246858016	1086.5	1846.0	-0.7647143784644913	OR2T11	PROMOTER	246857963
chr14	A_17_P09152529	chr14:19415046-19415104	146.0	390.0	-1.4175057548695935	OR4K2	INSIDE	19415046
chr11	A_17_P07614541	chr11:5418848-5418895	12571.0	7627.5	0.7208172381519148	OR51I1	INSIDE	5418848
chr11	A_17_P07614543	chr11:5419030-5419088	509.5	522.5	-0.03634889080243127	OR51I1	INSIDE	5419030
chr11	A_17_P07614544	chr11:5419172-5419227	1031.0	956.0	0.1089618093873599	OR51I1	INSIDE	5419172
chr11	A_17_P07614572	chr11:5423550-5423609	-16.0	73.0	NaN	OR51I1-OR51I2	DIVERGENT_PROMOTER	5423550
chr11	A_17_P16416089	chr11:5423659-5423718	-31.0	36.0	NaN	OR51I1-OR51I2	DIVERGENT_PROMOTER	5423659
chr11	A_17_P07617030	chr11:5968030-5968089	35.0	156.0	-2.156119201917282	OR52L1	PROMOTER	5968030
chr11	A_17_P07610166	chr11:4518288-4518340	482.0	603.0	-0.32312485567012317	OR52M1	PROMOTER	4518288
chr11	A_17_P16415308	chr11:4518773-4518832	134.0	146.0	-0.12373536842224479	OR52M1	PROMOTER	4518773
chr11	A_17_P07820013	chr11:58963450-58963509	493.0	361.5	0.4475919994267938	OR5A1	PROMOTER	58963450
chr11	A_17_P07817043	chr11:57964270-57964329	6475.0	6185.5	0.06598997377137346	OR5B12	PROMOTER	57964270
chr9	A_17_P06948398	chr9:124586625-124586684	7.0	105.5	-3.913744266649581	OR5C1	PROMOTER	124586625
chr11	A_17_P07808371	chr11:55699829-55699888	71.5	321.0	-2.166558150343914	OR5J2	PROMOTER	55699829
chr12	A_17_P08368248	chr12:53929169-53929228	-14.0	99.0	NaN	OR6C74	DOWNSTREAM	53929169
chr11	A_17_P16512488	chr11:123945966-123946022	527.0	828.0	-0.6518278058621105	OR8A1	INSIDE	123945966
chr17	A_17_P10345790	chr17:43255469-43255521	301.5	410.0	-0.4434659076053613	OSBPL7	PROMOTER	43255469
chr12	A_17_P16573741	chr12:75477573-75477617	439.0	575.5	-0.3905949885968722	OSBPL8	INSIDE	75477573
chr11	A_17_P07812942	chr11:56862673-56862725	3455.0	2491.0	0.4719606890347844	P2RX3	INSIDE	56862673
chr11	A_17_P07812944	chr11:56862831-56862875	1196.0	933.0	0.3582684033463463	P2RX3	INSIDE	56862831
chr19	A_17_P17137991	chr19:44569480-44569538	7571.5	6422.5	0.23744415764587815	PAF1	INSIDE	44569480
chr11	A_17_P08057188	chr11:116526561-116526620	198.5	225.0	-0.18078599407407925	PAFAH1B2	INSIDE	116526561
chrX	A_17_P11886339	chrX:110223346-110223405	-58.5	72.0	NaN	PAK3	PROMOTER	110223346
chr20	A_17_P11054615	chr20:9768795-9768848	1012.5	950.5	0.09116337601079744	PAK7	PROMOTER	9768795
chr3	A_17_P02635537	chr3:144166058-144166117	63.0	46.0	0.45371796744290377	PAQR9	PROMOTER	144166058
chr20	A_17_P17199069	chr20:48782185-48782229	464.0	653.0	-0.4929581864188587	PARD6B	INSIDE	48782185
chr22	A_17_P11521954	chr22:42750835-42750879	591.0	758.0	-0.3590397179935594	PARVB	PROMOTER	42750835
chr22	A_17_P17289494	chr22:42751262-42751306	386.5	351.5	0.13694372485231224	PARVB	PROMOTER	42751262
chr13	A_17_P16645596	chr13:66699900-66699959	3239.0	3952.0	-0.28703447878949095	PCDH9	INSIDE	66699900
chr5	A_17_P04325198	chr5:140281841-140281900	-27.0	73.5	NaN	PCDHAC1	PROMOTER	140281841
chr20	A_17_P11032107	chr20:5053478-5053537	3498.0	2765.0	0.3392508087995831	PCNA	PROMOTER	5053478
chr21	A_17_P17245490	chr21:46569686-46569730	510.5	595.0	-0.22097870731750444	PCNT	INSIDE	46569686
chr19	A_17_P10944608	chr19:39607921-39607980	45.0	99.0	-1.137503523749935	PDCD2L	INSIDE	39607921
chr11	A_17_P07595968	chr11:772709-772753	1252.5	1342.0	-0.09957406811761273	PDDC1	PROMOTER	772709
chr22	A_17_P11498264	chr22:36383928-36383983	645.5	1249.5	-0.9528619007795133	PDXP	PROMOTER	36383928
chr22	A_17_P17281753	chr22:36386891-36386935	9876.5	9799.5	0.011291734625275197	PDXP	INSIDE	36386891
chr10	A_17_P07511098	chr10:119122745-119122804	-12.0	108.0	NaN	PDZD8	INSIDE	119122745
chr11	A_17_P07847075	chr11:65990006-65990057	6258.0	4204.5	0.5737674134872719	PELI3	PROMOTER	65990006
chr5	A_17_P03926289	chr5:52115477-52115536	16.5	165.5	-3.3262932874487645	PELO	PROMOTER	52115477
chr1	A_17_P00040892	chr1:10383001-10383053	1645.5	1943.5	-0.24013108121484805	PGD	INSIDE	10383001
chr11	A_17_P16495498	chr11:100504157-100504201	243.5	388.5	-0.6739928263253679	PGR	INSIDE	100504157
chr11	A_17_P07985558	chr11:100504298-100504342	329.0	627.0	-0.9303778590667974	PGR	INSIDE	100504298
chr3	A_17_P02759655	chr3:171381476-171381527	2922.0	1962.5	0.5742635241371467	PHC3	INSIDE	171381476
chrX	A_17_P11736924	chrX:46658538-46658590	129.5	170.5	-0.39681964133761854	PHF16	INSIDE	46658538
chr18	A_17_P10684958	chr18:42755671-42755730	2.0	35.5	-4.149747119504682	PIAS2	PROMOTER	42755671
chr5	A_17_P03998493	chr5:67558298-67558357	4257.0	2682.0	0.6665278528772336	PIK3R1	INSIDE	67558298
chr10	A_17_P07124400	chr10:23048517-23048565	1073.5	1347.5	-0.32796308178109473	PIP5K2A	PROMOTER	23048517
chrX	A_17_P11607960	chrX:15426934-15426993	178.5	306.0	-0.7776075786635519	PIR-BMX	DIVERGENT_PROMOTER	15426934
chr12	A_17_P08692600	chr12:129386623-129386676	1580.0	1987.0	-0.33066731418520484	PIWIL1	PROMOTER	129386623
chr1	A_17_P00077698	chr1:20177425-20177469	1528.0	701.0	1.1241581940251255	PLA2G2A	INSIDE	20177425
chr1	A_17_P00077699	chr1:20177537-20177589	-13.0	77.0	NaN	PLA2G2A	INSIDE	20177537
chr1	A_17_P00663632	chr1:185066534-185066593	41.0	43.0	-0.0687127500840142	PLA2G4A	INSIDE	185066534
chr22	A_17_P11499966	chr22:36837821-36837866	746.0	714.5	0.062241619159421356	PLA2G6	INSIDE	36837821
chr19	A_17_P10867164	chr19:5516614-5516658	2654.0	2410.0	0.1391352242528695	PLAC2	INSIDE	5516614
chr3	A_17_P02650648	chr3:147363991-147364050	5456.0	4616.0	0.24120042037869002	PLOD2	PROMOTER	147363991
chr4	A_17_P03543512	chr4:155699832-155699891	232.0	258.0	-0.15324626029568195	PLRG1-FGB	DIVERGENT_PROMOTER	155699832
chr4	A_17_P03543514	chr4:155700005-155700055	1265.0	1342.0	-0.08524728661851098	PLRG1-FGB	DIVERGENT_PROMOTER	155700005
chr4	A_17_P03543515	chr4:155700105-155700164	1923.5	1795.5	0.09934817663195677	PLRG1-FGB	DIVERGENT_PROMOTER	155700105
chr19	A_17_P10852564	chr19:1046870-1046914	9806.0	8365.0	0.2292992213599703	POLR2E-GPX4	DIVERGENT_PROMOTER	1046870
chr19	A_17_P10852566	chr19:1047059-1047118	1076.5	926.0	0.21726422090699746	POLR2E-GPX4	DIVERGENT_PROMOTER	1047059
chr19	A_17_P17093561	chr19:1048021-1048080	-32.0	73.5	NaN	POLR2E-GPX4	DIVERGENT_PROMOTER	1048021
chr22	A_17_P11499294	chr22:36682839-36682891	6669.0	3996.5	0.7387333598509083	POLR2F	INSIDE	36682839
chrX	A_17_P11740690	chrX:48247339-48247385	7114.0	3736.0	0.9291665193521884	PORCN	PROMOTER	48247339
chr19	A_17_P10850061	chr19:247195-247239	1529.5	1948.5	-0.34930382461083487	PPAP2C	PROMOTER	247195
chr22	A_17_P17292248	chr22:44927165-44927224	-33.0	29.5	NaN	PPARA	INSIDE	44927165
chr11	A_17_P07861332	chr11:69793034-69793083	5063.0	4514.0	0.1655860657179751	PPFIA1	PROMOTER	69793034
chr17	A_17_P10395242	chr17:54185790-54185849	33.5	77.5	-1.2100352148164653	PPM1E	PROMOTER	54185790
chr17	A_17_P10395245	chr17:54186089-54186148	117.0	-33.5	NaN	PPM1E	PROMOTER	54186089
chr8	A_17_P06306444	chr8:95004993-95005052	3708.0	3093.5	0.26140121001189387	PPM2C	INSIDE	95004993
chr6	A_17_P04638366	chr6:30140783-30140842	18.0	-34.0	NaN	PPP1R11	PROMOTER	30140783
chr17	A_17_P10314988	chr17:35041221-35041265	15043.0	11734.5	0.3583359391347884	PPP1R1B	INSIDE	35041221
chr1	A_17_P00737745	chr1:201713085-201713129	10653.5	9783.5	0.12290489785798113	PRELP	INSIDE	201713085
chr1	A_17_P00446076	chr1:109031268-109031327	75.0	108.5	-0.5327325419485984	PRPF38B	PROMOTER	109031268
chr12	A_17_P08342638	chr12:48311084-48311128	14051.0	20051.0	-0.5130013800375138	PRPF40B	INSIDE	48311084
chr12	A_17_P08341312	chr12:47974669-47974713	24640.0	19167.0	0.36237771056659496	PRPH	PROMOTER	47974669
chr12	A_17_P08341313	chr12:47974792-47974836	7048.0	4876.5	0.5313678675089016	PRPH	PROMOTER	47974792
chr12	A_17_P08341314	chr12:47974907-47974955	233.0	330.0	-0.5021360695915356	PRPH	PROMOTER	47974907
chr12	A_17_P08190148	chr12:10891516-10891575	35.5	202.5	-2.512030978267305	PRR4	INSIDE	10891516
chr19	A_17_P10983789	chr19:53666015-53666059	327.0	331.5	-0.01971823461450514	PSCD2	INSIDE	53666015
chr3	A_17_P02216265	chr3:46900193-46900237	214.5	113.5	0.9182853502086306	PTHR1	INSIDE	46900193
chr11	A_17_P16443141	chr11:47957366-47957420	856.0	804.5	0.08951837567770053	PTPRJ	PROMOTER	47957366
chr21	A_17_P11413973	chr21:45116260-45116305	5096.0	3784.0	0.4294531889169051	PTTG1IP	INSIDE	45116260
chr7	A_17_P15936462	chr7:44889225-44889281	6504.5	6481.5	0.00511042979162763	PURB	INSIDE	44889225
chr12	A_17_P08184729	chr12:9251078-9251129	539.5	511.5	0.07688871974268821	PZP	INSIDE	9251078
chr12	A_17_P08184730	chr12:9251190-9251246	-24.5	12.5	NaN	PZP	INSIDE	9251190
chr12	A_17_P08184732	chr12:9251415-9251463	4596.5	3530.5	0.3806632238397872	PZP	INSIDE	9251415
chr18	A_17_P10541301	chr18:9694411-9694470	-2.5	69.0	NaN	RAB31	PROMOTER	9694411
chr22	A_17_P11442235	chr22:21834365-21834413	155.5	147.0	0.0810984252942381	RAB36	INSIDE	21834365
chr19	A_17_P10897551	chr19:16078094-16078144	2883.0	2604.0	0.14684138832927118	RAB8A	PROMOTER	16078094
chr19	A_17_P10897553	chr19:16078632-16078690	102.0	149.0	-0.5467431784906659	RAB8A	PROMOTER	16078632
chr9	A_17_P06949060	chr9:124744207-124744263	479.5	1068.5	-1.1559841876416803	RABGAP1	INSIDE	124744207
chr3	A_17_P02236025	chr3:51633798-51633857	2625.5	3450.0	-0.3940041662246547	RAD54L2	PROMOTER	51633798
chr11	A_17_P07754040	chr11:36574575-36574634	148.0	177.0	-0.25815218445404775	RAG2	INSIDE	36574575
chr11	A_17_P07754043	chr11:36574873-36574932	32.5	79.0	-1.2814129351486483	RAG2	INSIDE	36574873
chr17	A_17_P10328327	chr17:38166419-38166463	22.0	180.0	-3.0324214776923775	RAMP2	PROMOTER	38166419
chrX	A_17_P11958547	chrX:131178570-131178629	105.5	176.5	-0.7424251845639953	RAP2C	INSIDE	131178570
chr18	A_17_P10568644	chr18:18764057-18764116	137.0	102.0	0.425606740989031	RBBP8	PROMOTER	18764057
chr18	A_17_P10568645	chr18:18764170-18764218	652.0	411.0	0.6657335705493947	RBBP8	PROMOTER	18764170
chr8	A_17_P06042185	chr8:30359279-30359337	5971.5	5465.0	0.12787187625323862	RBPMS	PROMOTER	30359279
chr1	A_17_P00507480	chr1:149583428-149583475	8833.0	10438.0	-0.2408698904659071	RFX5	INSIDE	149583428
chr1	A_17_P00507481	chr1:149583541-149583591	5893.0	4515.5	0.3841165204365049	RFX5	INSIDE	149583541
chr1	A_17_P00507483	chr1:149583705-149583752	4282.0	3043.5	0.4925534299076944	RFX5	INSIDE	149583705
chr14	A_17_P09157009	chr14:20580726-20580776	3808.0	2633.5	0.5320520191539868	RNASE7	INSIDE	20580726
chr14	A_17_P09157011	chr14:20580889-20580946	2800.5	1922.0	0.5430760921736079	RNASE7	INSIDE	20580889
chr14	A_17_P09157013	chr14:20581080-20581126	1025.0	563.0	0.8644170823125789	RNASE7	INSIDE	20581080
chr1	A_17_P15067336	chr1:64010962-64011018	109.0	145.0	-0.4117247652380082	ROR1	PROMOTER	64010962
chr12	A_17_P08620407	chr12:111715222-111715274	824.5	800.5	0.042618090921210126	RPH3A	INSIDE	111715222
chr12	A_17_P08620409	chr12:111715369-111715428	51.0	156.0	-1.6129768768907529	RPH3A	INSIDE	111715369
chr19	A_17_P10984130	chr19:53810579-53810623	954.5	1559.5	-0.7082664499702144	RPL18	INSIDE	53810579
chr19	A_17_P10984135	chr19:53811101-53811145	1537.5	1877.5	-0.2882264972876696	RPL18	INSIDE	53811101
chr10	A_17_P07388915	chr10:92621163-92621213	-24.0	143.0	NaN	RPP30	PROMOTER	92621163
chr14	A_17_P09280930	chr14:49131625-49131684	195.0	488.0	-1.3234070238132756	RPS29-PPIL5	DIVERGENT_PROMOTER	49131625
chrX	A_17_P17356829	chrX:71411452-71411511	-13.5	69.5	NaN	RPS4X	INSIDE	71411452
chrY	A_17_P12040403	chrY:2770145-2770196	147.5	51.5	1.5180706170659855	RPS4Y1	INSIDE	2770145
chr20	A_17_P11092770	chr20:17608710-17608757	633.0	674.0	-0.09054309175351723	RRBP1	INSIDE	17608710
chr4	A_17_P03343626	chr4:110970504-110970563	787.0	1054.5	-0.4221235542862051	RRH	INSIDE	110970504
chr21	A_17_P11367472	chr21:35348079-35348138	300.0	480.5	-0.6795739302778697	RUNX1	PROMOTER	35348079
chr3	A_17_P02337084	chr3:72583566-72583621	9313.0	8996.0	0.04996231740346304	RYBP	PROMOTER	72583566
chr18	A_17_P10844125	chr18:74842539-74842598	1554.5	5877.5	-1.9187520171993195	SALL3	INSIDE	74842539
chr21	A_17_P11272080	chr21:14842724-14842783	47.0	93.5	-0.9923056082099992	SAMSN1	PROMOTER	14842724
chr21	A_17_P11272108	chr21:14845556-14845615	143.5	580.5	-2.0162453301898786	SAMSN1	PROMOTER	14845556
chr15	A_17_P16806032	chr15:73100022-73100066	2882.0	3735.0	-0.374037907501852	SCAMP5	INSIDE	73100022
chr15	A_17_P09654459	chr15:49759464-49759523	407.5	419.5	-0.041870751321383314	SCG3	PROMOTER	49759464
chr15	A_17_P09654462	chr15:49759856-49759915	1437.0	1261.5	0.18791985548103612	SCG3	PROMOTER	49759856
chr15	A_17_P09654463	chr15:49759965-49760009	2626.0	2418.0	0.11905267164376325	SCG3	PROMOTER	49759965
chr11	A_17_P07831577	chr11:61940206-61940265	-9.5	146.0	NaN	SCGB1A1	PROMOTER	61940206
chr2	A_17_P01991143	chr2:238632054-238632106	100.5	129.5	-0.3657565965076253	SCLY	PROMOTER	238632054
chr4	A_17_P03479085	chr4:141485777-141485824	3146.5	3392.5	-0.10860087273416512	SCOC	INSIDE	141485777
chr17	A_17_P10273094	chr17:24000406-24000463	78.5	66.5	0.2393383133904374	SDF2	INSIDE	24000406
chr17	A_17_P16965532	chr17:23720373-23720417	63.5	112.0	-0.8186702352854383	SEBOX	PROMOTER	23720373
chr4	A_17_P03224418	chr4:84038602-84038661	72.0	106.0	-0.5579954531208869	SEC31A-THAP9	DIVERGENT_PROMOTER	84038602
chr3	A_17_P02230603	chr3:50277130-50277174	2928.0	3874.0	-0.4039084003192113	SEMA3B	PROMOTER	50277130
chr5	A_17_P03756797	chr5:9435974-9436030	876.0	1213.5	-0.47017133354996044	SEMA5A	INSIDE	9435974
chr14	A_17_P09485642	chr14:94124596-94124640	12604.5	9809.0	0.361760919620997	SERPINA5	INSIDE	94124596
chr13	A_17_P08840750	chr13:48924069-48924128	-26.0	67.0	NaN	SETDB2	INSIDE	48924069
chr15	A_17_P09795803	chr15:81909316-81909375	170.0	335.0	-0.978626349207433	SH3GL3	INSIDE	81909316
chr15	A_17_P09795804	chr15:81909417-81909476	0.5	90.5	-7.499845887083206	SH3GL3	INSIDE	81909417
chr20	A_17_P11026451	chr20:3636099-3636143	1642.0	1632.0	0.008813069806309179	SIGLEC1	PROMOTER	3636099
chr6	A_17_P04935923	chr6:101018244-101018302	951.5	1006.0	-0.0803547435315052	SIM1	PROMOTER	101018244
chr21	A_17_P11375348	chr21:36991823-36991867	54.0	78.0	-0.5305147166987799	SIM2	PROMOTER	36991823
chr14	A_17_P16696165	chr14:38653917-38653976	788.0	2189.0	-1.4740044197245696	SIP1	INSIDE	38653917
chr14	A_17_P09330721	chr14:60187387-60187446	1957.5	2457.5	-0.32817910904954	SIX1	PROMOTER	60187387
chr14	A_17_P09371552	chr14:69331356-69331400	4821.0	3816.5	0.33708223840476376	SLC10A1	INSIDE	69331356
chr20	A_17_P17195270	chr20:44089617-44089666	225.0	274.0	-0.2842508917434896	SLC12A5	PROMOTER	44089617
chr7	A_17_P16021862	chr7:135062609-135062653	14673.0	14602.0	0.006997885481575982	SLC13A4	INSIDE	135062609
chr7	A_17_P16021865	chr7:135062994-135063048	3601.0	4154.0	-0.20610361665436716	SLC13A4	INSIDE	135062994
chr9	A_17_P06559264	chr9:4481589-4481648	660.5	918.5	-0.47572115986452185	SLC1A1	INSIDE	4481589
chr20	A_17_P11098523	chr20:19142197-19142245	8510.5	5558.5	0.6145482799630587	SLC24A3	INSIDE	19142197
chr14	A_17_P16727923	chr14:91858720-91858764	8110.0	6735.0	0.26802396875496987	SLC24A4	PROMOTER	91858720
chr19	A_17_P10907640	chr19:19037388-19037433	2735.0	2380.5	0.20027620412358077	SLC25A42	INSIDE	19037388
chr11	A_17_P07793516	chr11:45780887-45780937	2927.5	2119.5	0.46594520433348185	SLC35C1	PROMOTER	45780887
chr11	A_17_P07793520	chr11:45781302-45781354	2153.0	1895.5	0.1837698629965896	SLC35C1	PROMOTER	45781302
chr5	A_17_P04372051	chr5:150662890-150662945	10718.5	9099.0	0.23632311823323235	SLC36A3	INSIDE	150662890
chr8	A_17_P06005553	chr8:22281477-22281522	7010.0	8550.0	-0.286509975762637	SLC39A14	INSIDE	22281477
chr14	A_17_P09156715	chr14:20536313-20536357	161.0	60.0	1.4240262825060985	SLC39A2	PROMOTER	20536313
chr6	A_17_P04650213	chr6:33279891-33279938	187.5	225.5	-0.26623683787213764	SLC39A7	INSIDE	33279891
chr13	A_17_P08744782	chr13:28190521-28190578	2403.0	1489.5	0.6900085248803361	SLC46A3	INSIDE	28190521
chr22	A_17_P11476150	chr22:30767852-30767900	153.0	385.0	-1.3313267928896118	SLC5A1	PROMOTER	30767852
chr12	A_17_P08145749	chr12:247487-247535	8.0	85.5	-3.4178525148858983	SLC6A13	PROMOTER	247487
chr16	A_17_P09888888	chr16:2015591-2015635	2705.0	2350.5	0.20266091352044113	SLC9A3R2	PROMOTER	2015591
chrX	A_17_P12006309	chrX:144713379-144713430	5730.0	4988.0	0.20007367381459726	SLITRK2	INSIDE	144713379
chrX	A_17_P12006310	chrX:144713481-144713540	38.5	239.5	-2.637095305041279	SLITRK2	INSIDE	144713481
chr10	A_17_P07445466	chr10:105718330-105718389	-12.5	9.5	NaN	SLK	INSIDE	105718330
chr10	A_17_P07445467	chr10:105718446-105718505	5.0	194.0	-5.277984747299765	SLK	INSIDE	105718446
chr10	A_17_P07445470	chr10:105719270-105719329	1714.0	1521.0	0.17234695638800304	SLK	INSIDE	105719270
chr18	A_17_P10689515	chr18:43715323-43715382	3.5	44.5	-3.668378508908794	SMAD2	PROMOTER	43715323
chr17	A_17_P10319853	chr17:36059520-36059564	10278.5	11143.0	-0.1165079586936906	SMARCE1	PROMOTER	36059520
chr19	A_17_P10874372	chr19:7888051-7888095	111.0	102.0	0.12199052437861024	SNAPC2	PROMOTER	7888051
chr8	A_17_P06431112	chr8:121894269-121894328	130.0	354.0	-1.445237737054543	SNTB1	PROMOTER	121894269
chr8	A_17_P06431139	chr8:121898682-121898741	206.5	288.0	-0.47992703002286713	SNTB1	PROMOTER	121898682
chr10	A_17_P07461936	chr10:108912706-108912765	78.0	148.0	-0.9240511467667016	SORCS1	INSIDE	108912706
chr13	A_17_P09141983	chr13:111766552-111766609	36.0	52.0	-0.5305147166987799	SOX1	PROMOTER	111766552
chr11	A_17_P07663470	chr11:16383492-16383551	195.5	380.0	-0.9588308110235956	SOX6	PROMOTER	16383492
chr13	A_17_P08724588	chr13:23631256-23631315	36.5	43.0	-0.2364401958220808	SPATA13	PROMOTER	23631256
chr4	A_17_P03402631	chr4:124066735-124066791	1851.5	1437.5	0.36513259345252996	SPATA5	INSIDE	124066735
chr4	A_17_P03402634	chr4:124067026-124067085	2468.0	2445.0	0.013507929309821833	SPATA5	INSIDE	124067026
chr15	A_17_P09626307	chr15:43480910-43480969	75.0	360.0	-2.263034405833794	SPATA5L1	PROMOTER	43480910
chr6	A_17_P15811956	chr6:44419593-44419645	7166.5	5426.5	0.40124671826916253	SPATS1	INSIDE	44419593
chr6	A_17_P15811957	chr6:44419712-44419766	546.5	475.0	0.20229398245359437	SPATS1	INSIDE	44419712
chr12	A_17_P08341589	chr12:48042889-48042948	-2.5	14.0	NaN	SPATS2	PROMOTER	48042889
chr1	A_17_P00061663	chr1:16045766-16045825	-45.0	259.0	NaN	SPEN	PROMOTER	16045766
chr15	A_17_P09717468	chr15:63070481-63070540	1010.0	914.0	0.14408922258108733	SPG21	PROMOTER	63070481
chr17	A_17_P17017901	chr17:71890837-71890881	278.0	592.0	-1.0905122929054423	SPHK1	PROMOTER	71890837
chr1	A_17_P00514517	chr1:151240586-151240641	454.0	526.0	-0.2123705020013873	SPRR3	PROMOTER	151240586
chr1	A_17_P00514519	chr1:151240779-151240838	151.0	86.0	0.812139984622981	SPRR3	PROMOTER	151240779
chr8	A_17_P06449789	chr8:126081616-126081675	237.5	517.5	-1.1236313491683774	SQLE	INSIDE	126081616
chrX	A_17_P11849557	chrX:99787734-99787793	73.5	119.0	-0.6951454184715791	SRPX2	INSIDE	99787734
chr11	A_17_P08119029	chr11:129537341-129537385	744.5	779.5	-0.06627717411568493	ST14	INSIDE	129537341
chr13	A_17_P08765583	chr13:32675906-32675965	-55.0	103.0	NaN	STARD13	INSIDE	32675906
chr14	A_17_P09425414	chr14:80937887-80937946	448.0	728.0	-0.7004397181410922	STON2	PROMOTER	80937887
chr14	A_17_P09425419	chr14:80938365-80938410	8871.5	6424.5	0.46559387918074147	STON2	PROMOTER	80938365
chr19	A_17_P17151258	chr19:53749040-53749084	212.5	486.5	-1.1949769637560475	SULT2B1	INSIDE	53749040
chr10	A_17_P07090211	chr10:14962412-14962471	2051.0	1656.0	0.30862481898052685	SUV39H2	INSIDE	14962412
chr1	A_17_P00501803	chr1:148153613-148153665	11854.0	8198.5	0.5319420795450713	SV2A	INSIDE	148153613
chr14	A_17_P09345546	chr14:63606998-63607057	125.0	296.5	-1.2461040098839167	SYNE2	INSIDE	63606998
chr6	A_17_P15881401	chr6:158322167-158322211	4253.0	2621.0	0.6983635012973461	SYNJ2	PROMOTER	158322167
chr16	A_17_P09949684	chr16:19083835-19083894	-27.0	44.0	NaN	SYT17	PROMOTER	19083835
chrX	A_17_P11851858	chrX:100439178-100439237	-8.0	70.0	NaN	TAF7L	PROMOTER	100439178
chr7	A_17_P05833429	chr7:141105290-141105349	251.5	272.5	-0.11569782985876163	TAS2R3	PROMOTER	141105290
chr15	A_17_P09757752	chr15:71950043-71950102	45.0	101.5	-1.1734828208555015	TBC1D21	PROMOTER	71950043
chr1	A_17_P00091173	chr1:23625202-23625251	6738.0	5667.0	0.24973522601223153	TCEA3	PROMOTER	23625202
chr1	A_17_P00091175	chr1:23625448-23625496	1622.0	1735.0	-0.0971618432483503	TCEA3	PROMOTER	23625448
chr15	A_17_P09676970	chr15:54998785-54998833	83.0	-10.0	NaN	TCF12	INSIDE	54998785
chr11	A_17_P07852059	chr11:67564722-67564769	141.5	253.5	-0.8411836941714582	TCIRG1	PROMOTER	67564722
chr11	A_17_P07646974	chr11:12740464-12740523	130.5	97.0	0.427993154382757	TEAD1	INSIDE	12740464
chr12	A_17_P08158834	chr12:2936466-2936516	6506.0	9562.5	-0.5556170203136072	TEAD4	PROMOTER	2936466
chr9	A_17_P06663643	chr9:27101235-27101289	12248.5	9616.0	0.34909628071390153	TEK	INSIDE	27101235
chrX	A_17_P11963253	chrX:132180477-132180524	3911.0	3908.0	0.0011070687645599038	TFDP3	PROMOTER	132180477
chrY	A_17_P15000451	chrY:3508392-3508451	791.0	1174.0	-0.5696828086372603	TGIF2LY	DOWNSTREAM	3508392
chr19	A_17_P17118227	chr19:19244073-19244132	2155.0	1762.0	0.29047394505604673	TM6SF2	INSIDE	19244073
chr1	A_17_P00154691	chr1:40486345-40486399	125.0	497.0	-1.9913177569001992	TMCO2	INSIDE	40486345
chr14	A_17_P09394552	chr14:74667990-74668049	1149.0	1904.0	-0.7286546806618304	TMED10	INSIDE	74667990
chr21	A_17_P11410752	chr21:44349574-44349629	207.5	341.5	-0.7187742420558034	TMEM1	INSIDE	44349574
chr17	A_17_P10463522	chr17:70287463-70287508	1494.5	1598.5	-0.09705584710242574	TMEM104	INSIDE	70287463
chr16	A_17_P09956468	chr16:21076454-21076510	187.0	309.0	-0.7245685680167379	TMEM159	PROMOTER	21076454
chr12	A_17_P08173802	chr12:5927268-5927327	626.0	611.5	0.03381015840523161	TMEM16B	PROMOTER	5927268
chr12	A_17_P08173831	chr12:5930398-5930457	-12.0	85.5	NaN	TMEM16B	PROMOTER	5930398
chr10	A_17_P07401636	chr10:95645640-95645695	4042.5	4058.5	-0.005698839814622621	TMEM20	INSIDE	95645640
chrX	A_17_P11608874	chrX:15596223-15596282	318.0	370.0	-0.2184985052319568	TMEM27	PROMOTER	15596223
chr13	A_17_P08732735	chr13:25525349-25525408	-30.5	-15.0	1.0238467419543678	TMEM46	PROMOTER	25525349
chr8	A_17_P06217010	chr8:75051803-75051862	62.0	178.0	-1.5215371205795225	TMEM70	INSIDE	75051803
chr15	A_17_P09614855	chr15:40290836-40290895	58.0	36.0	0.6880559936852598	TMEM87A	INSIDE	40290836
chr15	A_17_P09614856	chr15:40290973-40291032	5106.0	5527.5	-0.11443358229646944	TMEM87A	INSIDE	40290973
chr12	A_17_P08491389	chr12:81600885-81600944	214.5	402.0	-0.9062178536793829	TMTC2	PROMOTER	81600885
chr19	A_17_P10870774	chr19:6626175-6626219	592.5	642.0	-0.11575814333668173	TNFSF14	PROMOTER	6626175
chr16	A_17_P09967520	chr16:24697691-24697750	171.5	159.5	0.10465215240794289	TNRC6A	INSIDE	24697691
chr17	A_17_P10477899	chr17:73557431-73557478	21297.0	11540.5	0.8839444885756156	TNRC6C	INSIDE	73557431
chr19	A_17_P17147327	chr19:50097724-50097778	1494.5	1529.0	-0.03292550968271021	TOMM40	INSIDE	50097724
chr19	A_17_P17147328	chr19:50097944-50097988	14937.5	10709.0	0.48011494471369465	TOMM40	INSIDE	50097944
chr11	A_17_P16440763	chr11:44927689-44927733	1128.0	1351.0	-0.2602606069268909	TP53I11	INSIDE	44927689
chr15	A_17_P09708504	chr15:61122429-61122478	7.5	8.0	-0.09310940439148148	TPM1	PROMOTER	61122429
chr11	A_17_P07619851	chr11:6598955-6599009	2545.0	2942.0	-0.2091315902917725	TPP1	PROMOTER	6598955
chr17	A_17_P10215794	chr17:7775106-7775159	11923.0	8174.0	0.5446331360346075	TRAPPC1	INSIDE	7775106
chr6	A_17_P04687236	chr6:41360796-41360855	335.0	382.0	-0.189411542690614	TREM1	INSIDE	41360796
chr6	A_17_P04687239	chr6:41361331-41361387	2297.0	2965.0	-0.3682812480554421	TREM1	INSIDE	41361331
chr6	A_17_P04692465	chr6:42526414-42526461	3091.5	2768.5	0.15920248373001644	TRERF1	INSIDE	42526414
chr20	A_17_P11014186	chr20:308883-308940	3346.5	4865.5	-0.5399350559559555	TRIB3	PROMOTER	308883
chr1	A_17_P00471338	chr1:114854047-114854105	6088.5	6597.0	-0.11572326415727469	TRIM33	INSIDE	114854047
chr4	A_17_P03398200	chr4:123077649-123077708	5186.5	4270.0	0.2805252248045411	TRPC3	PROMOTER	123077649
chr4	A_17_P03398203	chr4:123078019-123078078	97.5	127.5	-0.38702312310924736	TRPC3	PROMOTER	123078019
chr4	A_17_P03398205	chr4:123078209-123078268	-46.0	-13.0	1.8231222379159209	TRPC3	PROMOTER	123078209
chr19	A_17_P10999473	chr19:59386602-59386646	76.5	90.5	-0.24245804439055368	TSEN34	PROMOTER	59386602
chr11	A_17_P16475553	chr11:76173058-76173102	1915.0	2039.0	-0.09051738320427714	TSKU	INSIDE	76173058
chr1	A_17_P00209779	chr1:55040438-55040497	198.5	96.0	1.0480326964218016	TTC22-C1orf177	DIVERGENT_PROMOTER	55040438
chr2	A_17_P01281581	chr2:74569079-74569138	184.0	292.5	-0.668730858413754	TTC31	INSIDE	74569079
chr19	A_17_P10961335	chr19:45416375-45416419	7173.0	4094.0	0.8090655284093736	TTC9B	PROMOTER	45416375
chr2	A_17_P01898349	chr2:219284985-219285044	2322.5	2405.5	-0.05065820281220656	TTLL4	INSIDE	219284985
chr12	A_17_P08318048	chr12:42488198-42488257	1495.0	1471.0	0.023348237830637292	TWF1	PROMOTER	42488198
chr12	A_17_P08318052	chr12:42488555-42488614	7713.0	6283.0	0.2958385308087076	TWF1	PROMOTER	42488555
chr19	A_17_P11003552	chr19:60873232-60873276	200.5	271.0	-0.4346906148989513	U2AF2	INSIDE	60873232
chr9	A_17_P06993733	chr9:135206513-135206572	54.0	91.0	-0.7529071380352278	U36B	PROMOTER	135206513
chr17	A_17_P10216804	chr17:8018776-8018827	3347.0	3385.5	-0.016500368226462652	U8	PROMOTER	8018776
chr17	A_17_P10201295	chr17:4214927-4214986	-4.5	180.5	NaN	UBE2G1	INSIDE	4214927
chr22	A_17_P17262937	chr22:20252146-20252190	1925.5	2215.5	-0.20239920368895983	UBE2L3	INSIDE	20252146
chr12	A_17_P08608193	chr12:108402251-108402310	82.5	276.5	-1.7448134559888913	UBE3B	INSIDE	108402251
chr15	A_17_P09762254	chr15:72920678-72920723	-35.5	130.0	NaN	ULK3	INSIDE	72920678
chr12	A_17_P16597438	chr12:119643084-119643140	352.5	191.0	0.8840506192504072	UNC119B	INSIDE	119643084
chr10	A_17_P07305502	chr10:72640365-72640409	16368.0	11954.5	0.4533242599711401	UNC5B	PROMOTER	72640365
chr10	A_17_P07305503	chr10:72640490-72640549	167.0	158.0	0.07992354429694942	UNC5B	PROMOTER	72640490
chr9	A_17_P06978276	chr9:131641638-131641682	990.0	1317.0	-0.41175491528954233	USP20	INSIDE	131641638
chrX	A_17_P11949216	chrX:128869798-128869857	46.0	30.0	0.6166713604484945	UTP14A	INSIDE	128869798
chrX	A_17_P11739350	chrX:47399221-47399280	99.0	151.0	-0.6090481192454693	UXT	INSIDE	47399221
chrX	A_17_P11739352	chrX:47399789-47399845	92.5	269.5	-1.5427600022361934	UXT	INSIDE	47399789
chr6	A_17_P05085003	chr6:133074495-133074554	1495.0	1908.5	-0.35229370213009076	VNN1	INSIDE	133074495
chr20	A_17_P11023162	chr20:2794842-2794887	262.0	419.5	-0.679103998902373	VPS16	INSIDE	2794842
chr11	A_17_P16520253	chr11:133599958-133600002	401.0	540.0	-0.4293571705959106	VPS26B	INSIDE	133599958
chr11	A_17_P16520255	chr11:133600119-133600163	220.0	314.0	-0.5132610353669675	VPS26B	INSIDE	133600119
chrX	A_17_P11874815	chrX:107174939-107174984	1683.0	1185.0	0.5061481175443276	VSIG1	INSIDE	107174939
chr10	A_17_P07371994	chr10:88276118-88276177	731.0	849.0	-0.21589314760060113	WAPAL	PROMOTER	88276118
chr10	A_17_P07371996	chr10:88276340-88276390	1628.5	912.5	0.8356472557411615	WAPAL	PROMOTER	88276340
chr6	A_17_P04979945	chr6:110608177-110608236	-6.5	48.0	NaN	WASF1-CDC40	DIVERGENT_PROMOTER	110608177
chr2	A_17_P01820443	chr2:203481135-203481194	99.0	132.5	-0.42049192937095203	WDR12	INSIDE	203481135
chr14	A_17_P09514219	chr14:99917322-99917367	9244.0	6980.0	0.4052902233706165	WDR25	INSIDE	99917322
chr3	A_17_P15475328	chr3:114643134-114643178	1362.5	1542.0	-0.17854653536338327	WDR52	PROMOTER	114643134
chr6	A_17_P04988125	chr6:112478863-112478914	1608.0	2194.0	-0.4482961192242643	WISP3	PROMOTER	112478863
chr6	A_17_P04988126	chr6:112478974-112479025	3106.0	3300.5	-0.08762676834539956	WISP3	PROMOTER	112478974
chr9	A_17_P06821919	chr9:94987836-94987880	20449.0	17429.0	0.23054049771802115	WNK2	INSIDE	94987836
chr9	A_17_P06821920	chr9:94987954-94987998	30512.0	16254.5	0.9085375703797574	WNK2	INSIDE	94987954
chr9	A_17_P06821921	chr9:94988065-94988114	3024.5	3878.0	-0.35861614275747716	WNK2	INSIDE	94988065
chr12	A_17_P08339979	chr12:47653341-47653385	143.0	248.0	-0.7943249736084858	WNT10B-WNT1	DIVERGENT_PROMOTER	47653341
chr12	A_17_P08339980	chr12:47653438-47653489	584.0	698.0	-0.25725866732963504	WNT10B-WNT1	DIVERGENT_PROMOTER	47653438
chr12	A_17_P08151707	chr12:1604383-1604442	171.5	335.5	-0.9681041900273714	WNT5B	PROMOTER	1604383
chr22	A_17_P17291775	chr22:44722903-44722947	4949.0	6357.0	-0.36120904622632294	WNT7B	INSIDE	44722903
chrX	A_17_P11702074	chrX:37426641-37426700	25.0	-8.0	NaN	XK	PROMOTER	37426641
chr11	A_17_P08041962	chr11:113439685-113439731	25.0	42.5	-0.765534746362977	ZBTB16	INSIDE	113439685
chr11	A_17_P08041965	chr11:113439947-113439991	3270.5	2620.5	0.3196691054561445	ZBTB16	INSIDE	113439947
chr9	A_17_P16261102	chr9:124734181-124734240	157.0	297.0	-0.9196983719091388	ZBTB26-RABGAP1	DIVERGENT_PROMOTER	124734181
chr11	A_17_P07833089	chr11:62278229-62278273	694.0	1138.0	-0.713492989728321	ZBTB3-POLR2G	DIVERGENT_PROMOTER	62278229
chrX	A_17_P11765982	chrX:64625690-64625748	1509.5	1927.5	-0.35266010328877156	ZC3H12B	INSIDE	64625690
chr16	A_17_P09929122	chr16:11784271-11784325	5457.0	6562.0	-0.2660275501457774	ZC3H7A	PROMOTER	11784271
chr7	A_17_P05644255	chr7:98941038-98941090	1778.0	1215.0	0.5492990103366269	ZKSCAN5	INSIDE	98941038
chr7	A_17_P15993752	chr7:98941398-98941457	111.0	124.0	-0.15978044403676928	ZKSCAN5	INSIDE	98941398
chr19	A_17_P10996275	chr19:57791561-57791617	316.5	287.0	0.14115476275265343	ZNF137	PROMOTER	57791561
chr16	A_17_P09893426	chr16:3269798-3269857	1579.5	1553.5	0.02394569562503241	ZNF263	PROMOTER	3269798
chr10	A_17_P07191452	chr10:43465830-43465888	484.0	854.0	-0.8192290223458959	ZNF32	PROMOTER	43465830
chr19	A_17_P10994809	chr19:57169057-57169116	65.5	170.0	-1.3759679346002516	ZNF350	INSIDE	57169057
chr19	A_17_P10994811	chr19:57169306-57169365	40.5	79.0	-0.9639307452924784	ZNF350	INSIDE	57169306
chr19	A_17_P10994812	chr19:57169421-57169477	203.0	260.0	-0.35703189584327827	ZNF350	INSIDE	57169421
chr10	A_17_P07267676	chr10:63806409-63806462	3987.5	3088.5	0.3685781881861837	ZNF365	INSIDE	63806409
chr18	A_17_P10627175	chr18:31210183-31210242	154.5	537.5	-1.7986579165724481	ZNF396	INSIDE	31210183
chr7	A_17_P05864296	chr7:148470829-148470888	600.0	786.0	-0.3895668117627255	ZNF398	PROMOTER	148470829
chr19	A_17_P10996998	chr19:58327872-58327916	732.5	1104.5	-0.5924927540456645	ZNF415	INSIDE	58327872
chr19	A_17_P17158125	chr19:58328051-58328108	227.0	430.0	-0.9216443622985452	ZNF415	PROMOTER	58328051
chr19	A_17_P10996999	chr19:58328205-58328257	101.0	249.0	-1.3017904493162862	ZNF415	PROMOTER	58328205
chr10	A_17_P07322627	chr10:76833130-76833174	115.0	178.0	-0.6302433800220225	ZNF503	PROMOTER	76833130
chr8	A_17_P06533636	chr8:144802867-144802926	33.5	88.5	-1.4015163596252251	ZNF623	PROMOTER	144802867
chr12	A_17_P08665072	chr12:123063414-123063473	346.5	206.0	0.7502110149539953	ZNF664	INSIDE	123063414
chr12	A_17_P08358124	chr12:51862970-51863027	2185.5	1831.5	0.2549376770771094	ZNF740	INSIDE	51862970
chr16	A_17_P09983706	chr16:30446584-30446633	5899.0	5960.0	-0.014841921520923538	ZNF768	PROMOTER	30446584
chr19	A_17_P17097888	chr19:2900590-2900639	7396.0	6363.0	0.21703810315248465	ZNF77	PROMOTER	2900590
chr19	A_17_P10911714	chr19:20899614-20899660	550.5	917.5	-0.7369655941662062	ZNF85	INSIDE	20899614

## Sheet: B_DU145
Chromosome	ID	Name	Norm IP Signal	Norm WCE Signal	Normalized Log Ratio	Primary Annotation	Primary Annotation Type	Start Location
chr6	A_17_P04696359	chr6:43502036-43502095	-40.0	-11.5	1.7983661388303496	ABCC10	PROMOTER	43502036
chr12	A_17_P08238646	chr12:21988028-21988087	15.0	29.5	-0.9757524537533229	ABCC9	PROMOTER	21988028
chr3	A_17_P02824602	chr3:185388804-185388848	2074.5	1521.5	0.44726932335705455	ABCF3	INSIDE	185388804
chr21	A_17_P11402691	chr21:42546932-42546979	2041.5	968.5	1.0758056136218972	ABCG1	PROMOTER	42546932
chr9	A_17_P06981888	chr9:132577029-132577084	136.0	110.0	0.30610312772567977	ABL1	PROMOTER	132577029
chr16	A_17_P09984188	chr16:30628912-30628956	3067.0	1469.0	1.0619937707107396	ACA30	PROMOTER	30628912
chr12	A_17_P08344782	chr12:48762634-48762678	13094.0	11369.0	0.2038005214964779	ACCN2	INSIDE	48762634
chr4	A_17_P02918238	chr4:8468614-8468670	1572.5	462.5	1.7655347463629771	ACOX3	INSIDE	8468614
chr4	A_17_P15542500	chr4:8472462-8472511	1355.0	329.5	2.0399424812331826	ACOX3	INSIDE	8472462
chr12	A_17_P08176838	chr12:6618993-6619037	72.0	149.5	-1.0540766727557926	ACRBP	INSIDE	6618993
chr12	A_17_P08176842	chr12:6619397-6619443	55.5	149.5	-1.429585807847999	ACRBP	INSIDE	6619397
chrX	A_17_P11784496	chrX:70715003-70715047	2267.5	879.5	1.3663470679439238	ACRC	INSIDE	70715003
chr20	A_17_P11126893	chr20:24987251-24987295	753.0	414.5	0.8612777631761779	ACSS1	INSIDE	24987251
chr9	A_17_P06887438	chr9:110665281-110665326	2159.0	387.5	2.4780950278609053	ACTL7A	INSIDE	110665281
chr9	A_17_P06887440	chr9:110665555-110665599	6772.5	1593.0	2.087942221564067	ACTL7A	INSIDE	110665555
chr9	A_17_P06887442	chr9:110665703-110665747	3500.0	581.0	2.5907448533151625	ACTL7A	INSIDE	110665703
chr8	A_17_P06083758	chr8:39814675-39814719	1415.5	314.0	2.17247528501412	ADAM2	INSIDE	39814675
chr8	A_17_P06083759	chr8:39814772-39814816	3253.5	667.5	2.285152811818514	ADAM2	INSIDE	39814772
chr8	A_17_P06083760	chr8:39814887-39814931	7841.0	4011.5	0.9668958625725095	ADAM2	INSIDE	39814887
chr8	A_17_P06182973	chr8:67507820-67507865	900.5	518.0	0.7977741782197221	ADHFE1	INSIDE	67507820
chr10	A_17_P07317692	chr10:75581756-75581815	47.0	62.0	-0.39960745870923786	ADK	INSIDE	75581756
chr10	A_17_P07317695	chr10:75582129-75582188	8.0	28.0	-1.8073549220576042	ADK	INSIDE	75582129
chr10	A_17_P07317792	chr10:75603670-75603729	32.5	74.5	-1.1968007074337073	ADK	PROMOTER	75603670
chr2	A_17_P01356999	chr2:100088683-100088727	165.5	116.5	0.5065012621529376	AFF3	PROMOTER	100088683
chr21	A_17_P11409674	chr21:44111221-44111265	318.0	194.5	0.7092566102981634	AGPAT3	INSIDE	44111221
chr21	A_17_P11409675	chr21:44111367-44111426	255.0	54.0	2.2394659346953896	AGPAT3	INSIDE	44111367
chr21	A_17_P11409676	chr21:44111485-44111535	346.0	141.0	1.2950768752379311	AGPAT3	INSIDE	44111485
chr5	A_17_P04489255	chr5:177595454-177595498	50.0	187.0	-1.9030382701129118	AGXT2L2	PROMOTER	177595454
chr6	A_17_P04964014	chr6:107064396-107064445	2796.0	1027.0	1.4449281790572415	AIM1	PROMOTER	107064396
chr1	A_17_P00101125	chr1:26553556-26553600	1480.5	1428.0	0.052088511148454274	AIM1L	PROMOTER	26553556
chrX	A_17_P11757265	chrX:55071553-55071610	138.0	103.0	0.4220239295949508	ALAS2	INSIDE	55071553
chr13	A_17_P08753643	chr13:30204162-30204213	24.0	89.0	-1.8907709302452418	ALOX5AP	PROMOTER	30204162
chr1	A_17_P15036565	chr1:21707799-21707843	349.0	538.0	-0.6243791363469718	ALPL	PROMOTER	21707799
chr11	A_17_P16464570	chr11:66823457-66823501	125.5	257.5	-1.036885068119809	ANKRD13D	INSIDE	66823457
chr20	A_17_P11055329	chr20:9959801-9959860	277.5	120.5	1.2034546250075067	ANKRD5	PROMOTER	9959801
chr16	A_17_P09899490	chr16:4719851-4719909	36.0	28.0	0.3625700793847084	ANKS3	INSIDE	4719851
chr17	A_17_P10328737	chr17:38250535-38250579	636.5	402.5	0.6611717308993786	AOC2	INSIDE	38250535
chr17	A_17_P10328765	chr17:38255091-38255140	22.5	66.0	-1.5525410230287788	AOC2	INSIDE	38255091
chr17	A_17_P10328768	chr17:38255342-38255387	18.0	44.0	-1.2895066171949847	AOC2	INSIDE	38255342
chr11	A_17_P16439401	chr11:43288437-43288496	96.0	165.0	-0.7813597135246597	API5	PROMOTER	43288437
chr11	A_17_P16476113	chr11:76977638-76977682	5435.5	2317.5	1.2298434129320122	AQP11	PROMOTER	76977638
chr11	A_17_P07889088	chr11:76977736-76977795	88.0	62.0	0.5052353082504222	AQP11	PROMOTER	76977736
chr11	A_17_P07889090	chr11:76978058-76978108	42.5	93.0	-1.1297678749703297	AQP11	PROMOTER	76978058
chrX	A_17_P11762992	chrX:62890252-62890311	35.5	40.0	-0.17218097538268037	ARHGEF9	INSIDE	62890252
chrX	A_17_P11852881	chrX:100765592-100765647	238.0	150.5	0.6611980865482414	ARMCX3	INSIDE	100765592
chrX	A_17_P11852882	chrX:100765710-100765761	323.0	201.5	0.6807543261659575	ARMCX3	INSIDE	100765710
chr19	A_17_P10903751	chr19:17978996-17979040	224.0	71.0	1.657607802552922	ARRDC2	PROMOTER	17978996
chr19	A_17_P10903752	chr19:17979186-17979233	207.0	156.5	0.40346811056670706	ARRDC2	PROMOTER	17979186
chr3	A_17_P02264430	chr3:57285766-57285818	356.0	331.5	0.10286837085380995	ASB14	INSIDE	57285766
chr9	A_17_P06977544	chr9:131448882-131448926	592.5	511.0	0.213491862848	ASB6	PROMOTER	131448882
chr16	A_17_P10145027	chr16:79626345-79626404	-15.5	127.0	NaN	ASCIZ	PROMOTER	79626345
chr19	A_17_P10887171	chr19:12719083-12719127	295.0	268.5	0.13579286626379108	ASNA1	INSIDE	12719083
chr19	A_17_P10887176	chr19:12719519-12719563	220.0	221.0	-0.006542845866771941	ASNA1	INSIDE	12719519
chr17	A_17_P10281342	chr17:26183552-26183602	836.0	469.5	0.8323777844271082	ATAD5	INSIDE	26183552
chr19	A_17_P10988237	chr19:55119606-55119650	5789.0	6224.0	-0.10452790375731319	ATF5	PROMOTER	55119606
chr12	A_17_P08178240	chr12:6908922-6908970	35.5	182.0	-2.3580475206940146	ATN1	INSIDE	6908922
chrX	A_17_P11989201	chrX:138743989-138744046	17.5	33.5	-0.936806173512806	ATP11C	PROMOTER	138743989
chrX	A_17_P11989202	chrX:138744121-138744180	6.0	81.0	-3.7548875021634687	ATP11C	PROMOTER	138744121
chr12	A_17_P16566264	chr12:61830398-61830442	120.5	201.0	-0.7381623549489671	AVPR1A	INSIDE	61830398
chr21	A_17_P11389694	chr21:39954707-39954760	1006.5	196.5	2.3567459546627334	B3GALT5	INSIDE	39954707
chr21	A_17_P11389695	chr21:39954818-39954877	578.5	116.0	2.3181921539799175	B3GALT5	INSIDE	39954818
chr11	A_17_P07846741	chr11:65870437-65870481	3005.5	2531.5	0.24761253581180745	B3GNT1	INSIDE	65870437
chr17	A_17_P10491248	chr17:76619987-76620031	321.0	178.0	0.8506960561559055	BAIAP2	PROMOTER	76619987
chr17	A_17_P10491250	chr17:76620112-76620168	74.5	74.0	0.00971515483321185	BAIAP2	PROMOTER	76620112
chr2	A_17_P01879293	chr2:215383620-215383673	458.5	344.0	0.4145131688929565	BARD1	PROMOTER	215383620
chr9	A_17_P06825079	chr9:95761746-95761805	159.0	110.5	0.5249803958929238	BARX1	PROMOTER	95761746
chr9	A_17_P16242214	chr9:95761856-95761911	271.5	175.5	0.6294811674998009	BARX1	PROMOTER	95761856
chr9	A_17_P06825081	chr9:95762026-95762085	255.0	104.0	1.2939137187177658	BARX1	PROMOTER	95762026
chr19	A_17_P10980325	chr19:52424427-52424472	1450.0	1645.0	-0.1820346837203071	BBC3	INSIDE	52424427
chr11	A_17_P07847242	chr11:66034515-66034570	9.0	95.0	-3.3999306068886357	BBS1	PROMOTER	66034515
chr19	A_17_P10972864	chr19:50004909-50004954	72.5	89.0	-0.2958243409514633	BCAM	INSIDE	50004909
chr12	A_17_P08253692	chr12:24947716-24947764	1282.5	347.0	1.8859512579161555	BCAT1	INSIDE	24947716
chr12	A_17_P08253695	chr12:24947940-24947999	860.0	149.0	2.529024329127299	BCAT1	INSIDE	24947940
chr12	A_17_P08253696	chr12:24948053-24948112	403.0	113.0	1.8344570661127797	BCAT1	INSIDE	24948053
chr15	A_17_P09781609	chr15:78055696-78055755	8.0	23.0	-1.523561956057013	BCL2A1	PROMOTER	78055696
chrX	A_17_P11949655	chrX:128966322-128966381	-2.5	73.5	NaN	BCORL1	INSIDE	128966322
chrX	A_17_P11949656	chrX:128966480-128966539	22.0	65.0	-1.5629361943911573	BCORL1	INSIDE	128966480
chrX	A_17_P11949659	chrX:128966733-128966792	65.0	31.0	1.0681715026415792	BCORL1	INSIDE	128966733
chr11	A_17_P07712276	chr11:27636317-27636374	129.5	125.5	0.04526473373578186	BDNF	INSIDE	27636317
chr8	A_17_P06174920	chr8:65653693-65653737	1287.5	623.5	1.0461109671282731	BHLHB5	PROMOTER	65653693
chr8	A_17_P06174921	chr8:65653853-65653908	1407.5	311.5	2.17583085394359	BHLHB5	PROMOTER	65653853
chr8	A_17_P06174923	chr8:65654036-65654095	55.0	119.5	-1.119507094456089	BHLHB5	PROMOTER	65654036
chrX	A_17_P17321465	chrX:15436560-15436619	2.0	16.5	-3.0443941193584534	BMX	INSIDE	15436560
chrX	A_17_P11608017	chrX:15436989-15437048	20.5	53.5	-1.3839149817830634	BMX	INSIDE	15436989
chr2	A_17_P01279858	chr2:74211019-74211064	1792.0	332.5	2.430144391669052	BOLA3	DOWNSTREAM	74211019
chr8	A_17_P06535763	chr8:145483593-145483637	3792.0	3493.0	0.11849232150339456	BOP1	INSIDE	145483593
chr8	A_17_P06535764	chr8:145483709-145483753	3012.5	1200.0	1.3279268355088054	BOP1	INSIDE	145483709
chr8	A_17_P16149386	chr8:145483812-145483856	3489.0	1209.5	1.5284028282144497	BOP1	INSIDE	145483812
chr5	A_17_P04499209	chr5:180350219-180350273	745.0	583.0	0.35374454214902745	BTNL3	INSIDE	180350219
chr10	A_17_P07526434	chr10:122348215-122348259	149.0	144.5	0.0442428379614828	C10orf85	INSIDE	122348215
chr11	A_17_P08031448	chr11:111294657-111294702	205.5	267.5	-0.38040049760682637	C11orf52	PROMOTER	111294657
chr11	A_17_P08031449	chr11:111294762-111294809	40.5	45.0	-0.15200309344504997	C11orf52	PROMOTER	111294762
chr11	A_17_P08031451	chr11:111294948-111294992	107.0	122.5	-0.19517095260142356	C11orf52	INSIDE	111294948
chr11	A_17_P08043883	chr11:113773389-113773448	14.0	84.5	-2.59352451422458	C11orf71	DOWNSTREAM	113773389
chr12	A_17_P08654390	chr12:119941783-119941842	58.0	62.0	-0.09621531525930319	C12orf43	PROMOTER	119941783
chr13	A_17_P08842525	chr13:49406723-49406782	8.0	65.5	-3.0334230015374506	C13orf1	INSIDE	49406723
chr13	A_17_P08842527	chr13:49407110-49407169	8.0	-13.5	NaN	C13orf1	INSIDE	49407110
chr14	A_17_P09405331	chr14:76992413-76992472	8.0	38.0	-2.2479275134435857	C14orf133	INSIDE	76992413
chr14	A_17_P09388476	chr14:73301552-73301596	328.5	397.5	-0.27506148984938805	C14orf43	PROMOTER	73301552
chr14	A_17_P09533640	chr14:104527217-104527261	93.0	170.5	-0.8744691179161412	C14orf79	INSIDE	104527217
chr15	A_17_P09787370	chr15:79213740-79213784	417.0	157.0	1.4092828245530367	C15orf26	INSIDE	79213740
chr15	A_17_P09787372	chr15:79213902-79213954	479.5	165.0	1.5390647907723152	C15orf26	INSIDE	79213902
chr15	A_17_P09787374	chr15:79214083-79214131	292.0	229.0	0.3506207707830734	C15orf26	INSIDE	79214083
chr15	A_17_P09720002	chr15:63688669-63688728	45.0	-29.0	NaN	C15orf44	INSIDE	63688669
chr16	A_17_P10185242	chr16:88625489-88625546	2738.0	629.0	2.12199052437861	C16orf3	PROMOTER	88625489
chr16	A_17_P09885830	chr16:1340497-1340548	1479.0	328.0	2.172854332480984	C16orf42	INSIDE	1340497
chr16	A_17_P09885832	chr16:1340723-1340767	289.5	305.0	-0.07524589446101208	C16orf42	INSIDE	1340723
chr16	A_17_P10041382	chr16:56593704-56593757	68.0	114.0	-0.7454271729144024	C16orf57	INSIDE	56593704
chr17	A_17_P10211639	chr17:6859673-6859717	1615.5	961.0	0.7493724144916133	C17orf49	INSIDE	6859673
chr17	A_17_P10213405	chr17:7265112-7265156	841.0	942.5	-0.1643868179008823	C17orf83	INSIDE	7265112
chr17	A_17_P16940510	chr17:7265395-7265439	4843.0	4089.0	0.24415294007525873	C17orf83	INSIDE	7265395
chr18	A_17_P10558429	chr18:13603877-13603936	-12.0	28.0	NaN	C18orf1	PROMOTER	13603877
chr18	A_17_P10558430	chr18:13603981-13604040	-8.0	31.5	NaN	C18orf1	PROMOTER	13603981
chr18	A_17_P10558431	chr18:13604123-13604167	400.0	497.0	-0.31324585178756137	C18orf1	PROMOTER	13604123
chr18	A_17_P10848947	chr18:75895985-75896044	14.5	9.0	0.6880559936852598	C18orf22	INSIDE	75895985
chr19	A_17_P10864635	chr19:4719988-4720040	232.5	269.5	-0.21305455675711168	C19orf30	PROMOTER	4719988
chr19	A_17_P17162443	chr19:60369110-60369154	280.0	321.5	-0.19939191038298082	C19orf51	INSIDE	60369110
chrX	A_17_P11918808	chrX:119651810-119651869	122.0	95.0	0.3608817292319384	C1GALT1C1	PROMOTER	119651810
chr1	A_17_P00554048	chr1:160616871-160616930	256.0	436.5	-0.76983784362944	C1orf111-FLJ13137	DIVERGENT_PROMOTER	160616871
chr1	A_17_P00477365	chr1:116456752-116456811	626.5	172.0	1.8649059446197627	C1orf161	INSIDE	116456752
chr1	A_17_P00477367	chr1:116456925-116456984	161.0	251.0	-0.6406266758361551	C1orf161	INSIDE	116456925
chr1	A_17_P00171606	chr1:44647066-44647110	2774.5	1252.5	1.147417199568561	C1orf164	INSIDE	44647066
chr1	A_17_P00171607	chr1:44647202-44647253	3668.5	888.5	2.045746603793204	C1orf164	INSIDE	44647202
chr1	A_17_P00171608	chr1:44647331-44647381	2056.0	462.0	2.1538755077778204	C1orf164	INSIDE	44647331
chr1	A_17_P15127200	chr1:148521845-148521889	2086.0	800.5	1.3817658500035088	C1orf51	INSIDE	148521845
chr21	A_17_P11399703	chr21:42009546-42009600	11.0	5.0	1.1375035237499351	C21orf129	PROMOTER	42009546
chr22	A_17_P11431992	chr22:18402322-18402366	1645.0	850.0	0.9525528375975398	C22orf25	INSIDE	18402322
chr22	A_17_P17282590	chr22:37003278-37003331	1778.5	2292.5	-0.3662607594205664	C22orf5	PROMOTER	37003278
chr2	A_17_P01959659	chr2:232165508-232165567	260.0	128.0	1.0223678130284546	C2orf57	PROMOTER	232165508
chr4	A_17_P03355148	chr4:113367809-113367868	901.5	263.0	1.7772646921400395	C4orf16	PROMOTER	113367809
chr6	A_17_P04519996	chr6:4027470-4027515	3132.5	2707.5	0.21035317171353343	C6orf201	INSIDE	4027470
chr8	A_17_P06538337	chr8:146249330-146249374	3930.5	1409.5	1.4795293718877836	C8orf33	INSIDE	146249330
chr11	A_17_P07851132	chr11:66981628-66981674	89.0	130.5	-0.5521725656034868	CABP4	INSIDE	66981628
chr17	A_17_P10426452	chr17:62303763-62303811	636.0	356.0	0.8371495243179576	CACNG5	PROMOTER	62303763
chr12	A_17_P08360632	chr12:52405894-52405941	1201.0	1326.5	-0.14338852452306167	CALCOCO1	INSIDE	52405894
chrX	A_17_P11887519	chrX:110401415-110401474	280.0	60.0	2.222392421336448	CAPN6	PROMOTER	110401415
chrX	A_17_P11887521	chrX:110401609-110401668	176.0	106.5	0.724721998411459	CAPN6	PROMOTER	110401609
chr19	A_17_P17102417	chr19:5866104-5866148	617.0	808.0	-0.38908480360237685	CAPS	INSIDE	5866104
chr22	A_17_P17281489	chr22:36216568-36216612	2119.0	890.5	1.2506960712705508	CARD10	INSIDE	36216568
chr22	A_17_P11497670	chr22:36216693-36216737	1956.0	483.0	2.017811276116461	CARD10	INSIDE	36216693
chr22	A_17_P11497671	chr22:36216849-36216900	1042.0	1010.5	0.04428595589877304	CARD10	INSIDE	36216849
chr17	A_17_P10487253	chr17:75778647-75778706	-20.5	47.5	NaN	CARD14	INSIDE	75778647
chr16	A_17_P09918170	chr16:8861664-8861718	76.0	125.0	-0.7178567712185016	CARHSP1	INSIDE	8861664
chr18	A_17_P17082461	chr18:68362104-68362148	4707.0	4364.5	0.10899146580197958	CBLN2	INSIDE	68362104
chr20	A_17_P11228534	chr20:54011874-54011928	8.5	29.5	-1.7951802081115018	CBLN4	INSIDE	54011874
chr20	A_17_P17201898	chr20:54012190-54012240	2688.0	698.0	1.9452341965691082	CBLN4	INSIDE	54012190
chr3	A_17_P02554926	chr3:125157820-125157879	73.5	32.5	1.17730453180791	CCDC14	INSIDE	125157820
chr3	A_17_P02225669	chr3:49176408-49176457	2322.0	739.0	1.6517217027194155	CCDC71	INSIDE	49176408
chr11	A_17_P07736058	chr11:32771524-32771583	366.0	187.0	0.9688053783964059	CCDC73	INSIDE	32771524
chr11	A_17_P07736062	chr11:32772795-32772839	343.0	262.0	0.38864176463536204	CCDC73	PROMOTER	32772795
chrX	A_17_P11746053	chrX:50044205-50044264	36.5	35.0	0.060541541935050874	CCNB3	PROMOTER	50044205
chr15	A_17_P09618680	chr15:41267121-41267180	-1.0	14.0	NaN	CCNDBP1	INSIDE	41267121
chr7	A_17_P05556523	chr7:80107697-80107756	182.0	350.5	-0.9454759938119269	CD36	INSIDE	80107697
chr17	A_17_P10414029	chr17:59361655-59361699	3118.5	4993.5	-0.6791991122818932	CD79B	INSIDE	59361655
chr16	A_17_P16904679	chr16:63712801-63712845	1076.0	429.5	1.3249480414181607	CDH11	INSIDE	63712801
chr16	A_17_P10073467	chr16:63712931-63712975	2168.0	1695.0	0.3550794833301654	CDH11	INSIDE	63712931
chr16	A_17_P10073469	chr16:63713098-63713154	232.0	274.5	-0.24268134387762652	CDH11	INSIDE	63713098
chr16	A_17_P16907772	chr16:67234267-67234311	795.0	582.0	0.44993570726343385	CDH3	PROMOTER	67234267
chr16	A_17_P10059186	chr16:60626285-60626334	1516.5	1411.0	0.10402751002690655	CDH8	INSIDE	60626285
chr16	A_17_P10059187	chr16:60626446-60626492	1099.0	220.0	2.3206159574245717	CDH8	INSIDE	60626446
chr16	A_17_P10059188	chr16:60626570-60626618	1482.5	316.0	2.230035641256263	CDH8	INSIDE	60626570
chr16	A_17_P10059223	chr16:60630770-60630829	65.0	76.0	-0.22555970041513101	CDH8	PROMOTER	60630770
chr13	A_17_P08741207	chr13:27439336-27439380	438.0	162.0	1.4349370567165487	CDX2	INSIDE	27439336
chr13	A_17_P08741209	chr13:27439498-27439557	511.0	130.5	1.9692734843677369	CDX2	INSIDE	27439498
chr19	A_17_P10968584	chr19:47788620-47788679	117.5	50.0	1.232660756790275	CEACAM8	INSIDE	47788620
chr1	A_17_P00448078	chr1:109596541-109596586	2440.0	1030.0	1.244236810379668	CELSR2	INSIDE	109596541
chr1	A_17_P00448079	chr1:109596663-109596707	5958.5	1865.0	1.6757735601183623	CELSR2	INSIDE	109596663
chr22	A_17_P11513894	chr22:40674275-40674334	75.0	66.5	0.17353625499469133	CENPM	PROMOTER	40674275
chr15	A_17_P16793544	chr15:55518515-55518574	20.0	73.0	-1.867896463992655	CGNL1	INSIDE	55518515
chr2	A_17_P15384680	chr2:220113149-220113193	1505.0	676.5	1.1536016476705273	CHPF	INSIDE	220113149
chr2	A_17_P15384683	chr2:220113469-220113513	8150.0	7304.5	0.15801453678836308	CHPF	INSIDE	220113469
chr1	A_17_P00926967	chr1:245020652-245020698	8650.5	4576.5	0.9185388424784638	chr1:245020652-245020698	Unknown	245020652
chr13	A_17_P08817615	chr13:43631749-43631808	40.0	72.5	-0.8579809951275721	chr13:043631749-043631808	Unknown	43631749
chr14	A_17_P09515437	chr14:100189969-100190013	1061.5	495.5	1.0991474087188897	chr14:100189969-100190013	Unknown	100189969
chr14	A_17_P09515479	chr14:100195547-100195598	-10.0	88.0	NaN	chr14:100195547-100195598	Unknown	100195547
chr15	A_17_P09735943	chr15:67160503-67160562	-47.5	29.5	NaN	chr15:067160503-067160562	Unknown	67160503
chr18	A_17_P17085433	chr18:72531132-72531184	754.0	284.5	1.4061358709620824	chr18:072531132-072531184	Unknown	72531132
chr18	A_17_P10831626	chr18:72531368-72531427	432.0	161.0	1.4239706240488517	chr18:072531368-072531427	Unknown	72531368
chr2	A_17_P15405042	chr2:242571916-242571960	3094.0	660.5	2.2278427302022084	chr2:242571916-242571960	Unknown	242571916
chr20	A_17_P11033449	chr20:5399230-5399276	-25.5	19.0	NaN	chr20:005399230-005399276	Unknown	5399230
chr6	A_17_P04648229	chr6:32837787-32837831	2378.5	1042.5	1.1900046416304286	chr6:032837787-032837831	Unknown	32837787
chr6	A_17_P15802680	chr6:32837990-32838041	3133.5	402.5	2.960714304786285	chr6:032837990-032838041	Unknown	32837990
chr6	A_17_P15802681	chr6:32838098-32838157	520.0	337.0	0.6257630318465961	chr6:032838098-032838157	Unknown	32838098
chr2	A_17_P01963309	chr2:233093858-233093902	899.0	442.0	1.0242747461230157	CHRND	PROMOTER	233093858
chrY	A_17_P15000835	chrY:9235615-9235662	34139.0	5016.0	2.766811546291433	chrY:009235615-009235662	Unknown	9235615
chrY	A_17_P15000838	chrY:9235866-9235921	9246.0	1350.0	2.7758699552977486	chrY:009235866-009235921	Unknown	9235866
chrY	A_17_P15000918	chrY:9255930-9255977	39348.5	6622.5	2.5708607962486463	chrY:009255930-009255977	Unknown	9255930
chrY	A_17_P15000920	chrY:9256181-9256236	14048.0	2227.0	2.6571912867475684	chrY:009256181-009256236	Unknown	9256181
chrY	A_17_P15000998	chrY:9276208-9276255	35606.5	6384.5	2.479495085286487	chrY:009276208-009276255	Unknown	9276208
chrY	A_17_P15001001	chrY:9276458-9276515	13538.5	1919.5	2.818265438870978	chrY:009276458-009276515	Unknown	9276458
chrY	A_17_P15001237	chrY:9953447-9953490	1750.5	1449.0	0.272709466871575	chrY:009953447-009953490	Unknown	9953447
chrY	A_17_P15001239	chrY:9953671-9953714	1711.5	1839.0	-0.10366018740209985	chrY:009953671-009953714	Unknown	9953671
chrY	A_17_P15001251	chrY:9955700-9955747	42310.0	6680.0	2.6630786778822984	chrY:009955700-009955747	Unknown	9955700
chrY	A_17_P15001254	chrY:9955951-9956006	17212.0	2443.5	2.816393735701636	chrY:009955951-009956006	Unknown	9955951
chr7	A_17_P05266725	chr7:2410906-2410955	873.5	322.0	1.4397470148021427	CHST12	INSIDE	2410906
chr10	A_17_P07309510	chr10:73437241-73437285	168.0	258.0	-0.6189098326444937	CHST3	INSIDE	73437241
chr15	A_17_P09718401	chr15:63290246-63290290	349.0	282.5	0.30497616890710216	CILP	INSIDE	63290246
chr13	A_17_P09056234	chr13:94884003-94884048	756.5	298.5	1.3416091509519323	CLDN10	INSIDE	94884003
chr12	A_17_P16528154	chr12:7790352-7790411	94.0	80.5	0.2236719735630204	CLEC4C	INSIDE	7790352
chr1	A_17_P00830595	chr1:222872177-222872221	3858.0	2909.0	0.40732984694879704	CNIH3	INSIDE	222872177
chr1	A_17_P00830597	chr1:222872481-222872529	6078.0	1150.5	2.401335691298205	CNIH3	INSIDE	222872481
chr17	A_17_P10327990	chr17:38089136-38089181	1135.0	498.0	1.1884746501101964	CNTNAP1	INSIDE	38089136
chrX	A_17_P11876923	chrX:107571363-107571422	72.0	96.0	-0.4150374992788438	COL4A5	INSIDE	107571363
chr1	A_17_P00155019	chr1:40557038-40557092	378.0	200.0	0.9183862344463479	COL9A2	PROMOTER	40557038
chr11	A_17_P07654463	chr11:14481364-14481413	1049.5	453.5	1.2105277107636316	COPB1	PROMOTER	14481364
chr14	A_17_P09389206	chr14:73489644-73489695	762.0	804.0	-0.07740450368560664	COQ6	INSIDE	73489644
chr5	A_17_P15717566	chr5:85947128-85947187	168.0	59.0	1.5096743734169191	COX7C	PROMOTER	85947128
chr20	A_17_P11145948	chr20:33713940-33713999	202.0	207.0	-0.03527547474753049	CPNE1	PROMOTER	33713940
chr16	A_17_P10183370	chr16:88170534-88170578	161.5	193.0	-0.25706668257415555	CPNE7	INSIDE	88170534
chr16	A_17_P16930277	chr16:88170719-88170763	224.0	352.0	-0.6520766965796932	CPNE7	INSIDE	88170719
chr16	A_17_P10183371	chr16:88170925-88170976	73.0	287.5	-1.9775935869517203	CPNE7	INSIDE	88170925
chr22	A_17_P11548487	chr22:48699303-48699347	532.0	124.0	2.1010861251143145	CRELD2	INSIDE	48699303
chr22	A_17_P11548509	chr22:48703429-48703488	676.5	200.0	1.7580899342018124	CRELD2	INSIDE	48703429
chr2	A_17_P15377370	chr2:208719074-208719125	286.0	242.0	0.24100809950379498	CRYGB	INSIDE	208719074
chrX	A_17_P12037832	chrX:153533831-153533881	1153.0	801.5	0.5246180874972237	CTAG2	INSIDE	153533831
chr10	A_17_P07548659	chr10:126705162-126705206	24.0	34.0	-0.5025003405291831	CTBP2	INSIDE	126705162
chr10	A_17_P07548661	chr10:126705314-126705358	1968.0	1157.0	0.7663413562317501	CTBP2	INSIDE	126705314
chr10	A_17_P07548663	chr10:126705489-126705534	1.0	94.0	-6.554588851677638	CTBP2	INSIDE	126705489
chr20	A_17_P11242609	chr20:57022609-57022653	174.0	252.0	-0.5343364276511882	CTSZ-TUBB1	DIVERGENT_PROMOTER	57022609
chr10	A_17_P07072767	chr10:11247030-11247075	926.0	291.0	1.6699930403519525	CUGBP2	INSIDE	11247030
chr10	A_17_P07072769	chr10:11247291-11247346	5347.0	938.0	2.511069848883242	CUGBP2	INSIDE	11247291
chrX	A_17_P11620005	chrX:18149199-18149258	27.0	103.0	-1.9316130250197499	CXorf20	PROMOTER	18149199
chrX	A_17_P17323289	chrX:18149531-18149589	724.0	302.0	1.2614411477581264	CXorf20	PROMOTER	18149531
chrX	A_17_P11620006	chrX:18149894-18149953	205.5	223.0	-0.11790531623862185	CXorf20	PROMOTER	18149894
chr19	A_17_P10853970	chr19:1385341-1385385	205.5	227.5	-0.1467281514043757	DAZAP1	INSIDE	1385341
chr19	A_17_P10853971	chr19:1385447-1385491	531.0	398.0	0.41594343026050484	DAZAP1	INSIDE	1385447
chr9	A_17_P06933921	chr9:121172094-121172141	951.5	216.0	2.1391723441105537	DBC1	PROMOTER	121172094
chr9	A_17_P06933922	chr9:121172205-121172264	2251.0	348.0	2.6934068456054274	DBC1	PROMOTER	121172205
chr3	A_17_P02614805	chr3:139376415-139376469	1380.0	906.0	0.6070853116192964	DBR1	INSIDE	139376415
chr13	A_17_P08780113	chr13:35601946-35602003	120.5	29.5	2.0302462868681204	DCLK1	INSIDE	35601946
chr17	A_17_P10494909	chr17:77598199-77598243	633.0	500.5	0.33883543059234783	DCXR	PROMOTER	77598199
chr17	A_17_P10494910	chr17:77598301-77598345	3684.0	949.5	1.956033155941838	DCXR	PROMOTER	77598301
chr5	A_17_P03940113	chr5:55069551-55069595	126.0	185.0	-0.5541015370163956	DDX4	PROMOTER	55069551
chr5	A_17_P03940116	chr5:55069907-55069963	693.5	147.0	2.2380797274872384	DDX4	PROMOTER	55069907
chr12	A_17_P08700113	chr12:131191999-131192043	4412.5	2409.0	0.8731618848074344	DDX51	INSIDE	131191999
chr12	A_17_P16607500	chr12:131193409-131193453	194.0	174.0	0.15696934633839948	DDX51	INSIDE	131193409
chr12	A_17_P08700126	chr12:131193706-131193752	629.0	283.0	1.1522579640474069	DDX51	INSIDE	131193706
chr1	A_17_P00012287	chr1:3765172-3765216	2239.5	1072.5	1.0621990184687895	DFFB	INSIDE	3765172
chr22	A_17_P11432201	chr22:18453964-18454008	3416.5	2743.5	0.3165015510047655	DGCR8	INSIDE	18453964
chr22	A_17_P11432202	chr22:18454069-18454128	1520.0	244.0	2.6391182707680616	DGCR8	INSIDE	18454069
chr1	A_17_P00101560	chr1:26668496-26668551	1182.0	649.0	0.864939652178394	DHDDS	INSIDE	26668496
chr1	A_17_P00101561	chr1:26668628-26668687	2443.5	987.5	1.3070964512948464	DHDDS	INSIDE	26668628
chr19	A_17_P10980628	chr19:52546213-52546257	69.0	176.5	-1.354999916493011	DHX34	INSIDE	52546213
chr14	A_17_P09520115	chr14:101098208-101098252	2749.0	2924.0	-0.0890364044394841	DIO3	INSIDE	101098208
chr6	A_17_P15778425	chr6:2928916-2928974	436.5	210.0	1.0555923259633175	DKFZp686I15217	PROMOTER	2928916
chr18	A_17_P10514791	chr18:3872187-3872246	24.0	47.0	-0.9696263509564813	DLGAP1	PROMOTER	3872187
chr17	A_17_P10356364	chr17:45397009-45397053	305.0	165.0	0.8863432182044328	DLX4	PROMOTER	45397009
chr17	A_17_P10356365	chr17:45397160-45397219	844.0	142.0	2.571352069202503	DLX4	PROMOTER	45397160
chr7	A_17_P05635587	chr7:96471034-96471093	1665.0	947.0	0.8140858464902395	DLX6	PROMOTER	96471034
chr6	A_17_P04674380	chr6:38798727-38798779	1861.5	271.5	2.7774415130471515	DNAH8	INSIDE	38798727
chr17	A_17_P10480419	chr17:74082740-74082795	206.0	189.0	0.1242581029621458	DNAHL1	PROMOTER	74082740
chr5	A_17_P03866429	chr5:34973565-34973624	6358.0	826.5	2.943486291845662	DNAJA5	INSIDE	34973565
chr18	A_17_P10794275	chr18:65221152-65221196	1073.0	676.5	0.6654882367799849	DOK6	INSIDE	65221152
chr21	A_17_P11359780	chr21:33881795-33881854	-9.0	125.5	NaN	DONSON	INSIDE	33881795
chr16	A_17_P10183524	chr16:88210419-88210463	3264.0	667.0	2.2908823907869107	DPEP1	PROMOTER	88210419
chr16	A_17_P10183525	chr16:88210523-88210577	43.0	85.0	-0.9831261814356039	DPEP1	PROMOTER	88210523
chr3	A_17_P02488690	chr3:110544261-110544320	8.0	135.0	-4.076815597050831	DPPA4	PROMOTER	110544261
chr11	A_17_P08060599	chr11:117171758-117171802	1458.0	1305.0	0.15994091286969028	DSCAML1	INSIDE	117171758
chr18	A_17_P10623977	chr18:30589386-30589445	265.5	281.5	-0.08442306127607592	DTNA	INSIDE	30589386
chr12	A_17_P08621390	chr12:111980680-111980730	188.0	95.0	0.9847332433466895	DTX1	INSIDE	111980680
chr1	A_17_P00824728	chr1:219983939-219983991	101.5	172.5	-0.7651166344803553	DUSP10	PROMOTER	219983939
chr12	A_17_P08196272	chr12:12605512-12605571	2.0	63.0	-4.977279923499917	DUSP16	INSIDE	12605512
chr20	A_17_P17211242	chr20:61602566-61602610	2114.0	864.5	1.2900375077404014	EEF1A2	PROMOTER	61602566
chr20	A_17_P11266087	chr20:61602693-61602737	1344.5	1065.5	0.33553916209016965	EEF1A2	PROMOTER	61602693
chrX	A_17_P11599097	chrX:13493640-13493696	109.0	213.5	-0.969907934843564	EGFL6	PROMOTER	13493640
chrX	A_17_P11599099	chrX:13494131-13494190	34.0	27.0	0.3325753390868709	EGFL6	PROMOTER	13494131
chr14	A_17_P09217014	chr14:33489735-33489780	3022.0	1203.0	1.3288670179887525	EGLN3	INSIDE	33489735
chr5	A_17_P15744752	chr5:137830467-137830511	3157.0	3628.0	-0.2006201952155374	EGR1	INSIDE	137830467
chr6	A_17_P15800865	chr6:31959741-31959785	354.5	633.0	-0.8364198721888252	EHMT2	INSIDE	31959741
chr6	A_17_P04645370	chr6:31960180-31960224	647.0	110.0	2.5562621884678483	EHMT2	INSIDE	31960180
chr10	A_17_P07519716	chr10:120830979-120831038	-42.0	77.0	NaN	EIF3S10	PROMOTER	120830979
chr3	A_17_P15518650	chr3:185532386-185532435	1605.0	321.0	2.321928094887362	EIF4G1	INSIDE	185532386
chr17	A_17_P10212831	chr17:7149972-7150023	442.0	139.0	1.668961486667924	EIF5A	PROMOTER	7149972
chr17	A_17_P10212833	chr17:7150829-7150884	106.0	105.0	0.013674936897076495	EIF5A	PROMOTER	7150829
chr9	A_17_P06649276	chr9:23816379-23816423	10873.5	3338.5	1.703544449473526	ELAVL2	PROMOTER	23816379
chr17	A_17_P10203552	chr17:4797082-4797126	186.0	114.0	0.7062687969432897	ENO3	INSIDE	4797082
chr17	A_17_P10203556	chr17:4797461-4797508	665.0	760.0	-0.1926450779423959	ENO3	INSIDE	4797461
chr8	A_17_P06004091	chr8:21969662-21969706	241.0	251.0	-0.05865421772081032	EPB49	PROMOTER	21969662
chr3	A_17_P15492033	chr3:135999195-135999239	1201.0	1076.0	0.15855807314900996	EPHB1	INSIDE	135999195
chr3	A_17_P02826172	chr3:185763461-185763505	2327.5	438.0	2.4097783928449825	EPHB3	INSIDE	185763461
chr3	A_17_P02826174	chr3:185763649-185763693	3125.5	958.5	1.7052366655106763	EPHB3	INSIDE	185763649
chr2	A_17_P01868397	chr2:213109499-213109543	1424.0	354.0	2.0081278808834004	ERBB4	INSIDE	213109499
chr2	A_17_P01868400	chr2:213109778-213109822	253.0	371.5	-0.5542248258442862	ERBB4	INSIDE	213109778
chr19	A_17_P10974137	chr19:50429155-50429201	207.0	122.0	0.762749619936439	EXOC3L2	INSIDE	50429155
chr10	A_17_P07397754	chr10:94806487-94806546	31.0	5.0	2.6322682154995127	EXOC6	INSIDE	94806487
chr16	A_17_P09955045	chr16:20722045-20722104	-14.0	25.0	NaN	EXOD1	INSIDE	20722045
chr8	A_17_P06034694	chr8:28616909-28616955	791.0	348.0	1.1845903886240636	EXTL3	INSIDE	28616909
chr8	A_17_P06034780	chr8:28631250-28631298	2084.0	383.5	2.4420567947755747	EXTL3	INSIDE	28631250
chr17	A_17_P17014266	chr17:68736590-68736641	1227.5	1110.0	0.145163347964587	FAM104A	INSIDE	68736590
chr22	A_17_P11514317	chr22:40803244-40803288	64.0	158.5	-1.3083390301394073	FAM109B	INSIDE	40803244
chr22	A_17_P11526911	chr22:44081427-44081483	144.5	53.5	1.433458696099532	FAM118A	PROMOTER	44081427
chrX	A_17_P11970386	chrX:133767163-133767222	21.5	89.0	-2.0494686762642997	FAM122B-FAM122C	DIVERGENT_PROMOTER	133767163
chrX	A_17_P11970388	chrX:133767607-133767666	119.0	65.0	0.872449950279489	FAM122B-FAM122C	DIVERGENT_PROMOTER	133767607
chr3	A_17_P02318848	chr3:69063658-69063709	2617.0	2658.0	-0.022427180228139686	FAM19A4	INSIDE	69063658
chr10	A_17_P07519747	chr10:120852062-120852121	518.0	442.0	0.2289057282951224	FAM45A	PROMOTER	120852062
chrX	A_17_P11917493	chrX:119328213-119328263	180.0	207.0	-0.2016338611696506	FAM70A	INSIDE	119328213
chr15	A_17_P09689192	chr15:57515262-57515321	-34.0	52.0	NaN	FAM81A	PROMOTER	57515262
chr15	A_17_P09608612	chr15:38842204-38842255	81.0	142.0	-0.8098971166200574	FAM82C-GCHFR	DIVERGENT_PROMOTER	38842204
chr15	A_17_P09608615	chr15:38842897-38842941	370.5	290.0	0.3534206422908994	FAM82C-GCHFR	DIVERGENT_PROMOTER	38842897
chr6	A_17_P04750833	chr6:54818605-54818664	203.0	154.0	0.39854937649027483	FAM83B	PROMOTER	54818605
chr16	A_17_P10184301	chr16:88411702-88411751	1540.0	598.0	1.3647129613841589	FANCA	PROMOTER	88411702
chr5	A_17_P15739123	chr5:127900329-127900388	30.0	35.5	-0.24285652389616358	FBN2	INSIDE	127900329
chr16	A_17_P10174692	chr16:85973312-85973371	28.5	99.0	-1.7964666059148677	FBXO31	INSIDE	85973312
chr10	A_17_P07435183	chr10:103447841-103447900	200.5	109.5	0.8726713668537469	FBXW4	PROMOTER	103447841
chr10	A_17_P07435186	chr10:103448097-103448156	-52.0	47.0	NaN	FBXW4	PROMOTER	103448097
chr1	A_17_P15134663	chr1:156058453-156058512	242.0	159.0	0.6059802819902392	FCRL1	PROMOTER	156058453
chr1	A_17_P00534130	chr1:156058933-156058992	1533.0	380.0	2.01228637332783	FCRL1	PROMOTER	156058933
chr8	A_17_P16074472	chr8:16903826-16903870	7639.5	7620.0	0.003687220238005499	FGF20	INSIDE	16903826
chr15	A_17_P09645415	chr15:47504519-47504578	16.5	67.0	-2.021695071099319	FGF7	INSIDE	47504519
chr7	A_17_P15904149	chr7:4889045-4889089	45338.0	23508.5	0.9475382624169897	FLJ10324	INSIDE	4889045
chrX	A_17_P11954292	chrX:130016728-130016787	-38.0	45.5	NaN	FLJ30058	PROMOTER	130016728
chr19	A_17_P10984468	chr19:53913294-53913347	2.5	51.5	-4.364572432295856	FLJ36070	PROMOTER	53913294
chr19	A_17_P10984471	chr19:53913770-53913815	1313.0	991.0	0.4059099537063988	FLJ36070	PROMOTER	53913770
chr16	A_17_P09882383	chr16:555624-555668	1905.0	1033.0	0.8829507435156249	FLJ36208	PROMOTER	555624
chr16	A_17_P09882385	chr16:555987-556031	3518.0	2537.5	0.47134766051206006	FLJ36208	PROMOTER	555987
chr7	A_17_P05697748	chr7:111908719-111908778	64.5	108.0	-0.7436602467402145	FLJ39575	INSIDE	111908719
chr17	A_17_P10296684	chr17:29928483-29928537	48.0	66.0	-0.45943161863729726	FLJ44815	INSIDE	29928483
chr1	A_17_P00737217	chr1:201587133-201587192	1123.0	226.5	2.3097749723543664	FMOD	PROMOTER	201587133
chrX	A_17_P12012734	chrX:146798882-146798941	83.5	125.0	-0.5820799921880347	FMR1	PROMOTER	146798882
chr17	A_17_P10497708	chr17:78282815-78282868	631.0	207.0	1.608009237483224	FN3K	PROMOTER	78282815
chr17	A_17_P10497753	chr17:78301364-78301422	464.0	301.0	0.6243613183678702	FN3K	INSIDE	78301364
chr9	A_17_P16267502	chr9:131843296-131843355	162.0	41.5	1.9648105715377	FNBP1	INSIDE	131843296
chr14	A_17_P09191389	chr14:28301375-28301421	1002.5	528.0	0.9249924019838291	FOXG1	PROMOTER	28301375
chr6	A_17_P05247222	chr6:168224792-168224836	84.5	118.0	-0.481763613079657	FRMD1	PROMOTER	168224792
chr11	A_17_P07830350	chr11:61495449-61495493	324.5	656.5	-1.0165765328937486	FTH1	PROMOTER	61495449
chr9	A_17_P16268079	chr9:132444582-132444626	56.5	268.0	-2.245910228042585	FUBP3	PROMOTER	132444582
chr3	A_17_P15516325	chr3:182112833-182112877	940.5	662.0	0.5065967267159773	FXR1	PROMOTER	182112833
chr17	A_17_P10214153	chr17:7436744-7436788	1198.0	2196.0	-0.8742501462164131	FXR2	INSIDE	7436744
chr17	A_17_P10214155	chr17:7437000-7437059	153.5	135.0	0.18527924831934853	FXR2	INSIDE	7437000
chr7	A_17_P05608100	chr7:90734321-90734380	979.0	119.0	3.0403472862957512	FZD1	INSIDE	90734321
chr12	A_17_P08187691	chr12:10252923-10252982	96.0	84.5	0.1840830644389719	GABARAPL1	PROMOTER	10252923
chr12	A_17_P08522080	chr12:88442137-88442195	137.5	62.5	1.1375035237499351	GALNT4	INSIDE	88442137
chr22	A_17_P11465487	chr22:28027989-28028033	173.5	238.0	-0.4560259107296827	GAS2L1	PROMOTER	28027989
chr12	A_17_P08570662	chr12:99493877-99493936	28.5	76.5	-1.42449782852791	GAS2L3	INSIDE	99493877
chr8	A_17_P05958629	chr8:11604919-11604977	1833.0	276.0	2.7314666137617167	GATA4	INSIDE	11604919
chr9	A_17_P06993230	chr9:135031972-135032028	1273.0	99.0	3.6846600838217487	GBGT1	PROMOTER	135031972
chr10	A_17_P16331011	chr10:48036797-48036841	10654.0	4370.0	1.2856900011731887	GDF2	INSIDE	48036797
chr5	A_17_P03899770	chr5:42460925-42460984	198.0	90.0	1.1375035237499351	GHR	INSIDE	42460925
chr20	A_17_P11151627	chr20:35322875-35322934	34.5	81.5	-1.2402036974529085	GHRH	PROMOTER	35322875
chr20	A_17_P11151630	chr20:35323118-35323177	2428.5	962.0	1.33595668725368	GHRH	PROMOTER	35323118
chr7	A_17_P15923341	chr7:30971587-30971645	-8.0	108.0	NaN	GHRHR	INSIDE	30971587
chr7	A_17_P05867949	chr7:149894500-149894559	85.5	109.0	-0.3503318098910286	GIMAP4	PROMOTER	149894500
chr11	A_17_P08141124	chr11:133650820-133650864	3753.0	1505.5	1.3178015821622986	GLB1L3	PROMOTER	133650820
chr17	A_17_P10223759	chr17:9670065-9670111	253.5	131.0	0.9524189354658902	GLP2R	PROMOTER	9670065
chr19	A_17_P10910034	chr19:19605834-19605878	439.0	360.0	0.28622403320568357	GMIP	INSIDE	19605834
chr19	A_17_P10910036	chr19:19606012-19606056	1341.0	419.5	1.6765665214646508	GMIP	INSIDE	19606012
chr3	A_17_P02227994	chr3:49734429-49734473	3997.5	1085.0	1.8814029910358527	GMPPB	INSIDE	49734429
chr3	A_17_P02227995	chr3:49734599-49734644	2277.0	710.0	1.6812433617445781	GMPPB	INSIDE	49734599
chr18	A_17_P17039503	chr18:11743041-11743100	118.0	199.5	-0.7576018868605047	GNAL	INSIDE	11743041
chr1	A_17_P00002469	chr1:1814882-1814926	4838.0	1834.0	1.3994171303848708	GNB1	PROMOTER	1814882
chr5	A_17_P04500034	chr5:180603666-180603725	162.5	133.0	0.2890134724146272	GNB2L1	PROMOTER	180603666
chr4	A_17_P15574615	chr4:68303674-68303733	23.5	56.0	-1.2527660703799668	GNRHR	INSIDE	68303674
chr1	A_17_P00575196	chr1:165324097-165324141	370.0	157.5	1.2321734421290333	GPA33	INSIDE	165324097
chr1	A_17_P00575197	chr1:165324203-165324262	1092.0	313.0	1.8027382939872343	GPA33	INSIDE	165324203
chrX	A_17_P17399011	chrX:132375557-132375601	615.5	499.0	0.3027190411471969	GPC4	INSIDE	132375557
chr11	A_17_P07841361	chr11:64459052-64459096	458.5	443.5	0.0479876292939904	GPHA2	INSIDE	64459052
chr4	A_17_P03395878	chr4:122521031-122521075	3800.5	2359.0	0.6880138157860933	GPR103	INSIDE	122521031
chr3	A_17_P02540372	chr3:121448794-121448853	595.0	200.0	1.5728896684205813	GPR156	PROMOTER	121448794
chr7	A_17_P05261318	chr7:1090102-1090146	5567.5	2623.5	1.0855368630323432	GPR30	PROMOTER	1090102
chr7	A_17_P05261319	chr7:1090217-1090264	7417.0	770.0	3.267905418094582	GPR30	PROMOTER	1090217
chr7	A_17_P05261320	chr7:1090343-1090389	9087.5	3164.5	1.5219058912917036	GPR30	PROMOTER	1090343
chr6	A_17_P15889232	chr6:167490002-167490061	901.5	399.5	1.174131988504365	GPR31	DOWNSTREAM	167490002
chrX	A_17_P11623794	chrX:19048411-19048470	4.0	27.0	-2.7548875021634687	GPR64	INSIDE	19048411
chr12	A_17_P16598855	chr12:121780492-121780536	4921.0	3892.0	0.33843980634902776	GPR81	INSIDE	121780492
chrX	A_17_P11719109	chrX:41467534-41467593	65.5	114.5	-0.8057807865594937	GPR82	PROMOTER	41467534
chr12	A_17_P08176816	chr12:6615901-6615946	855.0	645.5	0.40550732446606963	GPR92	PROMOTER	6615901
chr6	A_17_P04940168	chr6:101953676-101953721	1938.0	414.0	2.226865897915756	GRIK2	INSIDE	101953676
chr19	A_17_P10979541	chr19:52193345-52193389	700.5	840.0	-0.2620042772353045	GRLF1	INSIDE	52193345
chr13	A_17_P09148214	chr13:113057667-113057711	6155.5	2755.0	1.1598237301509573	GRTP1	INSIDE	113057667
chr14	A_17_P09486515	chr14:94310330-94310387	41.5	7.0	2.567684509289321	GSC	PROMOTER	94310330
chr13	A_17_P16621396	chr13:27263647-27263691	1233.0	620.0	0.9918326791286015	GSH1	PROMOTER	27263647
chr13	A_17_P08740477	chr13:27263798-27263850	471.0	163.0	1.5308550953817057	GSH1	PROMOTER	27263798
chr14	A_17_P09424639	chr14:80755713-80755772	322.0	158.0	1.0271361299375144	GTF2A1	INSIDE	80755713
chr19	A_17_P10901830	chr19:17311135-17311185	224.0	237.0	-0.081388326840655	GTPBP3	INSIDE	17311135
chr22	A_17_P11531233	chr22:45069374-45069418	198.0	151.0	0.3909518807545308	GTSE1	PROMOTER	45069374
chr1	A_17_P00162570	chr1:42389128-42389177	189.5	115.5	0.7143049967550342	GUCA2B	PROMOTER	42389128
chrX	A_17_P11879791	chrX:108613896-108613952	121.0	137.0	-0.17916884568593217	GUCY2F	PROMOTER	108613896
chr19	A_17_P10993974	chr19:56919709-56919753	583.0	375.0	0.6366052878172532	HAS1	PROMOTER	56919709
chr19	A_17_P10993975	chr19:56919810-56919854	330.0	173.0	0.9316939866090912	HAS1	PROMOTER	56919810
chr19	A_17_P10993977	chr19:56919988-56920032	155.0	78.0	0.9907221864119892	HAS1	PROMOTER	56919988
chr11	A_17_P07613515	chr11:5217681-5217740	75.5	65.0	0.21603692629662452	HBD	PROMOTER	5217681
chr3	A_17_P02544485	chr3:122865927-122865984	1444.0	355.0	2.024179812495127	HCLS1	PROMOTER	122865927
chr3	A_17_P02544486	chr3:122866030-122866088	1436.0	310.0	2.2117156285488138	HCLS1	PROMOTER	122866030
chr3	A_17_P02544487	chr3:122866150-122866208	1943.0	452.0	2.103891223170157	HCLS1	PROMOTER	122866150
chr6	A_17_P04607773	chr6:22677587-22677632	3244.5	741.5	2.1294775682285043	HDGFL1	PROMOTER	22677587
chr6	A_17_P04607774	chr6:22677772-22677816	6691.5	1281.0	2.3850591731530844	HDGFL1	INSIDE	22677772
chr6	A_17_P15791645	chr6:22678025-22678069	5229.5	4063.5	0.36395012066163385	HDGFL1	INSIDE	22678025
chr4	A_17_P03496706	chr4:145787322-145787368	1011.0	508.0	0.9928825951308489	HHIP	INSIDE	145787322
chr4	A_17_P03496710	chr4:145787638-145787697	1397.0	204.0	2.7756909634379676	HHIP	INSIDE	145787638
chr6	A_17_P04624342	chr6:26125636-26125681	1652.0	468.0	1.819633251836041	HIST1H1A	INSIDE	26125636
chr6	A_17_P04624771	chr6:26216098-26216146	1359.0	446.0	1.6074298408470866	HIST1H1T	INSIDE	26216098
chr6	A_17_P04624777	chr6:26216517-26216576	129.5	177.0	-0.45079726239644363	HIST1H1T	PROMOTER	26216517
chr6	A_17_P04630269	chr6:27939959-27940006	1937.5	221.0	3.132078035657531	HIST1H2AL	PROMOTER	27939959
chr6	A_17_P04624462	chr6:26151459-26151518	566.0	291.0	0.9597828999235984	HIST1H2BB	INSIDE	26151459
chr1	A_17_P00845910	chr1:226679893-226679937	2220.0	857.5	1.3723511001772937	HIST3H3	PROMOTER	226679893
chr12	A_17_P08206568	chr12:14816473-14816532	-37.0	35.0	NaN	HIST4H4-H2AFJ	DIVERGENT_PROMOTER	14816473
chr20	A_17_P11130521	chr20:29562814-29562873	72.5	28.5	1.3470190758501928	HM13	PROMOTER	29562814
chr20	A_17_P11130523	chr20:29563169-29563228	-18.0	32.5	NaN	HM13	PROMOTER	29563169
chr10	A_17_P07293484	chr10:69760007-69760066	4.0	32.0	-3.0	HNRPH3	PROMOTER	69760007
chr7	A_17_P05377540	chr7:27105179-27105238	2785.0	943.0	1.5623476515522976	HOXA1	PROMOTER	27105179
chr7	A_17_P15920249	chr7:27189637-27189681	6196.5	5847.0	0.08375696959823044	HOXA11	INSIDE	27189637
chr7	A_17_P15920117	chr7:27135485-27135530	9157.0	2151.5	2.089532182269073	HOXA4	INSIDE	27135485
chr7	A_17_P15920118	chr7:27135616-27135660	4084.5	1122.0	1.8640868071561594	HOXA4	INSIDE	27135616
chr7	A_17_P05377787	chr7:27135841-27135899	3649.0	1383.0	1.3996999944339874	HOXA4	INSIDE	27135841
chr17	A_17_P10350115	chr17:44011267-44011311	4408.5	2616.5	0.7526496007577735	HOXB4	PROMOTER	44011267
chr17	A_17_P16993143	chr17:44011369-44011415	3886.0	710.0	2.4523949711933004	HOXB4	PROMOTER	44011369
chr17	A_17_P10350116	chr17:44011473-44011517	4073.0	2436.0	0.7415776810970824	HOXB4	PROMOTER	44011473
chr12	A_17_P08362191	chr12:52653010-52653069	398.0	89.0	2.160891189577251	HOXC11	PROMOTER	52653010
chr12	A_17_P08362192	chr12:52653134-52653190	424.0	179.0	1.2441046772989428	HOXC11	PROMOTER	52653134
chr12	A_17_P08362033	chr12:52634308-52634363	215.5	182.0	0.2437494188904019	HOXC12	PROMOTER	52634308
chr12	A_17_P08361904	chr12:52618143-52618199	111.0	168.0	-0.5979015564286544	HOXC13	PROMOTER	52618143
chr11	A_17_P07671613	chr11:18298061-18298120	510.0	76.0	2.7464259234152726	HPS5	INSIDE	18298061
chr10	A_17_P07423680	chr10:100986820-100986866	1870.5	1561.0	0.26095342857291737	HPSE2	PROMOTER	100986820
chr12	A_17_P16595222	chr12:115803348-115803392	859.0	1227.0	-0.5144052125244416	HRK	INSIDE	115803348
chr7	A_17_P05646105	chr7:99535225-99535269	5351.0	2005.5	1.4158465627868535	hsa-mir-106b	PROMOTER	99535225
chr7	A_17_P05646106	chr7:99535331-99535384	3568.5	793.5	2.169015644311109	hsa-mir-106b	PROMOTER	99535331
chr7	A_17_P05646107	chr7:99535450-99535509	2703.0	719.0	1.910497836095397	hsa-mir-106b	PROMOTER	99535450
chr2	A_17_P01695505	chr2:176720268-176720312	411.0	134.0	1.6169053932239104	hsa-mir-10b	PROMOTER	176720268
chr2	A_17_P01901203	chr2:219871818-219871862	1281.0	1177.0	0.12215615530320244	hsa-mir-153-1	PROMOTER	219871818
chr9	A_17_P06828978	chr9:96886172-96886231	104.0	151.0	-0.5379650211839868	hsa-mir-23b	PROMOTER	96886172
chr10	A_17_P07370831	chr10:88012234-88012278	3474.5	2331.0	0.575856376413703	hsa-mir-346	DOWNSTREAM	88012234
chr10	A_17_P07370833	chr10:88012726-88012777	2019.0	543.0	1.8946168075271117	hsa-mir-346	DOWNSTREAM	88012726
chr10	A_17_P07370835	chr10:88012924-88012983	188.5	227.0	-0.2681277740222507	hsa-mir-346	DOWNSTREAM	88012924
chr10	A_17_P16367141	chr10:88013096-88013140	1824.5	1146.0	0.6708941068275767	hsa-mir-346	DOWNSTREAM	88013096
chr14	A_17_P09518007	chr14:100596846-100596894	270.0	305.0	-0.17584983539941776	hsa-mir-377	PROMOTER	100596846
chr14	A_17_P09518010	chr14:100597133-100597192	162.5	226.5	-0.47907133213041825	hsa-mir-377	PROMOTER	100597133
chrX	A_17_P11989538	chrX:138836167-138836226	20.0	21.0	-0.07038932789139801	hsa-mir-505	PROMOTER	138836167
chrX	A_17_P12010481	chrX:146123269-146123328	45.5	77.5	-0.7683297650755415	hsa-mir-507	PROMOTER	146123269
chrX	A_17_P12010487	chrX:146123821-146123880	15.0	21.0	-0.4854268271702417	hsa-mir-507	PROMOTER	146123821
chrX	A_17_P12010500	chrX:146125829-146125888	65.0	38.0	0.774440299584869	hsa-mir-507	PROMOTER	146125829
chrX	A_17_P11969054	chrX:133507235-133507279	350.0	270.5	0.3717263280055135	hsa-mir-542	PROMOTER	133507235
chr4	A_17_P15541824	chr4:8061948-8062000	258.0	251.5	0.036812665617727024	hsa-mir-95	PROMOTER	8061948
chr14	A_17_P09522125	chr14:101624571-101624622	91.5	136.5	-0.5770573026358101	HSP90AA1	PROMOTER	101624571
chr10	A_17_P16293950	chr10:14924173-14924220	3740.5	1314.0	1.5092658552297618	HSPA14	INSIDE	14924173
chr10	A_17_P07090028	chr10:14925857-14925916	35.0	77.0	-1.137503523749935	HSPA14	INSIDE	14925857
chr14	A_17_P16710051	chr14:64078905-64078949	482.0	188.0	1.3583004845523243	HSPA2	INSIDE	64078905
chr14	A_17_P09347902	chr14:64079213-64079257	546.5	138.5	1.9803355196227166	HSPA2	INSIDE	64079213
chr1	A_17_P00549978	chr1:159759641-159759696	1651.0	348.0	2.2461809090645297	HSPA6	PROMOTER	159759641
chr1	A_17_P00549981	chr1:159759986-159760030	1661.5	502.0	1.7267270237412595	HSPA6	PROMOTER	159759986
chr3	A_17_P02548901	chr3:123994671-123994725	398.5	786.0	-0.9799495882681346	HSPBAP1	INSIDE	123994671
chrX	A_17_P11975833	chrX:135409560-135409609	334.5	316.5	0.07980071121311949	HTATSF1	INSIDE	135409560
chrX	A_17_P11975836	chrX:135409892-135409951	60.0	59.0	0.024247546246677208	HTATSF1	INSIDE	135409892
chr22	A_17_P11432383	chr22:18481908-18481961	132.0	107.0	0.3029271329573064	HTF9C	INSIDE	18481908
chr22	A_17_P11432386	chr22:18482197-18482241	3004.5	2330.0	0.3667949669922213	HTF9C	INSIDE	18482197
chr1	A_17_P00090255	chr1:23396421-23396480	48.5	102.5	-1.0795672573183184	HTR1D	PROMOTER	23396421
chr13	A_17_P16633252	chr13:46366387-46366431	445.0	563.5	-0.340610274318461	HTR2A	INSIDE	46366387
chr12	A_17_P08357862	chr12:51776492-51776541	1454.5	643.5	1.1765112428796045	IGFBP6	PROMOTER	51776492
chr10	A_17_P07538575	chr10:124756449-124756508	76.5	86.5	-0.17724038494407296	IKZF5	INSIDE	124756449
chr16	A_17_P16927822	chr16:87234471-87234515	2883.0	1645.0	0.8094832528723028	IL17C	DOWNSTREAM	87234471
chr16	A_17_P10179019	chr16:87234593-87234638	1263.5	322.5	1.9700545986341587	IL17C	DOWNSTREAM	87234593
chr16	A_17_P16927823	chr16:87234777-87234821	1930.5	1087.5	0.8279591533184051	IL17C	DOWNSTREAM	87234777
chr7	A_17_P05692798	chr7:110947275-110947334	-14.0	158.5	NaN	IMMP2L	INSIDE	110947275
chr17	A_17_P10339923	chr17:41280156-41280203	74.5	93.5	-0.3277259394254752	IMP5	DOWNSTREAM	41280156
chr11	A_17_P07832667	chr11:62173878-62173922	5393.5	2933.5	0.8785987919010243	INTS5	INSIDE	62173878
chr16	A_17_P16897435	chr16:52879918-52879974	2910.0	2831.0	0.03970740388989906	IRX3	PROMOTER	52879918
chr15	A_17_P09767146	chr15:74414165-74414212	248.5	93.5	1.4102075816746495	ISL2	PROMOTER	74414165
chr15	A_17_P09767147	chr15:74414548-74414592	892.0	586.5	0.6049126018917962	ISL2	PROMOTER	74414548
chr15	A_17_P09767148	chr15:74414745-74414789	2870.0	1160.0	1.3069259315481156	ISL2	PROMOTER	74414745
chr15	A_17_P09733238	chr15:66512004-66512056	56.5	106.0	-0.9077414921480115	ITGA11	PROMOTER	66512004
chr16	A_17_P09986351	chr16:31272025-31272069	1305.0	794.5	0.7159306821087278	ITGAX	PROMOTER	31272025
chr19	A_17_P10959101	chr19:44577692-44577751	19.0	32.0	-0.7520724865564145	IXL	INSIDE	44577692
chr19	A_17_P10989177	chr19:55524492-55524540	389.5	202.5	0.9437014202896822	KCNC3	PROMOTER	55524492
chr20	A_17_P17199316	chr20:49071295-49071340	93.0	97.5	-0.06817150264157922	KCNG1	INSIDE	49071295
chr12	A_17_P08434231	chr12:69041568-69041627	14.0	-12.0	NaN	KCNMB4	PROMOTER	69041568
chr8	A_17_P06326459	chr8:99507470-99507517	10738.5	7166.0	0.5835525368691434	KCNS2	PROMOTER	99507470
chr9	A_17_P16153692	chr9:2708304-2708348	1335.5	1748.0	-0.3883252088654885	KCNV2	INSIDE	2708304
chr13	A_17_P08969813	chr13:76362941-76363000	-6.5	57.0	NaN	KCTD12	PROMOTER	76362941
chr16	A_17_P16921913	chr16:84200150-84200194	3477.0	5307.0	-0.6100534816839867	KIAA0182	PROMOTER	84200150
chr9	A_17_P07008624	chr9:138455816-138455875	67.0	175.5	-1.3892380298467883	KIAA0310	INSIDE	138455816
chr9	A_17_P16276994	chr9:138456100-138456144	5026.5	2794.5	0.8469640122628334	KIAA0310	INSIDE	138456100
chr9	A_17_P07008636	chr9:138458305-138458364	93.0	107.0	-0.2023081752931156	KIAA0310	INSIDE	138458305
chr9	A_17_P07008639	chr9:138458664-138458713	2219.0	384.5	2.528854164235185	KIAA0310	INSIDE	138458664
chr9	A_17_P07008640	chr9:138458759-138458815	4016.5	539.5	2.896244011688744	KIAA0310	INSIDE	138458759
chr9	A_17_P07008642	chr9:138459192-138459236	1862.5	295.5	2.656010390059354	KIAA0310	INSIDE	138459192
chr17	A_17_P10195126	chr17:2562573-2562617	5177.0	2257.0	1.1977098996690914	KIAA0664	PROMOTER	2562573
chr18	A_17_P10537902	chr18:8777081-8777134	349.5	194.0	0.8492358031883088	KIAA0802	INSIDE	8777081
chr18	A_17_P10537903	chr18:8777192-8777251	78.0	99.0	-0.34395440121736137	KIAA0802	INSIDE	8777192
chr18	A_17_P10537905	chr18:8777598-8777657	14.5	23.0	-0.6655809609294407	KIAA0802	INSIDE	8777598
chr14	A_17_P09200413	chr14:30100367-30100426	501.0	320.5	0.6444862465764674	KIAA1333	INSIDE	30100367
chr17	A_17_P10212917	chr17:7163067-7163111	830.5	1233.0	-0.5701207264404627	KIAA1787	INSIDE	7163067
chr9	A_17_P07010275	chr9:138818835-138818879	402.0	282.0	0.511500338780135	KIAA1984	INSIDE	138818835
chr9	A_17_P16278013	chr9:138821181-138821225	1608.0	388.0	2.051138848991801	KIAA1984	INSIDE	138821181
chr9	A_17_P16278015	chr9:138821418-138821462	6964.5	2912.5	1.257761731858813	KIAA1984	INSIDE	138821418
chr1	A_17_P00080263	chr1:20863830-20863874	8240.0	6989.0	0.23755829071304702	KIF17	INSIDE	20863830
chr19	A_17_P17092959	chr19:869441-869485	23585.5	23754.5	-0.010300654739028452	KISS1R	INSIDE	869441
chr12	A_17_P08357271	chr12:51630446-51630490	944.0	786.5	0.2633400939461545	KRT18	INSIDE	51630446
chr17	A_17_P10320125	chr17:36111235-36111294	-12.5	34.0	NaN	KRT24	INSIDE	36111235
chr12	A_17_P08355072	chr12:51254004-51254058	336.0	400.0	-0.2515387669959645	KRT74	PROMOTER	51254004
chr12	A_17_P08355954	chr12:51381995-51382049	68.5	40.5	0.758182080075902	KRT77	INSIDE	51381995
chr12	A_17_P08353987	chr12:51051232-51051278	2134.0	1429.0	0.5785542597286085	KRT85	PROMOTER	51051232
chr21	A_17_P11346029	chr21:30835144-30835203	14.0	90.0	-2.6844981742720706	KRTAP19-6	DOWNSTREAM	30835144
chr21	A_17_P11346032	chr21:30835574-30835633	99.5	49.0	1.0219147764284406	KRTAP19-6	DOWNSTREAM	30835574
chr19	A_17_P10947780	chr19:40671680-40671724	4537.0	2426.5	0.9028617995865464	KRTDAP	INSIDE	40671680
chr14	A_17_P09307472	chr14:55147895-55147954	12.5	40.5	-1.6959938131099002	KTN1	INSIDE	55147895
chr17	A_17_P10311989	chr17:34279996-34280041	-14.5	51.0	NaN	LASP1	INSIDE	34279996
chr15	A_17_P09688053	chr15:57288633-57288692	-67.0	105.0	NaN	LDHAL6B	DOWNSTREAM	57288633
chr4	A_17_P03335739	chr4:109306797-109306846	1617.0	378.0	2.096861539252589	LEF1	INSIDE	109306797
chr4	A_17_P03335741	chr4:109306980-109307039	74.0	47.0	0.6548645139513125	LEF1	INSIDE	109306980
chr1	A_17_P00256749	chr1:65657448-65657499	952.0	312.0	1.609415544445695	LEPR	PROMOTER	65657448
chr1	A_17_P00711559	chr1:196144573-196144623	917.0	252.0	1.863498000095138	LHX9	PROMOTER	196144573
chr13	A_17_P09122308	chr13:107663064-107663123	162.0	65.0	1.3174821898561702	LIG4	INSIDE	107663064
chr19	A_17_P10992751	chr19:56584551-56584595	293.0	282.0	0.055205502023454166	LIM2	PROMOTER	56584551
chr19	A_17_P17152183	chr19:54312777-54312821	1997.5	1822.5	0.1322766886010398	LIN7B	INSIDE	54312777
chr19	A_17_P10985593	chr19:54313065-54313109	7317.0	5342.0	0.45387228288223014	LIN7B	INSIDE	54313065
chr19	A_17_P17097128	chr19:2380183-2380228	1704.0	1443.0	0.2398540357346402	LMNB2	INSIDE	2380183
chr13	A_17_P08825275	chr13:45322361-45322405	1846.0	1457.0	0.34140167558126155	LOC283514	INSIDE	45322361
chr19	A_17_P10976159	chr19:51085444-51085503	132.5	89.5	0.5660327721863051	LOC339344	INSIDE	51085444
chr19	A_17_P17148612	chr19:51085829-51085873	3835.5	3967.5	-0.04881556175973918	LOC339344	INSIDE	51085829
chr17	A_17_P10227992	chr17:10574885-10574944	10.5	22.0	-1.0671141958585368	LOC388335	PROMOTER	10574885
chr17	A_17_P10227995	chr17:10575226-10575285	45.5	54.0	-0.24709286196477234	LOC388335	PROMOTER	10575226
chr11	A_17_P08020495	chr11:108797705-108797756	247.0	87.5	1.4971561197523489	LOC399947	PROMOTER	108797705
chr11	A_17_P08020500	chr11:108798191-108798235	662.5	705.0	-0.08970280294823207	LOC399947	INSIDE	108798191
chr19	A_17_P10883849	chr19:11208628-11208672	1928.0	1385.5	0.4766983407485446	LOC55908	PROMOTER	11208628
chr16	A_17_P16845335	chr16:3486500-3486544	11575.5	7479.5	0.6300607764118037	LOC646174-CLUAP1	DIVERGENT_PROMOTER	3486500
chrY	A_17_P15001083	chrY:9296554-9296601	29035.5	4742.5	2.61409819914551	LOC728137	INSIDE	9296554
chrY	A_17_P15001085	chrY:9296805-9296860	11400.0	1771.0	2.686397707187552	LOC728137	INSIDE	9296805
chrY	A_17_P15001165	chrY:9935305-9935349	18210.5	10397.0	0.8086032281844207	LOC728137	INSIDE	9935305
chrY	A_17_P15001166	chrY:9935418-9935465	41333.5	6995.0	2.5629155695826755	LOC728137	INSIDE	9935418
chrY	A_17_P15001169	chrY:9935669-9935724	12029.0	1803.0	2.738045410871613	LOC728137	INSIDE	9935669
chrY	A_17_P15001332	chrY:9976013-9976060	44204.5	8232.5	2.424790730923827	LOC728137	INSIDE	9976013
chrY	A_17_P15001335	chrY:9976264-9976319	14800.0	2060.0	2.844880933333094	LOC728137	INSIDE	9976264
chr12	A_17_P08430993	chr12:68296191-68296235	672.5	177.0	1.925784907360989	LRRC10	PROMOTER	68296191
chr12	A_17_P08430995	chr12:68296340-68296384	1160.0	377.0	1.6214883767462702	LRRC10	PROMOTER	68296340
chr7	A_17_P05772003	chr7:127456382-127456426	4801.0	1165.0	2.043004981116952	LRRC4	INSIDE	127456382
chr7	A_17_P16015551	chr7:127456481-127456525	3079.0	464.5	2.728711365662164	LRRC4	INSIDE	127456481
chr10	A_17_P07287733	chr10:68358112-68358164	1401.0	474.5	1.5619769634097085	LRRTM3	INSIDE	68358112
chr20	A_17_P11258996	chr20:60132803-60132859	151.5	34.0	2.1557111422226116	LSM14B	INSIDE	60132803
chr11	A_17_P16410150	chr11:1830805-1830849	552.0	891.5	-0.6915665308468258	LSP1	INSIDE	1830805
chr14	A_17_P09171479	chr14:23856289-23856347	-3.0	107.0	NaN	LTB4R	DOWNSTREAM	23856289
chr11	A_17_P07843771	chr11:65080853-65080897	764.0	667.0	0.19588587685116368	LTBP3	INSIDE	65080853
chr19	A_17_P10970290	chr19:49022868-49022918	1110.0	868.0	0.35479272879298906	LYPD5-ZNF283	DIVERGENT_PROMOTER	49022868
chr13	A_17_P08776065	chr13:34946443-34946502	28.0	16.5	0.7629608026991507	MAB21L1	INSIDE	34946443
chr13	A_17_P08776068	chr13:34946740-34946799	297.0	251.0	0.2427755668499939	MAB21L1	INSIDE	34946740
chr13	A_17_P08776080	chr13:34947783-34947830	1343.0	1006.0	0.4168289996219153	MAB21L1	INSIDE	34947783
chr13	A_17_P08776083	chr13:34948079-34948123	354.0	119.0	1.572787786775054	MAB21L1	INSIDE	34948079
chr6	A_17_P04697433	chr6:43715778-43715822	2188.0	999.0	1.1310561550001381	MAD2L1BP	INSIDE	43715778
chr6	A_17_P04697436	chr6:43716080-43716125	896.0	207.5	2.110387395823317	MAD2L1BP	INSIDE	43716080
chr20	A_17_P11167235	chr20:38754153-38754197	1897.0	1137.0	0.7384874245192279	MAFB	PROMOTER	38754153
chr20	A_17_P11167238	chr20:38754441-38754492	811.0	182.5	2.1518054504498934	MAFB	PROMOTER	38754441
chrX	A_17_P12020652	chrX:148771851-148771895	597.0	878.5	-0.5573113547435711	MAGEA8	INSIDE	148771851
chrX	A_17_P11758186	chrX:55494699-55494758	866.0	369.0	1.230746208666329	MAGEH1	PROMOTER	55494699
chr1	A_17_P15101093	chr1:113735172-113735216	194.5	243.5	-0.3241516170961502	MAGI3	INSIDE	113735172
chr1	A_17_P15101094	chr1:113735272-113735316	2490.5	619.5	2.0072592235319857	MAGI3	INSIDE	113735272
chr1	A_17_P15101096	chr1:113735475-113735519	219.0	479.0	-1.129094786135007	MAGI3	INSIDE	113735475
chr5	A_17_P04183654	chr5:109053608-109053652	3860.5	1879.5	1.03843879760597	MAN2A1	INSIDE	109053608
chr10	A_17_P07223936	chr10:54199171-54199230	47.5	32.0	0.5698556083309478	MBL2	INSIDE	54199171
chr16	A_17_P16919997	chr16:82712191-82712243	226.5	166.0	0.4483278086993105	MBTPS1	PROMOTER	82712191
chrX	A_17_P17403797	chrX:138555335-138555394	-34.5	63.0	NaN	MCF2	PROMOTER	138555335
chrX	A_17_P17403798	chrX:138555486-138555545	-10.0	11.0	NaN	MCF2	PROMOTER	138555486
chr20	A_17_P11035276	chr20:5882421-5882473	174.0	190.5	-0.13070369164459367	MCM8	INSIDE	5882421
chr15	A_17_P09842182	chr15:92644272-92644331	42.0	49.5	-0.2370391973008493	MCTP2	INSIDE	92644272
chrX	A_17_P12036186	chrX:152942724-152942783	27.0	39.0	-0.5305147166987799	MECP2	INSIDE	152942724
chr1	A_17_P00528341	chr1:154718556-154718603	2353.5	713.0	1.7228338712453657	MEF2D	INSIDE	154718556
chr1	A_17_P00528344	chr1:154718821-154718865	7367.5	2036.5	1.855083341007948	MEF2D	INSIDE	154718821
chr1	A_17_P00528347	chr1:154719084-154719128	376.0	412.0	-0.13191167550558097	MEF2D	INSIDE	154719084
chr15	A_17_P09590668	chr15:35176923-35176975	137.0	79.5	0.7851491276761714	MEIS2	INSIDE	35176923
chr15	A_17_P09590702	chr15:35182273-35182332	332.0	264.5	0.327915519232899	MEIS2	PROMOTER	35182273
chr3	A_17_P02881171	chr3:198243518-198243565	798.5	250.0	1.6753643127491455	MFI2	PROMOTER	198243518
chr20	A_17_P17177210	chr20:18306605-18306655	663.5	682.5	-0.040732580437021465	MGC44328	PROMOTER	18306605
chr20	A_17_P11095224	chr20:18306839-18306895	240.5	133.5	0.849197152082488	MGC44328	PROMOTER	18306839
chr3	A_17_P02134767	chr3:28259446-28259500	225.5	103.0	1.1304830960721628	MGC61571	INSIDE	28259446
chr3	A_17_P02571604	chr3:129023665-129023724	56.0	-14.5	NaN	MGLL	INSIDE	129023665
chr19	A_17_P17091287	chr19:296298-296342	2801.5	529.0	2.4048598651161646	MIER2	PROMOTER	296298
chr19	A_17_P10850202	chr19:296429-296476	2538.0	444.0	2.515060487491	MIER2	PROMOTER	296429
chr2	A_17_P01445239	chr2:122212793-122212837	7659.0	8698.5	-0.18361060052527306	MKI67IP	PROMOTER	122212793
chr14	A_17_P09394162	chr14:74587163-74587222	13.5	107.0	-2.9865794842376787	MLH3	INSIDE	74587163
chr1	A_17_P00506289	chr1:149299497-149299546	1369.0	298.0	2.1997382107957377	MLLT11	INSIDE	149299497
chr1	A_17_P00506293	chr1:149299809-149299868	-37.0	93.0	NaN	MLLT11	INSIDE	149299809
chr11	A_17_P07992343	chr11:102217416-102217475	50.5	58.5	-0.21215323683160972	MMP3	INSIDE	102217416
chr1	A_17_P00004679	chr1:2309757-2309816	76.0	89.0	-0.2278059175228123	MORN1	INSIDE	2309757
chr1	A_17_P00820318	chr1:219021769-219021828	640.5	151.0	2.084650021016568	MOSC2	INSIDE	219021769
chr12	A_17_P08662132	chr12:122276663-122276722	-87.0	-9.5	3.1950159824051427	MPHOSPH9-C12orf65	DIVERGENT_PROMOTER	122276663
chr18	A_17_P10703292	chr18:46603083-46603142	55.0	114.0	-1.051530300640082	MRO	PROMOTER	46603083
chr2	A_17_P01065445	chr2:27844984-27845033	104.0	47.0	1.1458508664634548	MRPL33	PROMOTER	27844984
chr19	A_17_P10861466	chr19:3716292-3716336	139.5	8.5	4.036658470578849	MRPL54	INSIDE	3716292
chr19	A_17_P10957992	chr19:44113097-44113148	63.5	137.5	-1.1146031216398562	MRPS12	PROMOTER	44113097
chr11	A_17_P07822510	chr11:59582666-59582725	38.0	77.0	-1.018859027251316	MS4A3	INSIDE	59582666
chr8	A_17_P06207681	chr8:72916980-72917027	2848.5	2103.5	0.4374105881018641	MSC	INSIDE	72916980
chr8	A_17_P06207682	chr8:72917197-72917241	2465.0	435.0	2.5025003405291835	MSC	INSIDE	72917197
chr8	A_17_P06207684	chr8:72917336-72917380	7480.0	1447.5	2.3694749218984	MSC	INSIDE	72917336
chr8	A_17_P06207686	chr8:72917535-72917594	393.0	209.0	0.9110263701777238	MSC	INSIDE	72917535
chr16	A_17_P10035552	chr16:55270035-55270094	168.0	152.0	0.14438990933517493	MT1X	PROMOTER	55270035
chr22	A_17_P11470241	chr22:29152665-29152709	2321.0	2666.0	-0.19993025774449075	MTP18	INSIDE	29152665
chr22	A_17_P11470243	chr22:29152935-29152982	594.5	131.5	2.176614010453353	MTP18	INSIDE	29152935
chr12	A_17_P08574984	chr12:100508250-100508309	-14.0	9.0	NaN	MYBPC1	PROMOTER	100508250
chr12	A_17_P08574988	chr12:100508609-100508668	29.0	-7.5	NaN	MYBPC1	PROMOTER	100508609
chr12	A_17_P08482392	chr12:79634323-79634382	48.5	91.5	-0.9157869960969148	MYF5	PROMOTER	79634323
chr12	A_17_P08482394	chr12:79634476-79634535	27.0	11.5	1.2313255461064558	MYF5	PROMOTER	79634476
chr17	A_17_P16943411	chr17:10502420-10502464	1365.0	691.5	0.9810997946567206	MYH3	PROMOTER	10502420
chr14	A_17_P16685692	chr14:22949831-22949877	88.0	171.0	-0.9584208962486007	MYH6	PROMOTER	22949831
chr22	A_17_P11492864	chr22:35075323-35075382	36.0	40.0	-0.15200309344504997	MYH9	INSIDE	35075323
chr10	A_17_P07138350	chr10:26265029-26265088	-112.0	107.5	NaN	MYO3A	INSIDE	26265029
chr8	A_17_P05915311	chr8:1979884-1979939	581.0	312.0	0.8969921345422806	MYOM2	PROMOTER	1979884
chrX	A_17_P11788257	chrX:72351289-72351333	415.0	407.0	0.02808254196803998	NAP1L2	INSIDE	72351289
chr11	A_17_P08036202	chr11:112338208-112338263	101.5	26.0	1.9648961990440843	NCAM1	INSIDE	112338208
chr11	A_17_P08036203	chr11:112338480-112338524	948.5	292.0	1.6996794045314585	NCAM1	INSIDE	112338480
chr2	A_17_P01731313	chr2:183609343-183609402	22.5	70.0	-1.6374299206152916	NCKAP1	INSIDE	183609343
chr12	A_17_P08365146	chr12:53177769-53177817	152.0	117.0	0.37756279386018105	NCKAP1L	PROMOTER	53177769
chr13	A_17_P08982936	chr13:78950689-78950748	87.5	243.5	-1.4765668502500133	NDFIP2	PROMOTER	78950689
chr7	A_17_P16024788	chr7:140042372-140042416	4202.5	2208.0	0.9285076473453606	NDUFB2	PROMOTER	140042372
chr11	A_17_P07852017	chr11:67556491-67556546	260.0	130.0	1.0	NDUFS8	INSIDE	67556491
chr11	A_17_P07852019	chr11:67556634-67556678	133.0	118.0	0.17263938613934848	NDUFS8	INSIDE	67556634
chr8	A_17_P06017346	chr8:24828973-24829019	3019.0	487.0	2.632077079431283	NEFM	INSIDE	24828973
chr8	A_17_P06017348	chr8:24829114-24829164	4192.5	674.5	2.635920435503441	NEFM	INSIDE	24829114
chr1	A_17_P00775520	chr1:209919095-209919145	287.5	183.0	0.6517183075476952	NEK2	PROMOTER	209919095
chr1	A_17_P00775522	chr1:209919263-209919322	353.0	71.5	2.3036530364927907	NEK2	PROMOTER	209919263
chr10	A_17_P07442971	chr10:105243107-105243162	152.0	150.5	0.014307836683883383	NEURL	PROMOTER	105243107
chr20	A_17_P11188877	chr20:43954327-43954374	36.0	105.0	-1.5443205162238103	NEURL2	PROMOTER	43954327
chr2	A_17_P01724410	chr2:182251298-182251342	1242.0	318.5	1.963299895964181	NEUROD1	INSIDE	182251298
chr2	A_17_P01724411	chr2:182251399-182251447	3102.5	393.0	2.9808299927591126	NEUROD1	INSIDE	182251399
chr2	A_17_P01724469	chr2:182258414-182258462	835.5	535.0	0.6431009367726788	NEUROD1	PROMOTER	182258414
chr17	A_17_P10282674	chr17:26645570-26645629	17.0	4.0	2.0874628412503395	NF1	INSIDE	26645570
chr19	A_17_P10973938	chr19:50351697-50351741	142.0	280.0	-0.9795358974402846	NKPD1	PROMOTER	50351697
chr19	A_17_P10973941	chr19:50351965-50352009	391.5	405.5	-0.05068960692623237	NKPD1	PROMOTER	50351965
chr14	A_17_P16694792	chr14:36122953-36122997	1974.5	2533.5	-0.3596444610621934	NKX2-8	PROMOTER	36122953
chr17	A_17_P10361856	chr17:46588686-46588745	45.0	15.0	1.584962500721156	NME1	INSIDE	46588686
chr20	A_17_P11152658	chr20:35580090-35580149	79.5	82.0	-0.044669049333728374	NNAT	PROMOTER	35580090
chr20	A_17_P11152661	chr20:35580385-35580429	86.0	164.0	-0.9312872499159857	NNAT	PROMOTER	35580385
chr16	A_17_P10094304	chr16:68350269-68350328	501.0	397.0	0.3356715960522506	NOB1-WWP2	DIVERGENT_PROMOTER	68350269
chr17	A_17_P10269562	chr17:23149892-23149948	212.0	124.5	0.7679185224951184	NOS2A	INSIDE	23149892
chr16	A_17_P16841510	chr16:1971430-1971474	519.0	586.5	-0.17639656967062764	NOXO1-GFER	DIVERGENT_PROMOTER	1971430
chr6	A_17_P04970879	chr6:108595150-108595209	47.5	106.5	-1.1648540118948905	NR2E1	INSIDE	108595150
chr10	A_17_P16364897	chr10:83621609-83621653	254.5	241.5	0.07564246723992207	NRG3	PROMOTER	83621609
chr13	A_17_P08834882	chr13:47512167-47512226	48.0	20.0	1.2630344058337937	NUDT15	INSIDE	47512167
chr16	A_17_P16846596	chr16:4681176-4681220	1118.5	1105.5	0.01686623124289288	NUDT16L1	PROMOTER	4681176
chr22	A_17_P11526372	chr22:43941552-43941611	589.0	596.0	-0.017044696631700804	NUP50	INSIDE	43941552
chr17	A_17_P10465409	chr17:70712165-70712224	-76.0	60.5	NaN	NUP85	PROMOTER	70712165
chr15	A_17_P09556881	chr15:26016264-26016318	95.0	86.0	0.14359085362884985	OCA2	INSIDE	26016264
chr17	A_17_P10217462	chr17:8180262-8180313	288.5	299.5	-0.053984684143303124	ODF4	PROMOTER	8180262
chr17	A_17_P10282712	chr17:26649585-26649644	-10.5	10.5	NaN	OMG	PROMOTER	26649585
chr15	A_17_P09659700	chr15:50874294-50874353	261.0	51.0	2.355480654598389	ONECUT1	PROMOTER	50874294
chr15	A_17_P16791430	chr15:50874656-50874700	2482.5	984.5	1.334330606514183	ONECUT1	PROMOTER	50874656
chr12	A_17_P08368159	chr12:53903176-53903235	-41.0	57.0	NaN	OR10A7	DOWNSTREAM	53903176
chr11	A_17_P08089569	chr11:123413684-123413743	-8.0	49.0	NaN	OR10G7	DOWNSTREAM	123413684
chr11	A_17_P08089570	chr11:123413849-123413908	-5.5	84.0	NaN	OR10G7	DOWNSTREAM	123413849
chr17	A_17_P10196546	chr17:2982654-2982699	3037.5	2181.0	0.4778946387397551	OR1G1	PROMOTER	2982654
chr11	A_17_P16415975	chr11:5279311-5279359	261.5	175.0	0.5794560244146125	OR51B4	INSIDE	5279311
chr11	A_17_P07609881	chr11:4424104-4424163	35.5	104.5	-1.5576120125762005	OR52K2	PROMOTER	4424104
chr11	A_17_P07616073	chr11:5727742-5727801	-2.5	38.5	NaN	OR52N4	PROMOTER	5727742
chr11	A_17_P07616078	chr11:5728131-5728190	-54.0	1.0	NaN	OR52N4	PROMOTER	5728131
chr1	A_17_P00930441	chr1:246043710-246043769	-11.0	38.0	NaN	OR5AT1	DOWNSTREAM	246043710
chr11	A_17_P07817226	chr11:58032752-58032811	78.0	75.0	0.056583528366367514	OR5B21	PROMOTER	58032752
chr11	A_17_P07806907	chr11:55333162-55333221	63.0	21.0	1.584962500721156	OR5L1	PROMOTER	55333162
chr11	A_17_P16511930	chr11:123134133-123134192	100.0	3.5	4.836501267717121	OR6X1	PROMOTER	123134133
chr11	A_17_P07808818	chr11:55840330-55840389	-7.5	43.0	NaN	OR8K3	PROMOTER	55840330
chr11	A_17_P16453276	chr11:55840578-55840637	56.0	37.0	0.5979015564286544	OR8K3	PROMOTER	55840578
chr18	A_17_P10574988	chr18:20111253-20111312	12.5	-28.0	NaN	OSBPL1A	PROMOTER	20111253
chr14	A_17_P09483195	chr14:93564268-93564320	45.5	107.0	-1.2336723462024508	OTUB2	INSIDE	93564268
chr14	A_17_P09483196	chr14:93564453-93564512	54.5	60.5	-0.15067891249766815	OTUB2	INSIDE	93564453
chr13	A_17_P09063462	chr13:96446839-96446898	99.0	74.0	0.41990325445066	OXGR1	PROMOTER	96446839
chr14	A_17_P09534922	chr14:104854308-104854355	4452.0	2012.5	1.1454648094526176	PACS2	INSIDE	104854308
chr22	A_17_P11521863	chr22:42723842-42723888	1039.0	387.5	1.4229274387426118	PARVB	PROMOTER	42723842
chr22	A_17_P11521867	chr22:42724816-42724869	12.5	65.0	-2.37851162325373	PARVB	PROMOTER	42724816
chr9	A_17_P06705645	chr9:37023797-37023856	247.5	308.5	-0.317841964182446	PAX5	INSIDE	37023797
chr14	A_17_P16694867	chr14:36193303-36193347	686.5	205.0	1.7436358106416547	PAX9	PROMOTER	36193303
chr14	A_17_P16694869	chr14:36193532-36193579	329.0	106.0	1.6340233191720424	PAX9	PROMOTER	36193532
chr4	A_17_P15616323	chr4:134288744-134288788	456.0	357.0	0.3531097501356419	PCDH10	PROMOTER	134288744
chr4	A_17_P03465593	chr4:138677020-138677079	377.0	178.0	1.0826872823022666	PCDH18	PROMOTER	138677020
chr5	A_17_P04326044	chr5:140460529-140460582	567.5	527.0	0.10681743054106278	PCDHB3	INSIDE	140460529
chr5	A_17_P04326352	chr5:140533288-140533334	8132.0	4354.0	0.9012688076565258	PCDHB7	INSIDE	140533288
chr5	A_17_P15747592	chr5:140781504-140781548	4241.0	1891.0	1.1652551196466732	PCDHGA11	INSIDE	140781504
chr5	A_17_P04327037	chr5:140699277-140699321	3397.0	861.0	1.980176075482357	PCDHGA2	INSIDE	140699277
chr2	A_17_P01281747	chr2:74593036-74593080	1126.0	961.0	0.22859849130647927	PCGF1-TLX2	DIVERGENT_PROMOTER	74593036
chr3	A_17_P02635175	chr3:144092344-144092403	-21.0	174.5	NaN	PCOLCE2	PROMOTER	144092344
chrX	A_17_P17326830	chrX:24578210-24578269	-13.5	73.5	NaN	PCYT1B	PROMOTER	24578210
chr19	A_17_P10904480	chr19:18208687-18208733	54.0	107.0	-0.9865794842376786	PDE4C	PROMOTER	18208687
chr1	A_17_P00495091	chr1:143706006-143706052	2511.0	361.0	2.7981912863843292	PDE4DIP	INSIDE	143706006
chr21	A_17_P11404870	chr21:42943059-42943111	71.5	83.5	-0.22383295569566286	PDE9A	PROMOTER	42943059
chr21	A_17_P11404874	chr21:42943646-42943697	101.5	139.5	-0.45878539464401136	PDE9A	PROMOTER	42943646
chrX	A_17_P11624652	chrX:19273233-19273288	82.0	74.0	0.14809863898913392	PDHA1	INSIDE	19273233
chr6	A_17_P05111490	chr6:138472218-138472277	491.5	266.0	0.885765170839391	PERP	PROMOTER	138472218
chr11	A_17_P08064677	chr11:118004593-118004637	292.5	150.5	0.9586731377110649	PHLDB1	INSIDE	118004593
chr4	A_17_P03062908	chr4:41447552-41447611	940.0	210.0	2.162271428898877	PHOX2B	PROMOTER	41447552
chrX	A_17_P11607114	chrX:15266172-15266231	60.0	39.5	0.6031098474314157	PIGA	PROMOTER	15266172
chrX	A_17_P11607116	chrX:15266344-15266403	102.5	38.0	1.4315525860618605	PIGA	PROMOTER	15266344
chr20	A_17_P11187358	chr20:43475034-43475080	1683.0	1354.0	0.31380743775495235	PIGT	PROMOTER	43475034
chrX	A_17_P11742190	chrX:48662111-48662170	74.0	169.0	-1.1914260706532347	PIM2	PROMOTER	48662111
chrX	A_17_P11742191	chrX:48662232-48662291	84.5	67.5	0.32406383923135335	PIM2	PROMOTER	48662232
chrX	A_17_P11742192	chrX:48662362-48662413	289.0	418.0	-0.532433449580204	PIM2	PROMOTER	48662362
chr22	A_17_P11474763	chr22:30362029-30362073	129.5	95.5	0.4393794596508051	PISD	PROMOTER	30362029
chr4	A_17_P03225220	chr4:84252914-84252973	396.5	449.0	-0.17939457903716857	PLAC8	INSIDE	84252914
chr15	A_17_P09606723	chr15:38392122-38392166	274.5	205.5	0.4176677553235158	PLCB2	PROMOTER	38392122
chr20	A_17_P11050584	chr20:9023033-9023092	9.0	83.5	-3.21377929103174	PLCB4	PROMOTER	9023033
chr3	A_17_P15474412	chr3:113057781-113057840	420.0	62.0	2.7600492072792475	PLCXD2	DOWNSTREAM	113057781
chr5	A_17_P03896137	chr5:41546330-41546374	1073.0	331.0	1.6967469539493043	PLCXD3	INSIDE	41546330
chr19	A_17_P17127708	chr19:34848863-34848907	1252.0	1148.5	0.1244837055546946	PLEKHF1	INSIDE	34848863
chr17	A_17_P16940455	chr17:7238543-7238587	3396.5	2933.5	0.2114258621769984	PLSCR3	INSIDE	7238543
chr21	A_17_P11416117	chr21:45529738-45529782	5892.0	2735.0	1.1072165973559303	POFUT2	INSIDE	45529738
chr21	A_17_P11416119	chr21:45529922-45529970	5574.5	1557.0	1.8400734651236517	POFUT2	INSIDE	45529922
chr21	A_17_P11416120	chr21:45530026-45530084	2241.5	1500.5	0.5790211804523999	POFUT2	INSIDE	45530026
chr21	A_17_P11416121	chr21:45530179-45530224	6735.5	1200.0	2.488750640187221	POFUT2	INSIDE	45530179
chr11	A_17_P08028727	chr11:110755517-110755562	539.0	256.0	1.0741414627525054	POU2AF1	INSIDE	110755517
chr2	A_17_P01379440	chr2:104835988-104836041	688.0	314.5	1.129348547822809	POU3F3	PROMOTER	104835988
chr2	A_17_P01379443	chr2:104836423-104836480	2270.0	799.0	1.5064248892503007	POU3F3	PROMOTER	104836423
chr2	A_17_P01379444	chr2:104836533-104836577	16020.0	7416.0	1.111160998670542	POU3F3	PROMOTER	104836533
chrX	A_17_P11806369	chrX:82645845-82645904	210.0	162.5	0.3699496097503059	POU3F4	PROMOTER	82645845
chrX	A_17_P11806373	chrX:82646134-82646193	80.0	37.5	1.0931094043914815	POU3F4	PROMOTER	82646134
chr5	A_17_P04349878	chr5:145697354-145697398	1921.5	1138.5	0.7550986849261804	POU4F3	PROMOTER	145697354
chr3	A_17_P02063805	chr3:12303574-12303618	3522.0	1195.0	1.5593842909630975	PPARG	PROMOTER	12303574
chr3	A_17_P02063806	chr3:12303672-12303723	1323.0	288.0	2.1996723448363644	PPARG	PROMOTER	12303672
chr22	A_17_P11437581	chr22:20635314-20635373	-27.0	38.0	NaN	PPM1F	INSIDE	20635314
chr17	A_17_P16994738	chr17:45566272-45566316	893.0	733.0	0.2848469769874111	PPP1R9B	INSIDE	45566272
chr14	A_17_P09343791	chr14:63078180-63078239	-8.0	-4.0	1.0	PPP2R5E	INSIDE	63078180
chr10	A_17_P07314911	chr10:74924995-74925039	114.5	211.5	-0.8853100650230057	PPP3CB	INSIDE	74924995
chr9	A_17_P06855878	chr9:103396575-103396622	1045.5	293.0	1.8352204921673316	PPP3R2	INSIDE	103396575
chr9	A_17_P06855882	chr9:103396902-103396947	2355.0	1443.0	0.7066557600089475	PPP3R2	INSIDE	103396902
chr11	A_17_P07911003	chr11:82287489-82287548	11.0	50.0	-2.1844245711374275	PRCP	INSIDE	82287489
chr8	A_17_P06198989	chr8:71143915-71143960	3450.0	664.5	2.376255257276719	PRDM14	INSIDE	71143915
chr8	A_17_P06198991	chr8:71144101-71144145	4309.0	1153.5	1.9013350944274001	PRDM14	INSIDE	71144101
chr14	A_17_P09333609	chr14:60856422-60856478	447.0	194.5	1.2005046761971259	PRKCH	PROMOTER	60856422
chr14	A_17_P09333612	chr14:60857389-60857436	554.0	299.0	0.8897404918510834	PRKCH	PROMOTER	60857389
chr16	A_17_P09984001	chr16:30572171-30572219	449.0	234.0	0.9402069151577425	PRR14	INSIDE	30572171
chr6	A_17_P05241017	chr6:166643372-166643424	244.0	161.0	0.5998204594482693	PRR18	PROMOTER	166643372
chr11	A_17_P16433637	chr11:32807895-32807939	6008.0	4283.5	0.48809472436512785	PRRG4	PROMOTER	32807895
chr9	A_17_P06758207	chr9:80100174-80100223	383.0	164.5	1.2192568081897157	PSAT1	PROMOTER	80100174
chr2	A_17_P01408806	chr2:113647162-113647211	295.0	370.0	-0.3268103162671086	PSD4	PROMOTER	113647162
chr2	A_17_P01408807	chr2:113647531-113647590	102.0	524.0	-2.360997659565955	PSD4	PROMOTER	113647531
chr2	A_17_P01408809	chr2:113647762-113647806	1430.5	811.5	0.8178564977752115	PSD4	PROMOTER	113647762
chr11	A_17_P07654977	chr11:14620906-14620965	124.0	97.0	0.35428346819974743	PSMA1	INSIDE	14620906
chr17	A_17_P10428666	chr17:62793709-62793768	16.5	87.0	-2.398549376490275	PSMD12	PROMOTER	62793709
chr12	A_17_P08267794	chr12:28015504-28015557	295.0	88.0	1.7451395256119064	PTHLH	PROMOTER	28015504
chr15	A_17_P09719699	chr15:63608572-63608629	222.5	149.0	0.5784930053915985	PTPLAD1	PROMOTER	63608572
chr10	A_17_P07564503	chr10:129730498-129730542	329.0	149.5	1.1379420995371365	PTPRE	PROMOTER	129730498
chr7	A_17_P05903603	chr7:158077473-158077518	4363.0	1457.5	1.581824590288641	PTPRN2	PROMOTER	158077473
chr11	A_17_P07840482	chr11:64283785-64283829	4126.0	687.0	2.586361817068385	PYGM	INSIDE	64283785
chr11	A_17_P07840483	chr11:64283890-64283934	3226.0	1360.0	1.246139787017941	PYGM	INSIDE	64283890
chr11	A_17_P07840484	chr11:64284008-64284052	1625.0	830.5	0.9683876448408032	PYGM	INSIDE	64284008
chr3	A_17_P02575866	chr3:129996703-129996753	86.5	172.5	-0.9958243240288067	RAB7A	INSIDE	129996703
chr3	A_17_P02575867	chr3:129996843-129996895	837.0	141.5	2.5644255697184617	RAB7A	INSIDE	129996843
chr2	A_17_P01990295	chr2:238432352-238432396	1227.0	1715.5	-0.48349387689474965	RAMP1	PROMOTER	238432352
chr17	A_17_P10328329	chr17:38167551-38167595	438.0	321.5	0.4461121322732261	RAMP2	INSIDE	38167551
chr18	A_17_P10745294	chr18:55096214-55096273	-16.0	69.5	NaN	RAX	PROMOTER	55096214
chr1	A_17_P00745677	chr1:203358254-203358313	120.0	150.0	-0.3219280948873623	RBBP5	PROMOTER	203358254
chr18	A_17_P10568682	chr18:18770649-18770708	44.5	78.0	-0.8096687878958506	RBBP8	INSIDE	18770649
chrX	A_17_P11737742	chrX:46894002-46894061	87.0	201.0	-1.2081081953302004	RBM10	INSIDE	46894002
chr19	A_17_P10948420	chr19:40819392-40819436	1076.5	783.0	0.45926410687619307	RBM42	INSIDE	40819392
chr19	A_17_P10948421	chr19:40819507-40819551	16961.5	4729.5	1.8425041852529893	RBM42	INSIDE	40819507
chr19	A_17_P10948424	chr19:40820010-40820054	486.0	414.0	0.2313255461064558	RBM42	INSIDE	40820010
chr1	A_17_P00773790	chr1:209498698-209498747	-184.0	182.0	NaN	RCOR3	PROMOTER	209498698
chr1	A_17_P00773791	chr1:209499007-209499051	984.5	1001.0	-0.02397886293443992	RCOR3	PROMOTER	209499007
chr6	A_17_P04645744	chr6:32039910-32039954	2880.0	1198.0	1.2654409035408891	RDBP	PROMOTER	32039910
chr19	A_17_P10855451	chr19:1798137-1798181	2253.0	885.0	1.348097953265068	REXO1	INSIDE	1798137
chr19	A_17_P10855452	chr19:1798246-1798305	130.5	1.0	7.027905996569885	REXO1	INSIDE	1798246
chr19	A_17_P10855454	chr19:1798498-1798546	141.0	202.5	-0.5222267453731935	REXO1	INSIDE	1798498
chr4	A_17_P02896941	chr4:3311505-3311564	2468.5	792.0	1.6400623096614872	RGS12	INSIDE	3311505
chr9	A_17_P06907492	chr9:115304244-115304289	292.0	224.0	0.38246963682241314	RGS3	INSIDE	115304244
chr9	A_17_P06908001	chr9:115393685-115393729	97.5	152.0	-0.6405971996939748	RGS3	PROMOTER	115393685
chr5	A_17_P03980738	chr5:63838622-63838666	2804.5	786.5	1.8342249122660983	RGS7BP	INSIDE	63838622
chr6	A_17_P04650250	chr6:33285733-33285781	149.5	105.5	0.50290248549092	RING1	INSIDE	33285733
chr6	A_17_P04515117	chr6:3022153-3022202	987.5	441.5	1.1613673103033615	RIPK1	INSIDE	3022153
chr12	A_17_P08339589	chr12:47545551-47545595	20.0	33.0	-0.722466024471091	RND1	INSIDE	47545551
chr12	A_17_P08339590	chr12:47545698-47545743	162.5	103.5	0.6508089504164917	RND1	INSIDE	47545698
chr18	A_17_P10681964	chr18:42167099-42167144	1057.5	562.5	0.9107326619029126	RNF165	PROMOTER	42167099
chr15	A_17_P09694827	chr15:58673280-58673339	4.0	26.0	-2.700439718141092	RORA	PROMOTER	58673280
chrX	A_17_P11834769	chrX:96026485-96026535	2943.5	1704.5	0.7881840281728022	RPA4	INSIDE	96026485
chr15	A_17_P09611386	chr15:39596988-39597045	45.0	101.5	-1.1734828208555015	RPAP1	INSIDE	39596988
chr17	A_17_P10185944	chr17:175633-175677	2337.5	1412.0	0.7272262763911811	RPH3AL	INSIDE	175633
chr17	A_17_P10185947	chr17:175907-175951	2632.5	1240.5	1.0855117960206486	RPH3AL	INSIDE	175907
chr17	A_17_P10186075	chr17:204705-204751	189.5	355.0	-0.9056211762209528	RPH3AL	PROMOTER	204705
chr15	A_17_P09762726	chr15:73035233-73035277	4284.0	2366.0	0.8565084064104673	RPP25	INSIDE	73035233
chr17	A_17_P10343204	chr17:42410545-42410599	660.5	205.0	1.6879346517413816	RPRML	INSIDE	42410545
chr17	A_17_P10343206	chr17:42410735-42410794	2007.5	2166.0	-0.10963325520365039	RPRML	INSIDE	42410735
chr19	A_17_P10853983	chr19:1386866-1386910	1526.0	895.0	0.7697953746829118	RPS15	PROMOTER	1386866
chrX	A_17_P17356829	chrX:71411452-71411511	19.0	88.0	-2.2115041051937117	RPS4X	INSIDE	71411452
chr11	A_17_P16460969	chr11:63883583-63883627	10717.0	12631.0	-0.23706775223154378	RPS6KA4	INSIDE	63883583
chrX	A_17_P11621952	chrX:18602067-18602126	86.0	14.0	2.618909832644494	RS1	PROMOTER	18602067
chrX	A_17_P11621953	chrX:18602202-18602261	-18.0	59.0	NaN	RS1	PROMOTER	18602202
chr17	A_17_P10329277	chr17:38398660-38398707	928.5	464.5	0.9992233135527679	RUNDC1	INSIDE	38398660
chr17	A_17_P10193818	chr17:2189894-2189947	225.0	214.5	0.06894735371749147	RUTBC1	INSIDE	2189894
chr5	A_17_P15680625	chr5:33974212-33974256	9225.0	2817.0	1.7113893474601902	RXFP3	DOWNSTREAM	33974212
chr5	A_17_P15680626	chr5:33974378-33974426	5027.5	517.5	3.2802104088060267	RXFP3	DOWNSTREAM	33974378
chr5	A_17_P03863449	chr5:33974526-33974582	1986.5	342.0	2.5381605632022013	RXFP3	DOWNSTREAM	33974526
chr5	A_17_P15680629	chr5:33974715-33974759	1805.5	978.5	0.8837546643218361	RXFP3	DOWNSTREAM	33974715
chr16	A_17_P10010071	chr16:49744993-49745052	109.5	174.5	-0.6722961666084789	SALL1	PROMOTER	49744993
chr16	A_17_P16895382	chr16:49745400-49745459	610.0	103.5	2.5591784749509237	SALL1	PROMOTER	49745400
chr14	A_17_P09159119	chr14:21074398-21074450	195.5	176.0	0.15159317867005506	SALL2	INSIDE	21074398
chr20	A_17_P11268026	chr20:62080095-62080153	133.0	95.0	0.48542682717024166	SAMD10	INSIDE	62080095
chr9	A_17_P06995669	chr9:135597942-135597986	356.0	514.0	-0.5298911182274804	SARDH	PROMOTER	135597942
chr2	A_17_P15371949	chr2:200041950-200041994	4107.0	2164.5	0.9240511467667015	SATB2	PROMOTER	200041950
chr15	A_17_P09654475	chr15:49761151-49761206	97.5	104.0	-0.09310940439148148	SCG3	INSIDE	49761151
chr15	A_17_P09654476	chr15:49761351-49761410	78.0	102.0	-0.38702312310924736	SCG3	INSIDE	49761351
chr15	A_17_P09654477	chr15:49761505-49761564	32.5	27.5	0.24100809950379498	SCG3	INSIDE	49761505
chr11	A_17_P07831597	chr11:61945212-61945265	32.0	76.0	-1.2479275134435857	SCGB1A1	INSIDE	61945212
chr11	A_17_P07831598	chr11:61945324-61945373	12.0	71.0	-2.564784618783526	SCGB1A1	INSIDE	61945324
chr11	A_17_P16458828	chr11:61945454-61945498	234.5	455.0	-0.9562786225706823	SCGB1A1	INSIDE	61945454
chr1	A_17_P00116895	chr1:31126750-31126794	25694.5	31634.0	-0.3000164123255388	SDC3	INSIDE	31126750
chr1	A_17_P00116898	chr1:31127254-31127298	2108.0	1269.0	0.7321827977961086	SDC3	INSIDE	31127254
chr1	A_17_P15007848	chr1:1143114-1143158	14888.0	7839.0	0.9254084300179746	SDF4	INSIDE	1143114
chr3	A_17_P02551126	chr3:124406794-124406853	8.0	105.0	-3.7142455176661224	SEC22A	INSIDE	124406794
chr10	A_17_P07082428	chr10:13432357-13432401	3617.5	1288.5	1.4893004795594673	SEPHS1	PROMOTER	13432357
chr21	A_17_P11372859	chr21:36363621-36363680	17.5	131.5	-2.9096359723473357	SETD4-CBR1	DIVERGENT_PROMOTER	36363621
chr21	A_17_P11372862	chr21:36363923-36363969	168.0	135.5	0.31016838142488884	SETD4-CBR1	DIVERGENT_PROMOTER	36363923
chr14	A_17_P09371384	chr14:69302536-69302595	25.0	59.0	-1.2387868595871165	SFRS5	PROMOTER	69302536
chr14	A_17_P09371388	chr14:69303214-69303273	454.5	401.0	0.1806780577391869	SFRS5	PROMOTER	69303214
chr12	A_17_P08652356	chr12:119389268-119389327	80.5	73.0	0.14109231923459972	SFRS9	INSIDE	119389268
chr10	A_17_P07439890	chr10:104467692-104467748	971.0	362.5	1.4214903005168955	SFXN2	INSIDE	104467692
chr2	A_17_P01276034	chr2:73152825-73152869	16060.0	9164.0	0.8094225291000018	SFXN5	PROMOTER	73152825
chr9	A_17_P06970728	chr9:129582898-129582942	4209.5	4847.5	-0.20359201666965987	SH2D3C-CDK9	DIVERGENT_PROMOTER	129582898
chr15	A_17_P09643472	chr15:47042269-47042313	876.0	347.5	1.3339178919903039	SHC4	INSIDE	47042269
chr15	A_17_P09643473	chr15:47042376-47042420	375.5	21.5	4.126404342812174	SHC4	INSIDE	47042376
chr15	A_17_P09643474	chr15:47042520-47042570	1162.0	116.0	3.324413358276957	SHC4	INSIDE	47042520
chr15	A_17_P09625383	chr15:43256226-43256285	66.0	87.5	-0.40681699247387526	SHF	INSIDE	43256226
chr15	A_17_P09625384	chr15:43256333-43256387	179.0	184.0	-0.039746178792756465	SHF	INSIDE	43256333
chr12	A_17_P08376677	chr12:55907638-55907683	482.0	391.0	0.3018645389226092	SHMT2	PROMOTER	55907638
chr20	A_17_P11026451	chr20:3636099-3636143	907.5	485.5	0.9024263474639209	SIGLEC1	PROMOTER	3636099
chr14	A_17_P09330698	chr14:60183575-60183619	1845.0	1482.5	0.31558871151439233	SIX1	INSIDE	60183575
chr14	A_17_P09330702	chr14:60184052-60184101	1387.0	667.0	1.0562091211390177	SIX1	INSIDE	60184052
chr2	A_17_P01144217	chr2:45017884-45017928	6481.5	5485.0	0.2408361110203347	SIX3	PROMOTER	45017884
chrX	A_17_P12037518	chrX:153374598-153374655	-9.0	51.0	NaN	SLC10A3	PROMOTER	153374598
chr16	A_17_P16907161	chr16:66540132-66540176	616.5	231.0	1.4162080429867818	SLC12A4	INSIDE	66540132
chr16	A_17_P10087276	chr16:66562575-66562634	155.5	144.5	0.10584508762992381	SLC12A4	PROMOTER	66562575
chr11	A_17_P07825909	chr11:60473961-60474020	-9.0	9.5	NaN	SLC15A3	INSIDE	60473961
chr6	A_17_P04983318	chr6:111517716-111517775	58.5	145.5	-1.3145106233248793	SLC16A10	INSIDE	111517716
chr10	A_17_P07383797	chr10:91284754-91284813	70.5	127.0	-0.8491333343733722	SLC16A12	INSIDE	91284754
chr10	A_17_P07383798	chr10:91284862-91284915	62.5	123.0	-0.9767302206771528	SLC16A12	INSIDE	91284862
chr11	A_17_P07748633	chr11:35398460-35398515	600.0	272.0	1.1413558492455416	SLC1A2	PROMOTER	35398460
chr1	A_17_P00445185	chr1:108537024-108537068	2882.5	1030.0	1.4846762704685537	SLC25A24	PROMOTER	108537024
chr12	A_17_P08378510	chr12:56299522-56299566	4558.5	2881.0	0.6619895150835802	SLC26A10	PROMOTER	56299522
chr5	A_17_P04366196	chr5:149322543-149322602	-43.0	33.0	NaN	SLC26A2	INSIDE	149322543
chr4	A_17_P02991126	chr4:25267299-25267343	6812.5	1928.0	1.821079273209052	SLC34A2	INSIDE	25267299
chr4	A_17_P02991128	chr4:25267447-25267503	2772.0	336.5	3.0422488475268965	SLC34A2	INSIDE	25267447
chr4	A_17_P02991129	chr4:25267570-25267614	3002.0	925.0	1.6983987062170138	SLC34A2	INSIDE	25267570
chr1	A_17_P00870606	chr1:232108138-232108183	2555.5	601.5	2.0869689488241336	SLC35F3	INSIDE	232108138
chr1	A_17_P00870607	chr1:232108244-232108288	1825.0	777.0	1.231909960247032	SLC35F3	INSIDE	232108244
chr1	A_17_P00870608	chr1:232108358-232108408	596.0	404.5	0.5591726280321839	SLC35F3	INSIDE	232108358
chr19	A_17_P10881854	chr19:10599449-10599496	1550.0	434.0	1.8365012677171209	SLC44A2	INSIDE	10599449
chr19	A_17_P10881856	chr19:10599651-10599695	403.5	202.5	0.9946467655057933	SLC44A2	INSIDE	10599651
chr1	A_17_P00748577	chr1:203916844-203916888	3183.5	2131.5	0.5787447089199	SLC45A3	PROMOTER	203916844
chr22	A_17_P11476161	chr22:30769453-30769497	11749.5	8666.0	0.4391612224832855	SLC5A1	INSIDE	30769453
chr19	A_17_P10903417	chr19:17844603-17844647	1651.5	1030.5	0.680432464746269	SLC5A5	INSIDE	17844603
chr13	A_17_P09001950	chr13:83352259-83352306	1418.5	183.5	2.9505141824311463	SLITRK1	INSIDE	83352259
chr13	A_17_P09001951	chr13:83352367-83352423	1286.5	284.0	2.179488622229118	SLITRK1	INSIDE	83352367
chr13	A_17_P09001970	chr13:83354262-83354306	9649.0	6878.5	0.48828544299339194	SLITRK1	INSIDE	83354262
chr3	A_17_P02736021	chr3:166395700-166395759	599.0	611.0	-0.028616377029943796	SLITRK3	INSIDE	166395700
chr3	A_17_P02736023	chr3:166395886-166395937	2291.0	537.0	2.0929834653192625	SLITRK3	INSIDE	166395886
chr3	A_17_P02736024	chr3:166395987-166396046	1422.0	260.5	2.4485661873409073	SLITRK3	INSIDE	166395987
chrX	A_17_P12000565	chrX:142549812-142549856	133.0	431.0	-1.6962616235879087	SLITRK4	INSIDE	142549812
chrX	A_17_P12000576	chrX:142551649-142551693	167.5	171.5	-0.034047480827677556	SLITRK4	PROMOTER	142551649
chrX	A_17_P12000579	chrX:142551909-142551966	56.0	22.5	1.3155018257279294	SLITRK4	PROMOTER	142551909
chr16	A_17_P10089458	chr16:67040229-67040273	324.5	218.0	0.5738903432222121	SMPD3	PROMOTER	67040229
chr16	A_17_P10089460	chr16:67040523-67040582	484.0	76.0	2.670935723831009	SMPD3	PROMOTER	67040523
chr16	A_17_P10089462	chr16:67040738-67040791	233.5	99.0	1.2379221196300523	SMPD3	PROMOTER	67040738
chr20	A_17_P11056235	chr20:10145899-10145944	1076.0	710.5	0.5987715233138438	SNAP25	PROMOTER	10145899
chr20	A_17_P17172775	chr20:10146232-10146276	4944.5	4189.0	0.23921875528522119	SNAP25	PROMOTER	10146232
chr20	A_17_P11017424	chr20:1224842-1224886	3723.0	1792.5	1.0544924972622458	SNPH	INSIDE	1224842
chr20	A_17_P11017425	chr20:1225030-1225074	3148.0	573.0	2.4578284967505817	SNPH	INSIDE	1225030
chr17	A_17_P17020061	chr17:73868682-73868726	188.0	304.0	-0.693338661765948	SOCS3	PROMOTER	73868682
chr17	A_17_P10479297	chr17:73869025-73869072	41.0	147.5	-1.84701913963112	SOCS3	PROMOTER	73869025
chr4	A_17_P03689856	chr4:186974799-186974858	384.0	108.0	1.8300749985576878	SORBS2	PROMOTER	186974799
chr4	A_17_P03690672	chr4:187112346-187112400	242.0	261.0	-0.10904275929528989	SORBS2	INSIDE	187112346
chr13	A_17_P09142006	chr13:111771237-111771290	50.5	43.0	0.2319467280496969	SOX1	INSIDE	111771237
chr22	A_17_P11499426	chr22:36711703-36711747	1298.5	893.0	0.5401139335571844	SOX10	PROMOTER	36711703
chrX	A_17_P11998505	chrX:141939105-141939164	46.5	63.5	-0.44952587566413443	SPANXN4	PROMOTER	141939105
chr15	A_17_P09626327	chr15:43483658-43483717	268.5	468.0	-0.8015864415979921	SPATA5L1	INSIDE	43483658
chr15	A_17_P09624087	chr15:42745747-42745806	78.5	140.5	-0.8398055713292991	SPG11	PROMOTER	42745747
chr15	A_17_P09624090	chr15:42746021-42746080	56.0	53.5	0.06588793565645701	SPG11	PROMOTER	42746021
chr15	A_17_P09624092	chr15:42746547-42746606	145.0	159.0	-0.13297386526942087	SPG11	PROMOTER	42746547
chr16	A_17_P09981770	chr16:29583749-29583793	147.5	150.0	-0.02424754624667735	SPN	INSIDE	29583749
chr16	A_17_P10095583	chr16:68990718-68990762	774.0	527.5	0.5531624725498628	ST3GAL2	INSIDE	68990718
chr2	A_17_P01326239	chr2:84543494-84543553	179.5	195.5	-0.12318476348430088	SUCLG1	PROMOTER	84543494
chr19	A_17_P10975905	chr19:51015306-51015362	139.0	93.0	0.5797822616154761	SYMPK	INSIDE	51015306
chr19	A_17_P10983467	chr19:53564342-53564387	91.5	102.5	-0.16378026122140357	SYNGR4	INSIDE	53564342
chr12	A_17_P08289909	chr12:33485044-33485103	44.5	84.5	-0.9251460053157866	SYT10	PROMOTER	33485044
chr14	A_17_P09337117	chr14:61531387-61531446	12.0	65.5	-2.448460500816294	SYT16	PROMOTER	61531387
chr1	A_17_P15101509	chr1:114499553-114499597	1962.5	1107.5	0.8253859552239712	SYT6	PROMOTER	114499553
chr11	A_17_P07842168	chr11:64655599-64655649	14.0	-4.0	NaN	SYVN1	INSIDE	64655599
chr7	A_17_P05638296	chr7:97198983-97199042	1559.0	608.0	1.3584776992541994	TAC1	PROMOTER	97198983
chr19	A_17_P17134305	chr19:41081404-41081448	1138.0	630.0	0.8530768239193032	TA-NFKBH	INSIDE	41081404
chr16	A_17_P09982422	chr16:29893721-29893773	26.0	217.5	-3.0644318725949984	TAOK2	INSIDE	29893721
chr12	A_17_P16532957	chr12:11039481-11039540	-5.0	54.0	NaN	TAS2R50	PROMOTER	11039481
chr12	A_17_P08190576	chr12:11039765-11039824	-19.0	31.5	NaN	TAS2R50	PROMOTER	11039765
chr20	A_17_P11072451	chr20:13566727-13566786	13.5	63.5	-2.2337971846086973	TASP1	INSIDE	13566727
chr17	A_17_P10486666	chr17:75620731-75620790	129.5	84.0	0.6244908649077937	TBC1D16	INSIDE	75620731
chr17	A_17_P16992274	chr17:43128061-43128105	3458.5	3059.5	0.17685055724964155	TBKBP1	INSIDE	43128061
chr17	A_17_P10345129	chr17:43128307-43128351	427.0	474.0	-0.15065098927776874	TBKBP1	INSIDE	43128307
chr22	A_17_P17255369	chr22:18122582-18122626	14197.5	12013.0	0.24104043227189226	TBX1	PROMOTER	18122582
chr17	A_17_P10345388	chr17:43164997-43165043	75.5	42.0	0.8460873165463186	TBX21	PROMOTER	43164997
chr17	A_17_P10345389	chr17:43165385-43165429	1241.0	356.0	1.8015539691639588	TBX21	PROMOTER	43165385
chr12	A_17_P08628480	chr12:113609023-113609074	984.0	1143.0	-0.21609518287523838	TBX3	PROMOTER	113609023
chr12	A_17_P08628482	chr12:113609153-113609207	3484.5	1285.5	1.4386220446963076	TBX3	PROMOTER	113609153
chr12	A_17_P08628483	chr12:113609259-113609303	5391.0	1674.0	1.6872533816807542	TBX3	PROMOTER	113609259
chr12	A_17_P08628484	chr12:113609409-113609453	1126.5	1446.5	-0.3607190096941718	TBX3	PROMOTER	113609409
chr12	A_17_P08627310	chr12:113325774-113325829	188.5	103.5	0.8649337557693392	TBX5	INSIDE	113325774
chr12	A_17_P08627314	chr12:113326542-113326601	93.5	97.5	-0.060435853861973976	TBX5	PROMOTER	113326542
chr12	A_17_P16593910	chr12:113326749-113326808	18.0	68.5	-1.9281070815182144	TBX5	PROMOTER	113326749
chr12	A_17_P08627362	chr12:113331736-113331780	507.0	138.0	1.8773174802251713	TBX5	PROMOTER	113331736
chr20	A_17_P17212654	chr20:62164663-62164707	952.0	857.0	0.15166636919544374	TCEA2	INSIDE	62164663
chrX	A_17_P11856770	chrX:102401713-102401772	49.0	26.0	0.914270125974116	TCEAL8	PROMOTER	102401713
chrX	A_17_P11856771	chrX:102401825-102401884	-2.5	81.5	NaN	TCEAL8	PROMOTER	102401825
chr15	A_17_P09678454	chr15:55296629-55296688	-55.0	89.0	NaN	TCF12	PROMOTER	55296629
chr15	A_17_P09678455	chr15:55296780-55296839	13.0	88.5	-2.7671658319419055	TCF12	PROMOTER	55296780
chr2	A_17_P01328795	chr2:85216038-85216083	3872.0	1412.5	1.4548280850846822	TCF7L1	INSIDE	85216038
chr2	A_17_P01328796	chr2:85216153-85216212	936.5	232.5	2.010048278247652	TCF7L1	INSIDE	85216153
chr14	A_17_P09490693	chr14:95200424-95200479	84.0	96.0	-0.1926450779423959	TCL6	INSIDE	95200424
chr5	A_17_P15655769	chr5:1349111-1349155	9635.5	3422.0	1.493519772163752	TERT	PROMOTER	1349111
chr12	A_17_P08639053	chr12:116019674-116019718	914.5	935.0	-0.03198319502628261	TESC	INSIDE	116019674
chrX	A_17_P11782235	chrX:70043867-70043926	49.5	69.5	-0.4895844526438978	TEX11	INSIDE	70043867
chr17	A_17_P10395052	chr17:54124267-54124322	178.0	113.0	0.65555446855121	TEX14	INSIDE	54124267
chr17	A_17_P17000397	chr17:54124441-54124485	1438.0	899.0	0.6776706549248505	TEX14-RAD51C	DIVERGENT_PROMOTER	54124441
chr17	A_17_P10395053	chr17:54124533-54124591	2802.0	1767.5	0.6647467407340569	TEX14-RAD51C	DIVERGENT_PROMOTER	54124533
chr2	A_17_P01749967	chr2:188128368-188128427	-8.0	24.0	NaN	TFPI	PROMOTER	188128368
chr19	A_17_P17159887	chr19:59302117-59302161	12367.0	8169.0	0.5982641840441342	TFPT	DOWNSTREAM	59302117
chr15	A_17_P09619261	chr15:41384782-41384831	199.0	98.0	1.0219147764284406	TGM7	PROMOTER	41384782
chr15	A_17_P09602832	chr15:37662218-37662262	518.0	706.0	-0.4467160855846265	THBS1	INSIDE	37662218
chr11	A_17_P08099971	chr11:125658638-125658689	180.5	307.0	-0.7662398184830084	TIRAP	INSIDE	125658638
chr1	A_17_P00077040	chr1:19991419-19991478	744.0	387.0	0.9429690549636212	TMCO4	INSIDE	19991419
chr17	A_17_P10332616	chr17:39446000-39446044	366.5	263.0	0.4787503988415095	TMEM101	INSIDE	39446000
chr11	A_17_P07922949	chr11:85018338-85018397	58.0	52.0	0.15754127698648	TMEM126B	INSIDE	85018338
chr11	A_17_P08066448	chr11:118492680-118492724	791.0	624.5	0.34097612286483453	TMEM24	INSIDE	118492680
chr13	A_17_P08732714	chr13:25521716-25521775	90.5	35.5	1.3500987675785234	TMEM46	INSIDE	25521716
chr13	A_17_P08732718	chr13:25522200-25522250	107.5	66.0	0.7037987302310069	TMEM46	INSIDE	25522200
chr13	A_17_P08732720	chr13:25522429-25522473	118.0	148.0	-0.3268103162671086	TMEM46	INSIDE	25522429
chr1	A_17_P00059289	chr1:15413804-15413848	1806.0	674.5	1.4209075445325907	TMEM51	INSIDE	15413804
chr1	A_17_P00059290	chr1:15413929-15413973	3336.5	786.0	2.085734286254411	TMEM51	INSIDE	15413929
chr1	A_17_P00059292	chr1:15414085-15414144	1162.0	1035.0	0.16697930101784136	TMEM51	INSIDE	15414085
chr19	A_17_P10857333	chr19:2341100-2341147	781.0	216.5	1.8509555234152544	TMPRSS9	INSIDE	2341100
chrY	A_17_P15001361	chrY:14322575-14322626	271.0	218.5	0.31065957185327325	TMSB4Y	PROMOTER	14322575
chr8	A_17_P06422825	chr8:120033739-120033783	1086.0	516.5	1.0721838489393023	TNFRSF11B	PROMOTER	120033739
chr1	A_17_P00005764	chr1:2490629-2490682	-41.0	115.0	NaN	TNFRSF14	PROMOTER	2490629
chr16	A_17_P09967523	chr16:24697997-24698056	98.5	92.5	0.09067035894006414	TNRC6A	INSIDE	24697997
chr16	A_17_P09967524	chr16:24698102-24698161	14.0	49.0	-1.8073549220576042	TNRC6A	INSIDE	24698102
chr16	A_17_P09967526	chr16:24698239-24698298	6.0	22.0	-1.8744691179161412	TNRC6A	INSIDE	24698239
chr17	A_17_P10257571	chr17:17816523-17816567	659.5	513.0	0.36241383364449054	TOM1L2-LRRC48	DIVERGENT_PROMOTER	17816523
chr20	A_17_P11168691	chr20:39089108-39089167	64.0	38.0	0.7520724865564145	TOP1	PROMOTER	39089108
chr20	A_17_P17212266	chr20:61993177-61993221	3347.5	1765.0	0.9234158720531301	TPD52L2	INSIDE	61993177
chr2	A_17_P01063466	chr2:27382141-27382185	3309.0	1178.0	1.4900557524820779	TRIM54	INSIDE	27382141
chr2	A_17_P01063469	chr2:27382633-27382677	2788.5	715.0	1.9634741239748859	TRIM54	INSIDE	27382633
chr17	A_17_P16936676	chr17:3447112-3447156	634.0	458.5	0.46756110654435284	TRPV1	PROMOTER	3447112
chr17	A_17_P10197877	chr17:3409611-3409655	194.0	163.5	0.24676601668904508	TRPV3	PROMOTER	3409611
chr17	A_17_P10197879	chr17:3409979-3410038	320.0	132.0	1.277533975528909	TRPV3	PROMOTER	3409979
chr7	A_17_P05838151	chr7:142292630-142292681	1480.0	453.0	1.7080142204700772	TRPV6	INSIDE	142292630
chr7	A_17_P05838152	chr7:142292726-142292785	820.0	207.0	1.985993142006121	TRPV6	INSIDE	142292726
chr7	A_17_P16027956	chr7:142292992-142293051	475.5	169.0	1.492422094578379	TRPV6	INSIDE	142292992
chr13	A_17_P08819809	chr13:44048036-44048080	111.5	154.5	-0.4705631279840699	TSC22D1	INSIDE	44048036
chr15	A_17_P09769615	chr15:75155330-75155389	-6.0	35.0	NaN	TSPAN3	PROMOTER	75155330
chr11	A_17_P07602347	chr11:2281830-2281874	505.5	531.5	-0.07235859962808998	TSPAN32	INSIDE	2281830
chrY	A_17_P15000706	chrY:6174675-6174719	17086.0	11030.5	0.6313164993648874	TSPY2	INSIDE	6174675
chrY	A_17_P15000708	chrY:6174921-6174965	22858.0	5213.5	2.1323750448409555	TSPY2	INSIDE	6174921
chrY	A_17_P15000710	chrY:6175039-6175094	10764.5	1418.0	2.924351871664303	TSPY2	INSIDE	6175039
chr11	A_17_P07625840	chr11:8012140-8012184	5465.0	4280.0	0.3526106992707576	TUB	PROMOTER	8012140
chr22	A_17_P17252323	chr22:16974150-16974194	5061.0	5869.5	-0.2138151366132285	TUBA8	INSIDE	16974150
chr19	A_17_P10902174	chr19:17430329-17430388	489.0	370.5	0.4003609226463999	TXNL6	INSIDE	17430329
chr19	A_17_P10902176	chr19:17430982-17431038	1736.5	453.5	1.9370079548535692	TXNL6	INSIDE	17430982
chr19	A_17_P10902179	chr19:17432476-17432523	479.0	467.5	0.03505929096118131	TXNL6	INSIDE	17432476
chr11	A_17_P07880450	chr11:74788243-74788287	703.5	638.5	0.13986380353380895	U15A	PROMOTER	74788243
chr9	A_17_P06985114	chr9:133347657-133347701	2504.0	405.0	2.628240749160631	U62A	PROMOTER	133347657
chr9	A_17_P06985116	chr9:133347829-133347879	6557.0	637.0	3.3636706172677275	U62A	PROMOTER	133347829
chr21	A_17_P17238893	chr21:42697211-42697255	755.5	928.5	-0.29747015477059174	UBASH3A	INSIDE	42697211
chrX	A_17_P11760021	chrX:56604871-56604930	46.5	16.5	1.4947646917495783	UBQLN2	PROMOTER	56604871
chr21	A_17_P11401901	chr21:42403608-42403657	359.0	242.5	0.5659990967485614	UMODL1	INSIDE	42403608
chr16	A_17_P09886084	chr16:1403597-1403651	53.0	-26.0	NaN	UNKL	INSIDE	1403597
chr16	A_17_P09886086	chr16:1404001-1404045	1063.0	1173.0	-0.14206141649740375	UNKL	INSIDE	1404001
chr19	A_17_P17133506	chr19:40452595-40452639	769.5	573.5	0.4241278403123852	USF2	INSIDE	40452595
chr19	A_17_P10947083	chr19:40452923-40452982	52.0	13.0	2.0	USF2	INSIDE	40452923
chr15	A_17_P09649367	chr15:48504903-48504962	19.0	104.5	-2.4594316186372973	USP8	INSIDE	48504903
chr12	A_17_P08176006	chr12:6448262-6448321	28.0	63.0	-1.1699250014423124	VAMP1	INSIDE	6448262
chr12	A_17_P08176007	chr12:6448443-6448502	25.5	41.0	-0.6851266626465882	VAMP1	INSIDE	6448443
chr5	A_17_P04293678	chr5:133369948-133369992	5623.5	1620.0	1.7954745132372596	VDAC1	PROMOTER	133369948
chr1	A_17_P00527432	chr1:154535187-154535238	3262.0	1639.0	0.9929409276124256	VHLL	INSIDE	154535187
chr1	A_17_P00527437	chr1:154535674-154535725	42.0	123.0	-1.5501970825604796	VHLL	INSIDE	154535674
chr22	A_17_P11438948	chr22:20929255-20929299	566.5	477.0	0.24808668981500406	VPREB1	INSIDE	20929255
chr22	A_17_P11438952	chr22:20929606-20929654	475.0	343.5	0.46761741440021004	VPREB1	INSIDE	20929606
chrX	A_17_P11874826	chrX:107176620-107176679	4.0	88.0	-4.459431618637297	VSIG1	INSIDE	107176620
chr19	A_17_P10998949	chr19:59258536-59258580	1091.5	1028.0	0.08647186579691295	VSTM1	INSIDE	59258536
chr17	A_17_P17017224	chr17:71366668-71366724	13.5	41.0	-1.6026645024546151	WBP2	PROMOTER	71366668
chr14	A_17_P09385564	chr14:72476520-72476564	498.5	196.5	1.3430641921395896	WDR21A	INSIDE	72476520
chr8	A_17_P06278437	chr8:88954227-88954271	10293.0	3514.0	1.550477435270435	WDR21C	INSIDE	88954227
chr8	A_17_P06278441	chr8:88954920-88954966	3918.0	1042.0	1.9107621199890785	WDR21C	INSIDE	88954920
chr16	A_17_P09883033	chr16:680339-680383	278.0	129.0	1.1077138173002532	WDR24	INSIDE	680339
chr20	A_17_P11188244	chr20:43767962-43768021	224.0	201.0	0.15630323087867554	WFDC10B	PROMOTER	43767962
chr17	A_17_P10360435	chr17:46267387-46267446	692.0	363.5	0.9288166737171303	WFIKKN2	PROMOTER	46267387
chr3	A_17_P15441411	chr3:55499208-55499258	646.0	274.0	1.2373582717333982	WNT5A	PROMOTER	55499208
chr16	A_17_P10129487	chr16:76688512-76688571	217.0	73.0	1.571726673564462	WWOX	PROMOTER	76688512
chr16	A_17_P09983464	chr16:30349505-30349549	2560.0	2201.0	0.21798466499580513	XTP3TPA	PROMOTER	30349505
chr16	A_17_P09983466	chr16:30349732-30349788	630.0	635.5	-0.0125402966176801	XTP3TPA	PROMOTER	30349732
chr17	A_17_P10358067	chr17:45775795-45775854	142.5	67.0	1.0887289185943316	XYLT2	PROMOTER	45775795
chr11	A_17_P07989106	chr11:101486217-101486261	59.5	138.5	-1.218924402741245	YAP1	PROMOTER	101486217
chr19	A_17_P10882934	chr19:10897020-10897065	148.0	164.0	-0.1480986389891339	YIPF2	INSIDE	10897020
chr1	A_17_P00108894	chr1:28933563-28933622	81.5	59.0	0.4660851048692364	YTHDF2	PROMOTER	28933563
chr17	A_17_P10189816	chr17:1255622-1255677	1147.0	319.5	1.8439775550688307	YWHAE	PROMOTER	1255622
chr11	A_17_P08041970	chr11:113440415-113440459	1804.5	1133.5	0.6708147521564469	ZBTB16	INSIDE	113440415
chr11	A_17_P08043261	chr11:113628250-113628298	80.5	180.0	-1.1609362182150578	ZBTB16	DOWNSTREAM	113628250
chr11	A_17_P08043263	chr11:113628464-113628515	110.5	55.0	1.006542845866772	ZBTB16	DOWNSTREAM	113628464
chr13	A_17_P08712239	chr13:20934937-20934996	109.0	113.0	-0.05199463763826144	ZDHHC20	PROMOTER	20934937
chr13	A_17_P08712245	chr13:20936047-20936106	-9.0	51.0	NaN	ZDHHC20	PROMOTER	20936047
chr16	A_17_P10163059	chr16:83581568-83581612	9631.5	3570.0	1.4318364251684295	ZDHHC7	INSIDE	83581568
chr16	A_17_P10163060	chr16:83581686-83581730	13948.5	4843.5	1.5259881384289151	ZDHHC7	INSIDE	83581686
chr16	A_17_P10163062	chr16:83581863-83581922	8.0	71.5	-3.15987133677839	ZDHHC7	INSIDE	83581863
chr17	A_17_P10204102	chr17:4917347-4917406	245.5	259.5	-0.08001151404318782	ZFP3	PROMOTER	4917347
chrX	A_17_P11644958	chrX:24101155-24101214	21.0	86.0	-2.0339473319233377	ZFX	INSIDE	24101155
chrX	A_17_P11644960	chrX:24101515-24101574	13.0	-7.0	NaN	ZFX	INSIDE	24101515
chr3	A_17_P02656310	chr3:148608483-148608542	2623.0	1675.0	0.647056712032487	ZIC4-ZIC1	DIVERGENT_PROMOTER	148608483
chr13	A_17_P09077806	chr13:99425117-99425162	1236.0	500.5	1.304236769068381	ZIC5-ZIC2	DIVERGENT_PROMOTER	99425117
chr13	A_17_P09077808	chr13:99425268-99425312	1179.0	436.0	1.4351636782028363	ZIC5-ZIC2	DIVERGENT_PROMOTER	99425268
chr13	A_17_P09077810	chr13:99425476-99425535	1082.0	839.0	0.36695778338699214	ZIC5-ZIC2	DIVERGENT_PROMOTER	99425476
chrX	A_17_P11853768	chrX:101031536-101031595	-10.0	55.5	NaN	ZMAT1	INSIDE	101031536
chr16	A_17_P09892760	chr16:3103050-3103103	37.0	192.0	-2.3755091350922064	ZNF205	INSIDE	3103050
chr16	A_17_P09892761	chr16:3103159-3103218	9.0	98.0	-3.4447848426728958	ZNF205	INSIDE	3103159
chr16	A_17_P09892762	chr16:3103290-3103334	4474.0	3485.5	0.36019962877426603	ZNF205	INSIDE	3103290
chr19	A_17_P10971837	chr19:49624109-49624168	55.5	134.0	-1.2716733241076665	ZNF229	INSIDE	49624109
chr21	A_17_P11337910	chr21:29291207-29291266	14.0	89.0	-2.668378508908794	ZNF294	PROMOTER	29291207
chr6	A_17_P04628489	chr6:27466121-27466180	318.0	234.0	0.4425182357009509	ZNF391	INSIDE	27466121
chr2	A_17_P15228481	chr2:27455026-27455070	1413.0	1311.0	0.10809378011218479	ZNF513	INSIDE	27455026
chr19	A_17_P17097817	chr19:2819138-2819196	155.0	79.0	0.9723436570971348	ZNF556	INSIDE	2819138
chr19	A_17_P17166226	chr19:63612060-63612104	1873.5	1235.5	0.6006409670003291	ZNF584	INSIDE	63612060
chr19	A_17_P17109637	chr19:12132095-12132154	360.0	329.0	0.12990932259443316	ZNF625-ZNF136	DIVERGENT_PROMOTER	12132095
chr3	A_17_P02105038	chr3:21767676-21767720	2584.5	948.5	1.446165523534629	ZNF659	INSIDE	21767676
chr3	A_17_P02105039	chr3:21767794-21767838	1618.0	375.0	2.1092491070467347	ZNF659	INSIDE	21767794
chr3	A_17_P02105043	chr3:21768110-21768169	57.0	100.0	-0.8109661756099832	ZNF659	PROMOTER	21768110
chr1	A_17_P00507148	chr1:149522525-149522569	3886.5	1040.0	1.9018879878727963	ZNF687	INSIDE	149522525
chr1	A_17_P00507153	chr1:149523018-149523076	2584.0	744.0	1.7962315435858935	ZNF687	INSIDE	149523018
chr15	A_17_P09824118	chr15:88694624-88694683	132.0	99.0	0.4150374992788437	ZNF774	PROMOTER	88694624
chr15	A_17_P09824119	chr15:88694722-88694781	25.0	73.5	-1.5558161550616398	ZNF774	PROMOTER	88694722
chr15	A_17_P09824121	chr15:88695656-88695715	448.0	51.0	3.134929580086109	ZNF774	PROMOTER	88695656
chr15	A_17_P09798449	chr15:82949381-82949440	16.0	124.0	-2.954196310386875	ZSCAN2	INSIDE	82949381
