# Supplementary material for: Epigenetic regulation of CpG promoter methylation in invasive prostate cancer cells
Source: Mol Cancer. 2010 Oct 7;9:267. doi: 10.1186/1476-4598-9-267 (PMC2958982; doi:10.1186/1476-4598-9-267)
Supplement: Additional file 2 — Table S2: Total methylated gene lists generated by Chip Analytics software. A) PCSC1 B) PCSC2. Data represents those changes with a p-value ≤ 0.05 using nearest neighbor analysis. Genes are listed in alphabetical order according to their gene name. [file 1476-4598-9-267-S2.XLS]

## Sheet: PCSC1
Chromosome	ID	Name	Norm IP Signal	Norm WCE Signal	Normalized Log Ratio	Primary Annotation	Primary Annotation Type	Start Location
chr1	A_17_P00000240	chr1:860243-860287	42257.0	10759.0	1.9736463557943866	SAMD11	INSIDE	860243
chr1	A_17_P00001163	chr1:1099866-1099912	46376.0	5287.5	3.132720727379837	TTLL10	PROMOTER	1099866
chr1	A_17_P15007848	chr1:1143114-1143158	65222.0	20420.0	1.67537581507063	SDF4	INSIDE	1143114
chr1	A_17_P00001322	chr1:1143264-1143314	23268.0	4929.0	2.238980323156718	SDF4	INSIDE	1143264
chr1	A_17_P00001324	chr1:1143495-1143539	1015.5	620.5	0.7106871241657964	SDF4	INSIDE	1143495
chr1	A_17_P00001402	chr1:1160773-1160817	5573.0	1696.0	1.7163179835149063	B3GALT6	DOWNSTREAM	1160773
chr1	A_17_P00002469	chr1:1814882-1814926	64090.5	14780.0	2.1164642555562927	GNB1	PROMOTER	1814882
chr1	A_17_P00002470	chr1:1814988-1815032	65360.5	20239.5	1.6912453700777774	GNB1	PROMOTER	1814988
chr1	A_17_P00004668	chr1:2308735-2308779	9539.5	2947.0	1.6946665908396976	MORN1	INSIDE	2308735
chr1	A_17_P00011139	chr1:3533763-3533822	875.0	407.0	1.1042542224534442	FAM79A	INSIDE	3533763
chr1	A_17_P15015911	chr1:3763306-3763350	4744.0	2928.0	0.6961884562619611	KIAA0562	INSIDE	3763306
chr1	A_17_P15015992	chr1:3811958-3812002	7661.0	2388.5	1.6814278444374495	C1orf174	PROMOTER	3811958
chr1	A_17_P00012479	chr1:3812065-3812111	4925.0	1280.0	1.9439799143437388	C1orf174	PROMOTER	3812065
chr1	A_17_P00023079	chr1:6224234-6224278	43045.0	5752.0	2.90371008660131	ICMT-HES3	DIVERGENT_PROMOTER	6224234
chr1	A_17_P00023081	chr1:6224363-6224407	37448.0	5615.0	2.7375307424239907	ICMT-HES3	DIVERGENT_PROMOTER	6224363
chr1	A_17_P00023082	chr1:6224560-6224619	25397.5	3278.5	2.9535786924909417	ICMT-HES3	DIVERGENT_PROMOTER	6224560
chr1	A_17_P15019327	chr1:6604280-6604324	41929.0	28684.0	0.5477021998396703	PHF13	INSIDE	6604280
chr1	A_17_P00024621	chr1:6604398-6604450	3056.5	634.5	2.26818849792374	PHF13	INSIDE	6604398
chr1	A_17_P00038040	chr1:9635630-9635674	3986.5	2491.0	0.6783976475248794	LOC644997	INSIDE	9635630
chr1	A_17_P00038041	chr1:9635796-9635840	2108.0	714.0	1.561878887608115	LOC644997	INSIDE	9635796
chr1	A_17_P00038042	chr1:9635899-9635947	1565.5	404.0	1.9541963103868754	LOC644997	INSIDE	9635899
chr1	A_17_P15023246	chr1:10995381-10995425	1910.0	944.5	1.0159499365347413	TARDBP	INSIDE	10995381
chr1	A_17_P15023467	chr1:11255969-11256013	2076.0	1986.0	0.06394082082950688	UBIAD1	INSIDE	11255969
chr1	A_17_P00046599	chr1:11631797-11631841	724.0	329.0	1.137902113347964	FBXO44	PROMOTER	11631797
chr1	A_17_P00061355	chr1:15932716-15932760	8634.0	1471.5	2.552741550521059	PLEKHM2	INSIDE	15932716
chr1	A_17_P00061357	chr1:15932911-15932955	6683.0	2185.5	1.6125324960634926	PLEKHM2	INSIDE	15932911
chr1	A_17_P00061358	chr1:15933075-15933119	3699.0	2506.0	0.5617488858021348	PLEKHM2	INSIDE	15933075
chr1	A_17_P00063237	chr1:16415391-16415435	18082.0	11275.5	0.6813628494169919	ARHGEF19	PROMOTER	16415391
chr1	A_17_P00065610	chr1:17448460-17448509	2993.0	1213.5	1.3024181703469673	PADI3	INSIDE	17448460
chr1	A_17_P00067941	chr1:18022251-18022295	8529.0	4347.5	0.9721905722047343	ACTL8	INSIDE	18022251
chr1	A_17_P00076433	chr1:19845047-19845097	23952.5	7732.5	1.6311694091468971	NBL1	INSIDE	19845047
chr1	A_17_P00079802	chr1:20751131-20751176	10190.0	2865.0	1.830547007408909	FAM43B	PROMOTER	20751131
chr1	A_17_P00095158	chr1:24840810-24840854	11997.5	10375.0	0.20962247659454425	SRRM1	PROMOTER	24840810
chr1	A_17_P00096223	chr1:25126607-25126651	5326.0	2631.0	1.017441180044725	RUNX3	INSIDE	25126607
chr1	A_17_P00103303	chr1:27150515-27150559	3802.0	2300.0	0.7251246708168145	C1orf172	INSIDE	27150515
chr1	A_17_P00104014	chr1:27352789-27352835	4626.0	1582.0	1.5480156661633988	SLC9A1	INSIDE	27352789
chr1	A_17_P00104016	chr1:27352945-27352992	10713.0	3004.0	1.8344058217929502	SLC9A1	INSIDE	27352945
chr1	A_17_P00106884	chr1:28154680-28154728	1708.5	756.5	1.1753182602125307	SMPDL3B	INSIDE	28154680
chr1	A_17_P00116895	chr1:31126750-31126794	65414.0	55334.0	0.24143321897161135	SDC3	INSIDE	31126750
chr1	A_17_P00116898	chr1:31127254-31127298	9363.0	8436.0	0.15041176284667515	SDC3	INSIDE	31127254
chr1	A_17_P00121811	chr1:32439567-32439611	28592.5	7110.5	2.0076138515321764	CCDC28B	INSIDE	32439567
chr1	A_17_P15047635	chr1:34401347-34401391	5277.0	2063.5	1.3546245451860826	CSMD2	INSIDE	34401347
chr1	A_17_P15048026	chr1:35031314-35031358	5272.5	4741.0	0.15329579695465853	GJA4	INSIDE	35031314
chr1	A_17_P15052297	chr1:40716035-40716091	6057.0	1809.5	1.7430123036800906	ZNF642	INSIDE	40716035
chr1	A_17_P15053010	chr1:41725245-41725289	17196.0	11833.5	0.5391961720323204	EDN2	PROMOTER	41725245
chr1	A_17_P00166417	chr1:43523293-43523342	6944.0	2389.0	1.539360093988147	C1orf210	INSIDE	43523293
chr1	A_17_P00171608	chr1:44647331-44647381	11632.5	5521.0	1.0751596808526704	C1orf164	INSIDE	44647331
chr1	A_17_P00174950	chr1:45583667-45583712	16806.5	5828.5	1.5278227606863004	TOE1	DOWNSTREAM	45583667
chr1	A_17_P00181205	chr1:47467935-47467979	20107.0	7625.0	1.3988886023697504	TAL1	INSIDE	47467935
chr1	A_17_P00181206	chr1:47468062-47468106	16609.0	2866.5	2.534603029520112	TAL1	PROMOTER	47468062
chr1	A_17_P00240058	chr1:61893080-61893124	4439.0	1376.0	1.6897542386229956	chr1:061893080-061893124	Unknown	61893080
chr1	A_17_P00242752	chr1:62556861-62556906	3633.0	654.0	2.4737988249174023	ANKRD38	INSIDE	62556861
chr1	A_17_P00247035	chr1:63559687-63559746	549.5	737.5	-0.4245235681873348	FOXD3	PROMOTER	63559687
chr1	A_17_P15067567	chr1:64441898-64441942	26026.5	14797.0	0.8146766055531346	UBE2U	PROMOTER	64441898
chr1	A_17_P15067568	chr1:64442004-64442049	2095.0	801.0	1.387076096178004	UBE2U	PROMOTER	64442004
chr1	A_17_P00251271	chr1:64442182-64442241	896.0	268.5	1.7385766440721915	UBE2U	INSIDE	64442182
chr1	A_17_P00261478	chr1:66772301-66772345	65400.0	24036.0	1.4440938087389432	SGIP1	PROMOTER	66772301
chr1	A_17_P00268165	chr1:68290072-68290116	12968.0	7663.0	0.7589747851533108	DIRAS3	PROMOTER	68290072
chr1	A_17_P00280769	chr1:71284879-71284923	39454.5	10489.5	1.9112439458060722	PTGER3	INSIDE	71284879
chr1	A_17_P00314288	chr1:78729870-78729922	2500.5	710.5	1.8153100504647928	PTGFR	INSIDE	78729870
chr1	A_17_P00314290	chr1:78730075-78730120	2499.0	667.0	1.9055922349021188	PTGFR	INSIDE	78730075
chr1	A_17_P00314291	chr1:78730176-78730231	4636.0	594.5	2.963131851260816	PTGFR	INSIDE	78730176
chr1	A_17_P00350300	chr1:86394842-86394886	8949.0	3259.0	1.4572971263178045	COL24A1	PROMOTER	86394842
chr1	A_17_P00350301	chr1:86394990-86395034	6184.0	1657.5	1.8995314489248973	COL24A1	PROMOTER	86394990
chr1	A_17_P00371054	chr1:90954783-90954827	24161.5	5293.0	2.1905524640951834	BARHL2	INSIDE	90954783
chr1	A_17_P00403496	chr1:98283012-98283056	3161.0	2546.0	0.3121486160031406	hsa-mir-137	DOWNSTREAM	98283012
chr1	A_17_P00407964	chr1:99243602-99243661	561.0	77.5	2.8557325553345554	PAP2D	PROMOTER	99243602
chr1	A_17_P00407965	chr1:99243705-99243761	1357.0	238.5	2.508359549413343	PAP2D	PROMOTER	99243705
chr1	A_17_P00407966	chr1:99243810-99243863	999.0	327.0	1.611194042294336	PAP2D	PROMOTER	99243810
chr1	A_17_P00407967	chr1:99243927-99243974	2056.5	331.0	2.6352879496931645	PAP2D	PROMOTER	99243927
chr1	A_17_P00407968	chr1:99244035-99244080	743.0	269.5	1.4630769377860906	PAP2D	PROMOTER	99244035
chr1	A_17_P00421122	chr1:102235145-102235189	4389.0	1306.0	1.7487373733132126	OLFM3	PROMOTER	102235145
chr1	A_17_P00425458	chr1:103345023-103345075	2695.5	720.0	1.9044840979014235	COL11A1	INSIDE	103345023
chr1	A_17_P00425460	chr1:103345352-103345400	2078.5	691.5	1.5877415914738786	COL11A1	INSIDE	103345352
chr1	A_17_P00425461	chr1:103345474-103345522	1592.5	920.0	0.7915876061992875	COL11A1	INSIDE	103345474
chr1	A_17_P00444119	chr1:108308359-108308418	265.0	75.5	1.8114438101254826	VAV3	INSIDE	108308359
chr1	A_17_P00444122	chr1:108308604-108308653	1995.5	707.0	1.4969681587018728	VAV3	INSIDE	108308604
chr1	A_17_P00444128	chr1:108309880-108309924	25745.0	3566.0	2.8519136620598244	VAV3	PROMOTER	108309880
chr1	A_17_P00445182	chr1:108536739-108536783	19441.0	2804.5	2.7932869416105253	SLC25A24	INSIDE	108536739
chr1	A_17_P00445185	chr1:108537024-108537068	39307.5	15098.0	1.3804471582382922	SLC25A24	PROMOTER	108537024
chr1	A_17_P00448079	chr1:109596663-109596707	65353.0	18596.0	1.8132611328366834	CELSR2	INSIDE	109596663
chr1	A_17_P15097956	chr1:109626012-109626056	1237.0	863.5	0.5185774174474453	PSRC1	INSIDE	109626012
chr1	A_17_P00448449	chr1:109654974-109655018	6656.0	1720.0	1.9522468685516319	SORT1	INSIDE	109654974
chr1	A_17_P00450371	chr1:110085076-110085123	38116.0	11227.5	1.763360004607969	GSTM3	PROMOTER	110085076
chr1	A_17_P15099773	chr1:111690897-111690941	6090.0	3770.0	0.6918777046376682	C1orf88	INSIDE	111690897
chr1	A_17_P15101096	chr1:113735475-113735519	1186.0	935.0	0.34306573977100474	MAGI3	INSIDE	113735475
chr1	A_17_P00470053	chr1:114499378-114499422	8135.5	2899.0	1.4886756818719817	SYT6	PROMOTER	114499378
chr1	A_17_P00472765	chr1:115198951-115198995	10679.0	7267.0	0.5553447454607643	SYCP1	PROMOTER	115198951
chr1	A_17_P00472768	chr1:115199273-115199321	623.5	579.0	0.10682621184043332	SYCP1	INSIDE	115199273
chr1	A_17_P00481896	chr1:117466281-117466325	11381.0	5785.5	0.9761137748824532	TRIM45	PROMOTER	117466281
chr1	A_17_P15104606	chr1:117466447-117466491	19547.5	4375.5	2.1594643158089473	TRIM45	PROMOTER	117466447
chr1	A_17_P15104607	chr1:117466581-117466625	22332.0	5127.5	2.1227849694130936	TRIM45	PROMOTER	117466581
chr1	A_17_P00481899	chr1:117466694-117466738	13613.0	2155.5	2.658890571893332	TRIM45	PROMOTER	117466694
chr1	A_17_P00495091	chr1:143706006-143706052	23238.0	5305.0	2.131061250947376	PDE4DIP	INSIDE	143706006
chr1	A_17_P00495092	chr1:143706128-143706172	20642.5	4051.0	2.34926771508099	PDE4DIP	INSIDE	143706128
chr1	A_17_P00500227	chr1:145697570-145697614	6526.0	4311.0	0.5981764249133714	GJA5	INSIDE	145697570
chr1	A_17_P00503452	chr1:148521648-148521695	9861.0	1469.0	2.7468995612451863	C1orf51	PROMOTER	148521648
chr1	A_17_P15127200	chr1:148521845-148521889	17838.0	4879.0	1.8702964807027733	C1orf51	INSIDE	148521845
chr1	A_17_P00506288	chr1:149299373-149299426	20716.5	8025.5	1.3681171018639213	MLLT11	INSIDE	149299373
chr1	A_17_P00506289	chr1:149299497-149299546	15370.5	4447.5	1.7890975858346498	MLLT11	INSIDE	149299497
chr1	A_17_P00506291	chr1:149299687-149299737	15847.0	4267.0	1.892915733560193	MLLT11	INSIDE	149299687
chr1	A_17_P00507148	chr1:149522525-149522569	63427.5	7300.0	3.1191401102453544	ZNF687	INSIDE	149522525
chr1	A_17_P00512703	chr1:150862532-150862576	9093.5	3368.0	1.4329435422394494	LCE3A	PROMOTER	150862532
chr1	A_17_P00512705	chr1:150862665-150862709	49584.0	7302.0	2.7635110861513312	LCE3A	PROMOTER	150862665
chr1	A_17_P00516526	chr1:151787088-151787132	12733.5	8357.0	0.607571979885266	S100A3	INSIDE	151787088
chr1	A_17_P00517484	chr1:152011886-152011934	15585.5	4329.0	1.8480987332881533	INTS3	INSIDE	152011886
chr1	A_17_P00517485	chr1:152011993-152012042	13869.5	3105.0	2.1592506054136695	INTS3	INSIDE	152011993
chr1	A_17_P00522753	chr1:153255452-153255496	15353.5	5117.5	1.5850564690036677	ZBTB7B	INSIDE	153255452
chr1	A_17_P00522836	chr1:153272294-153272338	28705.0	8400.0	1.7728408226051477	DCST2	INSIDE	153272294
chr1	A_17_P00523269	chr1:153364482-153364532	57287.0	8363.5	2.7760290686969524	EFNA1	PROMOTER	153364482
chr1	A_17_P00523272	chr1:153364792-153364836	41036.5	10925.5	1.909208383392447	EFNA1	PROMOTER	153364792
chr1	A_17_P00523900	chr1:153507406-153507457	1139.5	421.0	1.4365087861989012	CLK2	INSIDE	153507406
chr1	A_17_P00525365	chr1:154097064-154097109	2997.5	921.0	1.7024866922102504	SYT11	INSIDE	154097064
chr1	A_17_P00525367	chr1:154097246-154097305	1969.0	387.0	2.347057639757143	SYT11	INSIDE	154097246
chr1	A_17_P00525368	chr1:154097361-154097414	1281.5	464.5	1.4640829769089247	SYT11	INSIDE	154097361
chr1	A_17_P00526891	chr1:154432225-154432281	19854.0	3542.0	2.4867935802817804	SLC25A44	INSIDE	154432225
chr1	A_17_P00528342	chr1:154718669-154718713	26974.0	4658.5	2.5336320776312298	MEF2D	INSIDE	154718669
chr1	A_17_P00528344	chr1:154718821-154718865	51632.0	17881.0	1.5298380610304358	MEF2D	INSIDE	154718821
chr1	A_17_P00528345	chr1:154718952-154718999	22731.5	4271.5	2.4118781999631946	MEF2D	INSIDE	154718952
chr1	A_17_P00544078	chr1:158307246-158307290	16045.0	6224.0	1.3662098241829779	KCNJ10	PROMOTER	158307246
chr1	A_17_P00548708	chr1:159397491-159397535	24916.0	8277.0	1.5898926150119914	USP21	INSIDE	159397491
chr1	A_17_P00548710	chr1:159397629-159397675	9422.0	2853.0	1.7235535850862016	USP21	INSIDE	159397629
chr1	A_17_P00548907	chr1:159430437-159430481	10495.0	3621.0	1.535242084703339	ADAMTS4	INSIDE	159430437
chr1	A_17_P00548908	chr1:159430560-159430604	32351.5	5792.0	2.4816990978027866	ADAMTS4	INSIDE	159430560
chr1	A_17_P00548909	chr1:159430665-159430709	26676.0	10897.0	1.2916113458790657	ADAMTS4	INSIDE	159430665
chr1	A_17_P00549979	chr1:159759757-159759811	8234.5	2854.5	1.528442989631877	HSPA6	PROMOTER	159759757
chr1	A_17_P00567799	chr1:163589885-163589937	9082.0	5214.0	0.8006194538887776	LMX1A	INSIDE	163589885
chr1	A_17_P00567801	chr1:163590167-163590226	21431.5	3523.0	2.6048564484557137	LMX1A	INSIDE	163590167
chr1	A_17_P00568331	chr1:163680912-163680960	14867.5	1968.0	2.9173599499243266	RXRG	INSIDE	163680912
chr1	A_17_P00591360	chr1:168896733-168896786	65460.0	14948.0	2.1306611335513814	PRRX1	PROMOTER	168896733
chr1	A_17_P00618970	chr1:175268206-175268250	7859.5	3669.5	1.0988540378507736	hsa-mir-488	PROMOTER	175268206
chr1	A_17_P00618972	chr1:175268453-175268499	4676.5	2396.0	0.9648012794325006	hsa-mir-488	PROMOTER	175268453
chr1	A_17_P00647253	chr1:181653935-181653980	6602.0	1967.0	1.7469061809440058	NMNAT2	INSIDE	181653935
chr1	A_17_P00650448	chr1:182271987-182272031	5198.5	1029.0	2.3368524189559077	GLT25D2	INSIDE	182271987
chr1	A_17_P00650450	chr1:182272120-182272165	5839.0	2265.0	1.3662102608588846	GLT25D2	INSIDE	182272120
chr1	A_17_P00651907	chr1:182621854-182621911	4744.5	1802.0	1.3966570454250113	C1orf21	PROMOTER	182621854
chr1	A_17_P00651908	chr1:182621960-182622005	7167.0	2528.0	1.5033728910003852	C1orf21	PROMOTER	182621960
chr1	A_17_P00662994	chr1:184916453-184916497	31059.5	5659.0	2.4564155626804154	PTGS2	PROMOTER	184916453
chr1	A_17_P00711559	chr1:196144573-196144623	10522.0	2218.0	2.2460776845730797	LHX9	PROMOTER	196144573
chr1	A_17_P00711562	chr1:196144785-196144837	11280.0	3979.0	1.5032892635924182	LHX9	PROMOTER	196144785
chr1	A_17_P15158688	chr1:196146648-196146692	2233.0	971.0	1.2014400504032814	LHX9	PROMOTER	196146648
chr1	A_17_P15158690	chr1:196146902-196146946	11039.5	2200.5	2.326771554342018	LHX9	PROMOTER	196146902
chr1	A_17_P15158705	chr1:196149059-196149103	7925.5	4129.5	0.9405348434953276	LHX9	PROMOTER	196149059
chr1	A_17_P00711630	chr1:196154018-196154062	8367.0	2521.0	1.7307143168909287	LHX9	INSIDE	196154018
chr1	A_17_P00721099	chr1:198265451-198265505	2495.0	406.0	2.6194881830394467	NR5A2	INSIDE	198265451
chr1	A_17_P00721101	chr1:198265637-198265681	3058.0	733.0	2.0607033032269926	NR5A2	INSIDE	198265637
chr1	A_17_P00731163	chr1:200182499-200182550	33444.5	11933.0	1.4868121894700528	LMOD1-TIMM17A	DIVERGENT_PROMOTER	200182499
chr1	A_17_P00731164	chr1:200182623-200182672	65463.0	11510.5	2.507729215397077	LMOD1-TIMM17A	DIVERGENT_PROMOTER	200182623
chr1	A_17_P15164279	chr1:201321520-201321564	8485.0	8306.0	0.030760788005230685	MYOG	INSIDE	201321520
chr1	A_17_P00735797	chr1:201321857-201321906	17645.0	7110.0	1.311337965160309	MYOG	INSIDE	201321857
chr1	A_17_P00737215	chr1:201586932-201586983	22130.5	4502.0	2.2973980847774444	FMOD	PROMOTER	201586932
chr1	A_17_P00740578	chr1:202391825-202391869	2624.0	1484.5	0.8217906266314283	REN	INSIDE	202391825
chr1	A_17_P15166589	chr1:204085746-204085790	6842.0	1797.0	1.928827695257958	FLJ32569	INSIDE	204085746
chr1	A_17_P00775064	chr1:209823852-209823896	44211.0	10410.0	2.0864352980619043	SLC30A1	PROMOTER	209823852
chr1	A_17_P00785824	chr1:212226111-212226161	11366.0	2667.0	2.0914348905004037	PROX1	PROMOTER	212226111
chr1	A_17_P00785854	chr1:212229509-212229556	6992.0	2885.0	1.2771338659677536	PROX1	INSIDE	212229509
chr1	A_17_P00785855	chr1:212229627-212229676	11892.0	2001.5	2.5708378475201057	PROX1	INSIDE	212229627
chr1	A_17_P00791592	chr1:213321947-213321991	10804.0	6933.0	0.64001387932018	KCNK2	PROMOTER	213321947
chr1	A_17_P00819954	chr1:218931276-218931330	2618.0	991.0	1.4015081347587528	C1orf115	INSIDE	218931276
chr1	A_17_P00820760	chr1:219121021-219121070	5489.5	1131.0	2.2790758209281163	HLX1	INSIDE	219121021
chr1	A_17_P00820763	chr1:219121471-219121515	5219.0	1124.0	2.215131366399593	HLX1	INSIDE	219121471
chr1	A_17_P00820764	chr1:219121615-219121674	6606.5	1522.0	2.117917802459677	HLX1	INSIDE	219121615
chr1	A_17_P15187564	chr1:225812968-225813012	807.0	312.5	1.3687124837283309	ZNF678	PROMOTER	225812968
chr1	A_17_P00842592	chr1:225816276-225816332	8075.5	2076.5	1.9593977162405884	ZNF678	PROMOTER	225816276
chr1	A_17_P00845871	chr1:226672545-226672591	14196.0	5089.5	1.479888643628812	TRIM17	PROMOTER	226672545
chr1	A_17_P15191187	chr1:229363892-229363936	1657.0	976.5	0.7628816533346601	TRIM67	PROMOTER	229363892
chr1	A_17_P00864089	chr1:230717049-230717108	3056.5	1055.5	1.53395398841769	SIPA1L2	INSIDE	230717049
chr1	A_17_P00864090	chr1:230717157-230717201	19933.0	5749.5	1.7936504541931486	SIPA1L2	INSIDE	230717157
chr1	A_17_P00870606	chr1:232108138-232108183	49874.0	8397.0	2.570342022084012	SLC35F3	INSIDE	232108138
chr1	A_17_P00870607	chr1:232108244-232108288	36078.0	5047.0	2.837621372618797	SLC35F3	INSIDE	232108244
chr1	A_17_P00870608	chr1:232108358-232108408	21231.0	3146.0	2.7545817492660882	SLC35F3	INSIDE	232108358
chr1	A_17_P00878134	chr1:233878320-233878370	32616.5	11037.5	1.563188540265731	GNG4	INSIDE	233878320
chr1	A_17_P00878135	chr1:233878435-233878481	29451.0	7468.5	1.9794261999333442	GNG4	INSIDE	233878435
chr1	A_17_P00878137	chr1:233878561-233878605	25063.0	8728.5	1.5217534613033832	GNG4	INSIDE	233878561
chr1	A_17_P00880912	chr1:234512021-234512066	314.5	80.5	1.9659993287646724	ERO1LB	PROMOTER	234512021
chr1	A_17_P00880914	chr1:234512267-234512311	5169.0	1846.5	1.485091939740491	ERO1LB	PROMOTER	234512267
chr10	A_17_P07018617	chr10:682223-682267	39890.0	21503.5	0.8914556253923229	DIP2C	INSIDE	682223
chr10	A_17_P07018632	chr10:686370-686418	5607.5	2265.0	1.3078466650400373	DIP2C	INSIDE	686370
chr10	A_17_P07019282	chr10:845798-845852	41108.5	3835.0	3.422138247804801	LARP5	INSIDE	845798
chr10	A_17_P07019284	chr10:845989-846048	8649.5	1662.0	2.379696355453886	LARP5	INSIDE	845989
chr10	A_17_P07019326	chr10:850787-850841	7845.5	2407.0	1.704629252421617	LARP5	INSIDE	850787
chr10	A_17_P07019328	chr10:850997-851041	9710.0	1410.0	2.7837761330203987	LARP5	INSIDE	850997
chr10	A_17_P07019329	chr10:851115-851160	6606.0	1343.0	2.298317664858083	LARP5	INSIDE	851115
chr10	A_17_P07020389	chr10:1092893-1092937	4928.0	4531.0	0.12117276518151217	WDR37	INSIDE	1092893
chr10	A_17_P07021091	chr10:1225607-1225651	8252.0	3033.0	1.443998323262314	chr10:001225607-001225651	Unknown	1225607
chr10	A_17_P16288327	chr10:6144077-6144123	16760.0	5919.0	1.501596787141999	IL2RA	INSIDE	6144077
chr10	A_17_P07072767	chr10:11247030-11247075	6188.0	3034.5	1.0280143761695966	CUGBP2	INSIDE	11247030
chr10	A_17_P07072769	chr10:11247291-11247346	56143.5	9664.0	2.5384266448523	CUGBP2	INSIDE	11247291
chr10	A_17_P07075823	chr10:11823160-11823205	12989.5	5147.5	1.3354020687599264	ECHDC3	PROMOTER	11823160
chr10	A_17_P07075825	chr10:11823617-11823661	4875.5	2610.0	0.9015003732016103	ECHDC3	PROMOTER	11823617
chr10	A_17_P07082410	chr10:13428435-13428486	2901.5	1129.5	1.36111465816027	SEPHS1	INSIDE	13428435
chr10	A_17_P07082427	chr10:13432251-13432297	60861.5	7504.5	3.01970203296535	SEPHS1	PROMOTER	13432251
chr10	A_17_P07082428	chr10:13432357-13432401	27992.5	7435.5	1.9125386745924533	SEPHS1	PROMOTER	13432357
chr10	A_17_P07083082	chr10:13582484-13582528	8300.0	2802.0	1.5666543806908313	C10orf30	INSIDE	13582484
chr10	A_17_P07090015	chr10:14924333-14924382	65372.0	9766.0	2.7428331527735663	HSPA14	INSIDE	14924333
chr10	A_17_P07090028	chr10:14925857-14925916	422.0	124.5	1.761097256639104	HSPA14	INSIDE	14925857
chr10	A_17_P07093833	chr10:15800889-15800935	1880.0	1058.5	0.8287113925574104	ITGA8	INSIDE	15800889
chr10	A_17_P07093834	chr10:15801008-15801060	10359.0	1935.0	2.4204792685427705	ITGA8	INSIDE	15801008
chr10	A_17_P07093836	chr10:15801204-15801248	4423.0	2304.5	0.9405714745620045	ITGA8	INSIDE	15801204
chr10	A_17_P16294930	chr10:16601641-16601685	2793.0	1348.0	1.0509950770980916	C1QL3	INSIDE	16601641
chr10	A_17_P07119275	chr10:21854320-21854371	22633.5	4555.0	2.312936738244595	FLJ45187	INSIDE	21854320
chr10	A_17_P07119276	chr10:21854489-21854548	34885.5	4987.5	2.806238764917086	FLJ45187	INSIDE	21854489
chr10	A_17_P07145140	chr10:28074087-28074133	9767.5	2767.0	1.819666706461081	MKX	INSIDE	28074087
chr10	A_17_P07145142	chr10:28074332-28074376	6655.0	2020.5	1.7197263146157948	MKX	INSIDE	28074332
chr10	A_17_P16305234	chr10:28862027-28862071	1524.0	1072.0	0.5075579970355496	WAC	PROMOTER	28862027
chr10	A_17_P07179571	chr10:35969440-35969484	6061.5	2817.5	1.105259241845032	FZD8	INSIDE	35969440
chr10	A_17_P07201454	chr10:48036389-48036435	40682.0	13909.5	1.5483200456605297	GDF2	INSIDE	48036389
chr10	A_17_P07201456	chr10:48036694-48036738	65395.0	7291.0	3.1649917270738954	GDF2	INSIDE	48036694
chr10	A_17_P16331011	chr10:48036797-48036841	65324.0	14670.0	2.154744263481051	GDF2	INSIDE	48036797
chr10	A_17_P07208444	chr10:50177492-50177536	2278.0	938.5	1.2793390968772378	C10orf71	INSIDE	50177492
chr10	A_17_P07218715	chr10:53129305-53129349	7803.0	2760.5	1.4990992988722085	CSTF2T	INSIDE	53129305
chr10	A_17_P07218716	chr10:53129404-53129454	11845.5	2277.5	2.378816137057104	CSTF2T	PROMOTER	53129404
chr10	A_17_P07218717	chr10:53129516-53129569	13265.0	2283.0	2.538621910891357	CSTF2T	PROMOTER	53129516
chr10	A_17_P07218718	chr10:53129617-53129666	14814.5	2758.0	2.425315573164006	CSTF2T	PROMOTER	53129617
chr10	A_17_P07287733	chr10:68358112-68358164	20298.0	4070.0	2.318236883361535	LRRTM3	INSIDE	68358112
chr10	A_17_P07396290	chr10:94440727-94440786	3349.5	1699.5	0.9788353900019579	HHEX	INSIDE	94440727
chr10	A_17_P16376052	chr10:99436846-99436890	6191.5	2816.0	1.1366416361107654	AVPI1	INSIDE	99436846
chr10	A_17_P07424791	chr10:101277779-101277823	27315.5	7930.5	1.7842360987175037	NKX2-3	PROMOTER	101277779
chr10	A_17_P07424792	chr10:101277900-101277957	65388.0	6689.0	3.2891634463707105	NKX2-3	PROMOTER	101277900
chr10	A_17_P07424816	chr10:101280442-101280501	27663.5	4641.5	2.5753206749632547	NKX2-3	PROMOTER	101280442
chr10	A_17_P16377165	chr10:101280599-101280643	9149.0	4319.0	1.0829167466460152	NKX2-3	PROMOTER	101280599
chr10	A_17_P16377245	chr10:101408514-101408560	14595.0	3157.0	2.208848045076645	ENTPD7	PROMOTER	101408514
chr10	A_17_P07426942	chr10:101831248-101831294	11807.0	2745.5	2.1045016254841817	CPN1	INSIDE	101831248
chr10	A_17_P07432641	chr10:102976325-102976380	7554.0	6693.0	0.17458776947487598	LBX1	DOWNSTREAM	102976325
chr10	A_17_P07435520	chr10:103524649-103524708	3714.5	774.5	2.2618308819613695	FGF8	INSIDE	103524649
chr10	A_17_P07440710	chr10:104669562-104669606	58007.0	15243.0	1.9280801381314967	CNNM2	INSIDE	104669562
chr10	A_17_P07517830	chr10:120345345-120345389	4571.5	928.5	2.299693804602968	PRLHR	PROMOTER	120345345
chr10	A_17_P07539349	chr10:124900619-124900663	15757.5	3185.0	2.306673385137902	BUB3	PROMOTER	124900619
chr10	A_17_P16392375	chr10:124900725-124900769	37335.5	5349.0	2.80320694306007	BUB3	PROMOTER	124900725
chr10	A_17_P07539350	chr10:124900831-124900883	19061.5	1990.5	3.2594588766730053	BUB3	PROMOTER	124900831
chr10	A_17_P16392382	chr10:124904250-124904294	3728.0	2000.0	0.8984018599921934	BUB3	INSIDE	124904250
chr10	A_17_P07547372	chr10:126421215-126421270	12691.5	5238.0	1.2767746256286927	FAM53B	INSIDE	126421215
chr10	A_17_P07548700	chr10:126709642-126709692	11240.0	2546.0	2.1423377112069306	CTBP2	PROMOTER	126709642
chr10	A_17_P07548703	chr10:126710245-126710295	23552.0	11288.0	1.0610596834597488	CTBP2	PROMOTER	126710245
chr10	A_17_P07555821	chr10:128068134-128068179	11785.0	6469.0	0.865337140723424	ADAM12	PROMOTER	128068134
chr10	A_17_P07564503	chr10:129730498-129730542	6697.5	1932.5	1.7931542619175318	PTPRE	PROMOTER	129730498
chr10	A_17_P07564504	chr10:129730609-129730668	6642.0	1186.0	2.4855137129567053	PTPRE	PROMOTER	129730609
chr10	A_17_P16399946	chr10:133593133-133593177	65366.0	59898.5	0.12602054077730904	PPP2R2D	PROMOTER	133593133
chr10	A_17_P07586547	chr10:133600539-133600583	14079.0	2733.0	2.3649875012262123	PPP2R2D	INSIDE	133600539
chr10	A_17_P07586549	chr10:133600721-133600780	10935.0	1847.0	2.5656974489530175	PPP2R2D	INSIDE	133600721
chr10	A_17_P07587337	chr10:133801350-133801396	31915.5	6822.5	2.2258848551515635	chr10:133801350-133801396	Unknown	133801350
chr10	A_17_P07588240	chr10:133968500-133968545	1438.5	585.5	1.2968241452380718	STK32C	INSIDE	133968500
chr10	A_17_P07588900	chr10:134109231-134109275	42937.5	10207.5	2.0726086263676735	C10orf91	INSIDE	134109231
chr10	A_17_P07590629	chr10:134447042-134447101	2072.0	758.5	1.4498029174395206	INPP5A	DOWNSTREAM	134447042
chr10	A_17_P07591281	chr10:134608889-134608933	29637.0	4603.5	2.686596366850019	C10orf93	PROMOTER	134608889
chr10	A_17_P16403419	chr10:134909189-134909233	21346.5	10671.5	1.0002365655561403	hsa-mir-202	DOWNSTREAM	134909189
chr10	A_17_P07592616	chr10:134909355-134909400	14914.0	8765.0	0.7668412505393386	hsa-mir-202	DOWNSTREAM	134909355
chr10	A_17_P16403614	chr10:134973927-134973971	20114.0	7458.0	1.4313393116079443	TUBGCP2	PROMOTER	134973927
chr10	A_17_P16403615	chr10:134974031-134974075	38591.0	5772.0	2.7411212236575175	TUBGCP2	PROMOTER	134974031
chr10	A_17_P07592958	chr10:134974214-134974269	13576.0	2462.5	2.4628628403115624	TUBGCP2	PROMOTER	134974214
chr10	A_17_P16403681	chr10:134998303-134998347	3411.0	2151.5	0.6648519146650943	DRD1IP	INSIDE	134998303
chr10	A_17_P07593295	chr10:135059055-135059114	11282.5	2113.5	2.416380761069057	MTG1	INSIDE	135059055
chr10	A_17_P07218715	chr10:53129305-53129349	7759.0	1039.559075832367	2.8998989804435897	CSTF2T	INSIDE	53129305
chr10	A_17_P07218716	chr10:53129404-53129454	11801.5	849.2588925361633	3.7966220115917535	CSTF2T	PROMOTER	53129404
chr10	A_17_P07218717	chr10:53129516-53129569	13221.0	851.4258718490601	3.9568065629907387	CSTF2T	PROMOTER	53129516
chr10	A_17_P07218718	chr10:53129617-53129666	14770.5	1038.5740852355957	3.8300426263638	CSTF2T	PROMOTER	53129617
chr10	A_17_P07287733	chr10:68358112-68358164	20254.0	1555.4971504211426	3.7027591995980176	LRRTM3	INSIDE	68358112
chr10	A_17_P07300787	chr10:71553694-71553738	3679.5	471.0225033760071	2.9656418424187843	AIFM2	INSIDE	71553694
chr10	A_17_P07309124	chr10:73283105-73283155	13839.0	1926.2476110458374	2.844874625630329	PSAP	PROMOTER	73283105
chr10	A_17_P07316668	chr10:75343700-75343751	28559.5	1848.827350139618	3.949288309562665	C10orf55	PROMOTER	75343700
chr10	A_17_P07396292	chr10:94440951-94440995	7255.0	415.6660318374634	4.125478853211213	HHEX	INSIDE	94440951
chr10	A_17_P07396297	chr10:94441454-94441507	46206.0	2947.4858617782593	3.9705234043172934	HHEX	INSIDE	94441454
chr10	A_17_P07415267	chr10:98936797-98936843	2095.0	227.72982597351074	3.201555083937689	SLIT1	PROMOTER	98936797
chr10	A_17_P16376054	chr10:99437001-99437045	4482.0	505.4971742630005	3.148367716272365	AVPI1	PROMOTER	99437001
chr10	A_17_P07424791	chr10:101277779-101277823	27271.5	3076.5196299552917	3.1480229513329676	NKX2-3	PROMOTER	101277779
chr10	A_17_P07424792	chr10:101277900-101277957	65344.0	2587.373299598694	4.658494648827353	NKX2-3	PROMOTER	101277900
chr10	A_17_P07424816	chr10:101280442-101280501	27619.5	1780.666000843048	3.9551983615905812	NKX2-3	PROMOTER	101280442
chr10	A_17_P07424817	chr10:101280779-101280824	1822.5	146.3696026802063	3.638230936527357	NKX2-3	PROMOTER	101280779
chr10	A_17_P07425239	chr10:101369783-101369827	942.0	108.74296188354492	3.1148050306862682	SLC25A28	INSIDE	101369783
chr10	A_17_P16377245	chr10:101408514-101408560	14551.0	1195.7785844802856	3.6050961202827523	ENTPD7	PROMOTER	101408514
chr10	A_17_P07425306	chr10:101408671-101408730	13045.0	1299.0055990219116	3.3280173898860808	ENTPD7	PROMOTER	101408671
chr10	A_17_P07426942	chr10:101831248-101831294	11763.0	1033.6491322517395	3.508437590446591	CPN1	INSIDE	101831248
chr10	A_17_P16377497	chr10:101831350-101831396	29937.0	1981.604082584381	3.917189004418261	CPN1	INSIDE	101831350
chr10	A_17_P07427592	chr10:101980019-101980076	459.0	61.85740947723389	2.891475832373835	CHUK	PROMOTER	101980019
chr10	A_17_P07435520	chr10:103524649-103524708	3670.5	257.0825457572937	3.835673033194953	FGF8	INSIDE	103524649
chr10	A_17_P07438347	chr10:104143947-104143991	236.0	4.727954864501953	5.641426786492339	NFKB2	PROMOTER	104143947
chr10	A_17_P07440710	chr10:104669562-104669606	57963.0	5957.617125511169	3.28232495172787	CNNM2	INSIDE	104669562
chr10	A_17_P07517828	chr10:120345135-120345179	3962.0	420.1969885826111	3.237091152400569	PRLHR	PROMOTER	120345135
chr10	A_17_P07517830	chr10:120345345-120345389	4527.5	317.7579665184021	3.832714440533542	PRLHR	PROMOTER	120345345
chr10	A_17_P07517831	chr10:120345506-120345550	42552.5	4777.007396221161	3.155064878469769	PRLHR	PROMOTER	120345506
chr10	A_17_P07535779	chr10:124210244-124210303	1487.0	141.24765157699585	3.3961058612021677	HTRA1	PROMOTER	124210244
chr10	A_17_P16392363	chr10:124897545-124897589	297.5	30.534708499908447	3.2843676907727226	HMX2	PROMOTER	124897545
chr10	A_17_P07539349	chr10:124900619-124900663	15713.5	1206.8104791641235	3.7027335258263654	BUB3	PROMOTER	124900619
chr10	A_17_P16392375	chr10:124900725-124900769	37291.5	2059.418339729309	4.1785380021708365	BUB3	PROMOTER	124900725
chr10	A_17_P07539350	chr10:124900831-124900883	19017.5	736.181972026825	4.691121374069579	BUB3	PROMOTER	124900831
chr10	A_17_P16392384	chr10:124904413-124904457	2681.0	241.32269620895386	3.473735707944282	BUB3	INSIDE	124904413
chr10	A_17_P07548700	chr10:126709642-126709692	11196.0	955.0468826293945	3.5512680259516176	CTBP2	PROMOTER	126709642
chr10	A_17_P16393942	chr10:126837383-126837427	8762.0	1089.7935962677002	3.0072052960241105	CTBP2	INSIDE	126837383
chr10	A_17_P07563682	chr10:129594751-129594805	6291.0	908.9493227005005	2.79101759598642	PTPRE	PROMOTER	129594751
chr10	A_17_P07564503	chr10:129730498-129730542	6653.5	713.3301901817322	3.221471515081632	PTPRE	PROMOTER	129730498
chr10	A_17_P07564504	chr10:129730609-129730668	6598.0	419.21199798583984	3.9762768649153952	PTPRE	PROMOTER	129730609
chr10	A_17_P07564506	chr10:129730787-129730831	6626.5	656.5947318077087	3.3351719859270474	PTPRE	PROMOTER	129730787
chr10	A_17_P07586497	chr10:133592894-133592947	3109.0	260.0375175476074	3.5796589249469024	PPP2R2D	PROMOTER	133592894
chr10	A_17_P07586500	chr10:133593235-133593281	14609.5	2076.754174232483	2.814504444421188	PPP2R2D	PROMOTER	133593235
chr10	A_17_P07586547	chr10:133600539-133600583	14035.0	1028.7241792678833	3.7701009389386986	PPP2R2D	INSIDE	133600539
chr10	A_17_P07586549	chr10:133600721-133600780	10891.0	679.6435117721558	4.002214397704269	PPP2R2D	INSIDE	133600721
chr10	A_17_P07586555	chr10:133601446-133601490	7420.0	773.8086128234863	3.261370495045127	PPP2R2D	INSIDE	133601446
chr10	A_17_P07587337	chr10:133801350-133801396	31871.5	2639.971797466278	3.593672497077217	chr10:133801350-133801396	Unknown	133801350
chr10	A_17_P07587612	chr10:133848557-133848606	16456.5	2189.437098503113	2.910025625684846	DPYSL4	PROMOTER	133848557
chr10	A_17_P07588240	chr10:133968500-133968545	1394.5	182.61725664138794	2.932852928254435	STK32C	INSIDE	133968500
chr10	A_17_P07588241	chr10:133968599-133968656	3103.0	282.4953031539917	3.4573649106784683	STK32C	INSIDE	133968599
chr10	A_17_P07588256	chr10:133970048-133970107	6321.5	478.11443567276	3.7248390589347817	STK32C	INSIDE	133970048
chr10	A_17_P07588900	chr10:134109231-134109275	42893.5	3973.6490654945374	3.4322226699049345	C10orf91	INSIDE	134109231
chr10	A_17_P07590629	chr10:134447042-134447101	2028.0	250.77860593795776	3.015571470953636	INPP5A	DOWNSTREAM	134447042
chr10	A_17_P07590633	chr10:134447828-134447873	826.5	77.61725902557373	3.412565427687591	NKX6-2	DOWNSTREAM	134447828
chr10	A_17_P07591281	chr10:134608889-134608933	29593.0	1765.6941437721252	4.066948593715044	C10orf93	PROMOTER	134608889
chr10	A_17_P07592615	chr10:134909083-134909135	18169.0	725.938069820404	4.645488730968561	hsa-mir-202	DOWNSTREAM	134909083
chr10	A_17_P07592617	chr10:134909467-134909511	3494.5	456.641640663147	2.9359517182027157	hsa-mir-202	DOWNSTREAM	134909467
chr10	A_17_P07592957	chr10:134973815-134973874	923.0	128.44277381896973	2.8452049212663506	TUBGCP2	PROMOTER	134973815
chr10	A_17_P16403614	chr10:134973927-134973971	20070.0	2890.3564071655273	2.795721310506579	TUBGCP2	PROMOTER	134973927
chr10	A_17_P16403615	chr10:134974031-134974075	38547.0	2226.078748703003	4.1140420489950955	TUBGCP2	PROMOTER	134974031
chr10	A_17_P07592958	chr10:134974214-134974269	13532.0	922.1481966972351	3.8752326499336878	TUBGCP2	PROMOTER	134974214
chr10	A_17_P16403682	chr10:134998418-134998462	12352.5	1321.2663865089417	3.2248097864717615	DRD1IP	INSIDE	134998418
chr10	A_17_P07593295	chr10:135059055-135059114	11238.5	784.64350938797	3.8402683452708417	MTG1	INSIDE	135059055
chr10	A_17_P07593296	chr10:135059208-135059252	11700.0	1223.7523174285889	3.257125032822482	MTG1	INSIDE	135059208
chr11	A_17_P07594820	chr11:441410-441454	5567.0	1278.5	2.122447922624185	PTDSS2	INSIDE	441410
chr11	A_17_P07596646	chr11:901773-901817	10397.0	3758.0	1.4681303344298202	CHID1	PROMOTER	901773
chr11	A_17_P16411035	chr11:2118577-2118621	1003.0	680.0	0.560714954474479	IGF2AS	INSIDE	2118577
chr11	A_17_P07618417	chr11:6298432-6298476	22996.0	4572.0	2.3304856271990255	PRKCDBP	PROMOTER	6298432
chr11	A_17_P07712646	chr11:27700138-27700194	7049.0	1401.0	2.3309616496335708	BDNF	PROMOTER	27700138
chr11	A_17_P07712647	chr11:27700255-27700309	1796.0	1416.0	0.34296608465814954	BDNF	PROMOTER	27700255
chr11	A_17_P07712650	chr11:27700456-27700501	5697.5	2144.5	1.4096877035171034	BDNF	PROMOTER	27700456
chr11	A_17_P07734873	chr11:32414374-32414433	6211.0	2154.0	1.5278073179024987	WT1-WIT1	DIVERGENT_PROMOTER	32414374
chr11	A_17_P07734875	chr11:32414631-32414675	49808.5	9315.5	2.41868685286188	WT1-WIT1	DIVERGENT_PROMOTER	32414631
chr11	A_17_P07736857	chr11:32995728-32995783	10297.0	3044.0	1.7581838098088887	DEPDC7	INSIDE	32995728
chr11	A_17_P07736858	chr11:32995850-32995909	7153.0	1776.0	2.0099168598375097	DEPDC7	INSIDE	32995850
chr11	A_17_P16435124	chr11:35397227-35397271	435.0	280.5	0.6330146301272979	SLC1A2	INSIDE	35397227
chr11	A_17_P16459073	chr11:62098884-62098928	18130.5	5134.5	1.820123013859917	EEF1G	PROMOTER	62098884
chr11	A_17_P16459188	chr11:62171707-62171751	65307.5	17965.5	1.8620195945809923	INTS5	INSIDE	62171707
chr11	A_17_P07832667	chr11:62173878-62173922	34654.0	8853.5	1.9687020827555772	INTS5	INSIDE	62173878
chr11	A_17_P07832668	chr11:62173987-62174031	27150.0	3693.5	2.877891715265764	INTS5	INSIDE	62173987
chr11	A_17_P16459259	chr11:62233678-62233722	20234.5	2763.5	2.8722486823961106	GNG3	DOWNSTREAM	62233678
chr11	A_17_P07832875	chr11:62233826-62233870	21950.0	4311.0	2.3481264721315904	GNG3	DOWNSTREAM	62233826
chr11	A_17_P16459261	chr11:62233943-62233992	58978.5	7458.0	2.9833284285837296	GNG3	DOWNSTREAM	62233943
chr11	A_17_P07840482	chr11:64283785-64283829	64116.5	5221.5	3.618159453718404	PYGM	INSIDE	64283785
chr11	A_17_P07840483	chr11:64283890-64283934	42013.5	6021.5	2.802658153957963	PYGM	INSIDE	64283890
chr11	A_17_P07840505	chr11:64289597-64289644	8209.5	4020.0	1.0300988558623534	SF1	INSIDE	64289597
chr11	A_17_P07842889	chr11:64877678-64877737	2500.5	1196.5	1.063396208169074	TIGD3	PROMOTER	64877678
chr11	A_17_P07842892	chr11:64877955-64878007	26699.0	2569.0	3.3775069120274424	TIGD3	PROMOTER	64877955
chr11	A_17_P16462302	chr11:64878061-64878105	53901.5	9312.5	2.5330849960569704	TIGD3	PROMOTER	64878061
chr11	A_17_P07844515	chr11:65308828-65308872	65388.0	17731.0	1.8827519925275784	DKFZp761E198-OVOL1	DIVERGENT_PROMOTER	65308828
chr11	A_17_P16464013	chr11:66201234-66201286	16124.0	3627.0	2.1523610378808	RBM4B	INSIDE	66201234
chr11	A_17_P08016397	chr11:107875350-107875395	2404.5	731.0	1.7177936149232669	KDELC2	PROMOTER	107875350
chr11	A_17_P08016398	chr11:107875460-107875506	4139.0	872.5	2.246055212133276	KDELC2	PROMOTER	107875460
chr11	A_17_P08020497	chr11:108797917-108797961	35030.0	5497.0	2.6718746036516636	LOC399947	PROMOTER	108797917
chr11	A_17_P08060599	chr11:117171758-117171802	10472.0	4997.0	1.067402879209353	DSCAML1	INSIDE	117171758
chr11	A_17_P08099850	chr11:125640455-125640499	52166.0	8927.0	2.5468624831661217	SRPR	INSIDE	125640455
chr11	A_17_P08112567	chr11:128069293-128069337	10052.0	5735.5	0.8094914105960722	FLI1	INSIDE	128069293
chr11	A_17_P08141123	chr11:133650710-133650767	15555.0	2471.0	2.65421147909296	GLB1L3	PROMOTER	133650710
chr11	A_17_P08141131	chr11:133652805-133652852	17004.5	11058.0	0.6208261088889929	GLB1L3	INSIDE	133652805
chr11	A_17_P07594802	chr11:436754-436813	8171.0	770.8536410331726	3.4059837796382335	TMEM16J-PTDSS2	DIVERGENT_PROMOTER	436754
chr11	A_17_P07594820	chr11:441410-441454	5523.0	455.65665006637573	3.599433099286526	PTDSS2	INSIDE	441410
chr11	A_17_P07594822	chr11:441603-441647	12592.5	897.9174280166626	3.8098381391319056	PTDSS2	INSIDE	441603
chr11	A_17_P16406768	chr11:696219-696263	2021.0	250.975604057312	3.009450281975089	EPS8L2	INSIDE	696219
chr11	A_17_P07596646	chr11:901773-901817	10353.0	1432.5703239440918	2.8533710128142187	CHID1	PROMOTER	901773
chr11	A_17_P07596647	chr11:901969-902022	14991.0	1379.3808317184448	3.4420038948801936	CHID1	PROMOTER	901969
chr11	A_17_P07598269	chr11:1285685-1285744	419.0	1.5759849548339844	8.054552671551006	TOLLIP	INSIDE	1285685
chr11	A_17_P16410079	chr11:1810972-1811016	24435.5	2894.099371433258	3.077792261330897	SYT8	PROMOTER	1810972
chr11	A_17_P16411037	chr11:2118714-2118758	5736.0	772.2326278686523	2.892937607550988	IGF2AS	INSIDE	2118714
chr11	A_17_P07601677	chr11:2118922-2118969	517.0	63.43339443206787	3.0268498300519715	IGF2AS	INSIDE	2118922
chr11	A_17_P07604952	chr11:2842829-2842876	37340.0	3354.4839763641357	3.4765591701835103	chr11:002842829-002842876	Unknown	2842829
chr11	A_17_P07618417	chr11:6298432-6298476	22952.0	1753.2832622528076	3.7104888698791956	PRKCDBP	PROMOTER	6298432
chr11	A_17_P07618419	chr11:6298622-6298670	9331.0	1188.883650302887	2.9724241693558473	PRKCDBP	PROMOTER	6298622
chr11	A_17_P07619715	chr11:6581372-6581416	8161.5	915.8442568778992	3.155660141113696	KIAA0409-ILK	DIVERGENT_PROMOTER	6581372
chr11	A_17_P07623578	chr11:7491064-7491111	155.0	8.470919132232666	4.193605888423793	PPFIBP2	PROMOTER	7491064
chr11	A_17_P07624796	chr11:7686389-7686448	166.5	0.19699811935424805	9.723124604922916	OVCH2	PROMOTER	7686389
chr11	A_17_P07625842	chr11:8012347-8012391	196.0	10.243902206420898	4.25801636382577	TUB	PROMOTER	8012347
chr11	A_17_P07632105	chr11:9436412-9436471	121.0	2.9549717903137207	5.35571887951773	ZNF143	PROMOTER	9436412
chr11	A_17_P07636972	chr11:10671956-10672000	22690.5	1610.8536219596863	3.8161910924695404	MRVI1	INSIDE	10671956
chr11	A_17_P07656168	chr11:14952729-14952788	385.0	14.18386459350586	4.762535871991606	CALCA	PROMOTER	14952729
chr11	A_17_P07672096	chr11:18434265-18434309	45103.0	2798.3582854270935	4.010570803023912	LDHAL6A	INSIDE	18434265
chr11	A_17_P07706202	chr11:26310246-26310290	3842.0	388.87428760528564	3.304481767060784	TMEM16C	INSIDE	26310246
chr11	A_17_P07712646	chr11:27700138-27700194	7005.0	503.9211893081665	3.7971150242881975	BDNF	PROMOTER	27700138
chr11	A_17_P07712650	chr11:27700456-27700501	5653.5	796.8573927879333	2.826750830919827	BDNF	PROMOTER	27700456
chr11	A_17_P07712651	chr11:27700562-27700618	5713.5	475.9474563598633	3.585500571811071	BDNF	PROMOTER	27700562
chr11	A_17_P07725689	chr11:30562174-30562218	27959.0	3404.718496799469	3.037705335456242	MPPED2	PROMOTER	30562174
chr11	A_17_P07734862	chr11:32412419-32412474	2183.0	218.66791248321533	3.3194986916049762	WT1	INSIDE	32412419
chr11	A_17_P07734873	chr11:32414374-32414433	6167.0	800.6003570556641	2.9454146820575056	WT1-WIT1	DIVERGENT_PROMOTER	32414374
chr11	A_17_P07734875	chr11:32414631-32414675	49764.5	3622.204420566559	3.7801770755989605	WT1-WIT1	DIVERGENT_PROMOTER	32414631
chr11	A_17_P16433625	chr11:32772669-32772716	1357.0	181.2382698059082	2.9044611923261328	CCDC73	INSIDE	32772669
chr11	A_17_P07736062	chr11:32772795-32772839	1963.5	192.86115884780884	3.3477930709143555	CCDC73	PROMOTER	32772795
chr11	A_17_P07736857	chr11:32995728-32995783	10253.0	1151.2570095062256	3.154764254754464	DEPDC7	INSIDE	32995728
chr11	A_17_P07736858	chr11:32995850-32995909	7109.0	651.6697788238525	3.4474336382215096	DEPDC7	INSIDE	32995850
chr11	A_17_P07738038	chr11:33264932-33264986	7279.0	854.577841758728	3.0904564492577236	HIPK3	INSIDE	33264932
chr11	A_17_P07748628	chr11:35397051-35397095	52247.0	2186.6791248321533	4.57853476192666	SLC1A2	INSIDE	35397051
chr11	A_17_P07749178	chr11:35503630-35503676	1344.0	106.77298069000244	3.653914619276543	DKFZP586H2123	INSIDE	35503630
chr11	A_17_P07782311	chr11:43338319-43338378	147.5	7.288930416107178	4.3388640164719074	TTC17	INSIDE	43338319
chr11	A_17_P07783298	chr11:43561008-43561067	8311.0	748.7898516654968	3.472389288713953	hsa-mir-129-2	DOWNSTREAM	43561008
chr11	A_17_P07793525	chr11:45783053-45783097	13318.5	1794.061872959137	2.8921300562285928	SLC35C1	PROMOTER	45783053
chr11	A_17_P16442920	chr11:47530616-47530660	11829.5	1456.0131001472473	3.0222938552386376	CUGBP1	INSIDE	47530616
chr11	A_17_P07808994	chr11:55883026-55883085	106.0	5.318949222564697	4.316779190251385	OR8J1	PROMOTER	55883026
chr11	A_17_P07816408	chr11:57752123-57752167	3781.0	364.8405170440674	3.373429988578652	OR10Q1	INSIDE	57752123
chr11	A_17_P16456866	chr11:60438442-60438486	208.5	12.410881519317627	4.0703698877964	TMEM109	INSIDE	60438442
chr11	A_17_P16459073	chr11:62098884-62098928	18086.5	1974.9061465263367	3.1950572537308988	EEF1G	PROMOTER	62098884
chr11	A_17_P07832278	chr11:62099069-62099128	12792.0	1100.2344965934753	3.5393588959613087	TUT1	INSIDE	62099069
chr11	A_17_P16459188	chr11:62171707-62171751	65263.5	7030.27188539505	3.214623969845807	INTS5	INSIDE	62171707
chr11	A_17_P07832665	chr11:62173730-62173775	23558.5	2533.0018186569214	3.2173276658469194	INTS5	INSIDE	62173730
chr11	A_17_P07832667	chr11:62173878-62173922	34610.0	3440.1781582832336	3.3306337559353913	INTS5	INSIDE	62173878
chr11	A_17_P07832668	chr11:62173987-62174031	27106.0	1407.1575665473938	4.267756443510498	INTS5	INSIDE	62173987
chr11	A_17_P16459259	chr11:62233678-62233722	20190.5	1040.7410645484924	4.2779935610361335	GNG3	DOWNSTREAM	62233678
chr11	A_17_P07832875	chr11:62233826-62233870	21906.0	1650.4502439498901	3.7303945231411717	GNG3	DOWNSTREAM	62233826
chr11	A_17_P16459261	chr11:62233943-62233992	58934.5	2890.3564071655273	4.349793122558294	GNG3	DOWNSTREAM	62233943
chr11	A_17_P16460706	chr11:63771568-63771612	6639.0	825.8161163330078	3.0070734728363715	PPP1R14B-PLCB3	DIVERGENT_PROMOTER	63771568
chr11	A_17_P16460800	chr11:63815641-63815685	12256.0	641.4258766174316	4.256061835510364	KCNK4	INSIDE	63815641
chr11	A_17_P07838554	chr11:63865542-63865586	11564.0	1445.1782035827637	3.000321207733649	CCDC88B	INSIDE	63865542
chr11	A_17_P07838646	chr11:63883437-63883481	12019.0	1428.2363653182983	3.073010204121733	RPS6KA4	INSIDE	63883437
chr11	A_17_P07840409	chr11:64269749-64269794	2165.5	308.3020567893982	2.8122837530992415	RASGRP2	PROMOTER	64269749
chr11	A_17_P07840482	chr11:64283785-64283829	64072.5	2009.1838192939758	4.9950238163866985	PYGM	INSIDE	64283785
chr11	A_17_P07840483	chr11:64283890-64283934	41969.5	2324.3808102607727	4.174422921640933	PYGM	INSIDE	64283890
chr11	A_17_P16461520	chr11:64289787-64289832	7739.0	620.1500797271729	3.6414578566257756	SF1	INSIDE	64289787
chr11	A_17_P07840862	chr11:64368172-64368216	11498.5	1451.6791415214539	2.9856511503623646	CDC42BPG	INSIDE	64368172
chr11	A_17_P07842892	chr11:64877955-64878007	26655.0	964.1087961196899	4.789066413409461	TIGD3	PROMOTER	64877955
chr11	A_17_P16462302	chr11:64878061-64878105	53857.5	3621.0224318504333	3.894678243937838	TIGD3	PROMOTER	64878061
chr11	A_17_P07844515	chr11:65308828-65308872	65344.0	6937.879767417908	3.235488027098041	DKFZp761E198-OVOL1	DIVERGENT_PROMOTER	65308828
chr11	A_17_P07844528	chr11:65312296-65312341	8817.0	853.001856803894	3.3696670726100555	OVOL1	INSIDE	65312296
chr11	A_17_P16463581	chr11:65816103-65816147	344.0	5.712945461273193	5.91202999742618	TMEM151	INSIDE	65816103
chr11	A_17_P16464013	chr11:66201234-66201286	16080.0	1380.9568166732788	3.5415272950199594	RBM4B	INSIDE	66201234
chr11	A_17_P16464014	chr11:66201374-66201430	22405.0	1586.4258551597595	3.81996872583479	RBM4B	INSIDE	66201374
chr11	A_17_P07848637	chr11:66376362-66376406	4116.0	443.04877042770386	3.215705558967806	LRFN4	PROMOTER	66376362
chr11	A_17_P07848638	chr11:66376529-66376573	334.0	37.42964267730713	3.1575949219947583	LRFN4	PROMOTER	66376529
chr11	A_17_P07848922	chr11:66432715-66432759	22830.0	2132.307643890381	3.420443352987181	PC	PROMOTER	66432715
chr11	A_17_P07860440	chr11:69597810-69597869	12932.5	647.5328183174133	4.319904067862461	TMEM16A	PROMOTER	69597810
chr11	A_17_P07860463	chr11:69601946-69602002	2172.0	283.6772918701172	2.9367015293263403	TMEM16A	PROMOTER	69601946
chr11	A_17_P07863277	chr11:70185388-70185437	41386.0	3373.001799583435	3.6170378241441488	SHANK2	INSIDE	70185388
chr11	A_17_P07866396	chr11:70842487-70842531	5462.0	665.4596471786499	3.0370062238155544	NADSYN1	INSIDE	70842487
chr11	A_17_P07877966	chr11:74120523-74120575	10421.5	944.9999785423279	3.463104837496944	CHRDL2	PROMOTER	74120523
chr11	A_17_P07880343	chr11:74739948-74739992	10123.0	1320.2813959121704	2.938719549246131	ARRB1	INSIDE	74739948
chr11	A_17_P07937768	chr11:89595695-89595739	28935.5	3716.960515975952	2.9606453056941437	CHORDC1	INSIDE	89595695
chr11	A_17_P07950323	chr11:92342095-92342139	1911.0	237.18573570251465	3.0102386240694083	MTNR1B	PROMOTER	92342095
chr11	A_17_P07962311	chr11:95162015-95162059	7509.0	1028.1331849098206	2.868593627640623	FAM76B	INSIDE	95162015
chr11	A_17_P07992907	chr11:102329662-102329721	135.0	7.879924774169922	4.0986337400151225	MMP13	INSIDE	102329662
chr11	A_17_P08013285	chr11:106969375-106969434	133.5	2.5609755516052246	5.704002451398116	ELMOD1	INSIDE	106969375
chr11	A_17_P08016397	chr11:107875350-107875395	2360.5	239.94370937347412	3.2983245875493146	KDELC2	PROMOTER	107875350
chr11	A_17_P08016398	chr11:107875460-107875506	4095.0	295.6941771507263	3.791685712759336	KDELC2	PROMOTER	107875460
chr11	A_17_P08020497	chr11:108797917-108797961	34986.0	2117.7297830581665	4.0461873066317775	LOC399947	PROMOTER	108797917
chr11	A_17_P16505659	chr11:116166408-116166452	15317.5	2008.0018305778503	2.9313483616926135	APOA5	INSIDE	116166408
chr11	A_17_P16506947	chr11:117171858-117171902	55562.0	3149.9999284744263	4.140674830284863	DSCAML1	INSIDE	117171858
chr11	A_17_P16507429	chr11:117777618-117777662	6981.0	935.7410669326782	2.8992524358724863	ATP5L	INSIDE	117777618
chr11	A_17_P08065987	chr11:118406638-118406682	2315.0	325.0468969345093	2.8322924068660744	SLC37A4	INSIDE	118406638
chr11	A_17_P08080955	chr11:121476234-121476288	6051.5	460.3846049308777	3.7163812947687145	hsa-mir-125b-1	PROMOTER	121476234
chr11	A_17_P08080957	chr11:121476442-121476500	7064.0	424.92494344711304	4.055205404339666	hsa-mir-125b-1	PROMOTER	121476442
chr11	A_17_P08097829	chr11:125275240-125275299	19612.0	1639.4183492660522	3.58048071109258	PUS3	INSIDE	125275240
chr11	A_17_P08099850	chr11:125640455-125640499	52122.0	3469.136881828308	3.9092437720422	SRPR	INSIDE	125640455
chr11	A_17_P08099852	chr11:125640606-125640665	29056.0	2330.093755722046	3.640376197022245	SRPR	INSIDE	125640606
chr11	A_17_P08112566	chr11:128069123-128069182	971.0	36.838648319244385	4.720179263383209	FLI1	PROMOTER	128069123
chr11	A_17_P16515694	chr11:128069505-128069549	243.5	23.836772441864014	3.3526609626594013	FLI1	INSIDE	128069505
chr11	A_17_P16515938	chr11:128314479-128314523	1939.0	156.81050300598145	3.628218705414798	P53AIP1	INSIDE	128314479
chr11	A_17_P08114191	chr11:128314594-128314644	2776.0	375.8724117279053	2.8846926344244035	P53AIP1	INSIDE	128314594
chr11	A_17_P08141123	chr11:133650710-133650767	15511.0	925.4971647262573	4.0669193198528095	GLB1L3	PROMOTER	133650710
chr11	A_17_P08141124	chr11:133650820-133650864	26912.0	1870.300145149231	3.8469078936773657	GLB1L3	PROMOTER	133650820
chr11	A_17_P08141129	chr11:133652596-133652654	42756.0	5328.79912853241	3.0042445331045693	GLB1L3	INSIDE	133652596
chr12	A_17_P08174769	chr12:6179148-6179205	3994.0	1457.0	1.4548334553794597	CD9	PROMOTER	6179148
chr12	A_17_P16527334	chr12:6680674-6680718	6920.0	3482.0	0.9908558348729859	C12orf53	PROMOTER	6680674
chr12	A_17_P16527388	chr12:6746927-6746971	230.5	221.0	0.0607203810379065	PTMS	INSIDE	6746927
chr12	A_17_P08177759	chr12:6816149-6816193	14808.5	7197.5	1.0408577239631576	LEPREL2	INSIDE	6816149
chr12	A_17_P08177760	chr12:6816274-6816318	30000.0	3931.0	2.931994231846512	LEPREL2	INSIDE	6816274
chr12	A_17_P08177761	chr12:6816377-6816421	31615.0	3979.5	2.989950138111506	LEPREL2	INSIDE	6816377
chr12	A_17_P08145462	chr12:191862-191914	3621.5	456.05064630508423	2.989321419667382	SLC6A12	INSIDE	191862
chr12	A_17_P08148873	chr12:1007478-1007535	2512.5	350.85365056991577	2.8401823177036882	ERC1	INSIDE	1007478
chr12	A_17_P08158142	chr12:2772659-2772703	7985.0	1097.2795248031616	2.8633613179228545	FKBP4	PROMOTER	2772659
chr12	A_17_P08161557	chr12:3473332-3473376	282.0	24.821763038635254	3.5060176667505307	PRMT8	INSIDE	3473332
chr12	A_17_P16525795	chr12:4789170-4789214	7408.5	797.8423833847046	3.2150057992919048	KCNA6	INSIDE	4789170
chr12	A_17_P08167971	chr12:4890437-4890481	3728.5	452.11068391799927	3.0438474257367227	KCNA1	INSIDE	4890437
chr12	A_17_P08171443	chr12:5474065-5474109	634.5	47.27954864501953	3.7463319960842414	NTF3	INSIDE	5474065
chr12	A_17_P08174766	chr12:6178888-6178932	3310.0	419.99999046325684	2.978370016787058	CD9	PROMOTER	6178888
chr12	A_17_P08174769	chr12:6179148-6179205	3950.0	525.9849786758423	2.908759149228565	CD9	PROMOTER	6179148
chr12	A_17_P08175239	chr12:6286509-6286560	18275.0	1251.9230484962463	3.8676536136864947	PLEKHG6	PROMOTER	6286509
chr12	A_17_P08175240	chr12:6286637-6286681	6904.0	686.7354440689087	3.329606132904924	PLEKHG6	PROMOTER	6286637
chr12	A_17_P08177205	chr12:6680481-6680533	10063.0	1396.913664340973	2.8487457046987443	C12orf53	PROMOTER	6680481
chr12	A_17_P08177427	chr12:6747190-6747241	5716.0	547.4577736854553	3.384186319746908	PTMS	INSIDE	6747190
chr12	A_17_P08177760	chr12:6816274-6816318	29956.0	1500.7316732406616	4.319107039614729	LEPREL2	INSIDE	6816274
chr12	A_17_P08177761	chr12:6816377-6816421	31571.0	1519.8404908180237	4.376608134160969	LEPREL2	INSIDE	6816377
chr12	A_17_P08178343	chr12:6926016-6926060	10150.0	1219.024362564087	3.057680863362519	PTPN6	PROMOTER	6926016
chr12	A_17_P08180918	chr12:7757165-7757218	2651.0	290.7692241668701	3.1885901866585167	DPPA3	INSIDE	7757165
chr12	A_17_P08180919	chr12:7757274-7757325	2081.0	200.5440855026245	3.3752856415112933	DPPA3	INSIDE	7757274
chr12	A_17_P08187706	chr12:10256882-10256926	3920.5	555.5346965789795	2.819088735057877	GABARAPL1	INSIDE	10256882
chr12	A_17_P08203738	chr12:14024532-14024576	7601.5	801.9793438911438	3.2446471492763482	GRIN2B	PROMOTER	14024532
chr12	A_17_P16536055	chr12:14025530-14025574	20033.5	2140.7785630226135	3.2262070129660465	GRIN2B	PROMOTER	14025530
chr12	A_17_P08207623	chr12:15006009-15006068	15891.0	2261.3414120674133	2.8129591860806373	ARHGDIB	PROMOTER	15006009
chr12	A_17_P08207626	chr12:15006220-15006279	2320.0	259.6435213088989	3.1595206728585365	ARHGDIB	PROMOTER	15006220
chr12	A_17_P08253692	chr12:24947716-24947764	11734.0	1314.7654485702515	3.1578175433406996	BCAT1	INSIDE	24947716
chr12	A_17_P08253695	chr12:24947940-24947999	5535.5	714.1181826591492	2.9544788786001446	BCAT1	INSIDE	24947940
chr12	A_17_P08253696	chr12:24948053-24948112	3219.0	352.2326374053955	3.192012078146014	BCAT1	INSIDE	24948053
chr12	A_17_P08254696	chr12:25238657-25238716	655.5	91.0131311416626	2.8484491666573506	CASC1	INSIDE	25238657
chr12	A_17_P08263279	chr12:26982510-26982554	304.0	18.911819458007812	4.006711250574083	C12orf11-FGFR1OP2	DIVERGENT_PROMOTER	26982510
chr12	A_17_P08263282	chr12:26982881-26982926	7984.0	643.7898540496826	3.632449975043231	FGFR1OP2	INSIDE	26982881
chr12	A_17_P16546303	chr12:31634932-31634976	1146.0	150.900559425354	2.9249369846836015	MGC24039	INSIDE	31634932
chr12	A_17_P08328699	chr12:44949800-44949844	28134.0	3305.2344465255737	3.0894901713317346	SLC38A1	PROMOTER	44949800
chr12	A_17_P16554504	chr12:44949915-44949959	3257.0	329.77485179901123	3.3039904296972136	SLC38A1	PROMOTER	44949915
chr12	A_17_P08334960	chr12:46500311-46500359	6568.5	392.22325563430786	4.065816967304959	HDAC7A	PROMOTER	46500311
chr12	A_17_P08337854	chr12:47032179-47032238	19643.5	2143.536536693573	3.195987092878189	ZNF641	PROMOTER	47032179
chr12	A_17_P08341490	chr12:48021898-48021942	28562.0	1695.3658151626587	4.074428497347027	C1QL4-FLJ13236	DIVERGENT_PROMOTER	48021898
chr12	A_17_P16557453	chr12:49763638-49763682	6465.5	691.4633989334106	3.2250371503855835	FAM130A1	PROMOTER	49763638
chr12	A_17_P08348642	chr12:49897566-49897625	241.0	16.547842025756836	3.8643181513028555	POU6F1	INSIDE	49897566
chr12	A_17_P08352953	chr12:50865531-50865575	15135.0	1439.2682600021362	3.3944812542045115	KRT80	INSIDE	50865531
chr12	A_17_P08357864	chr12:51776666-51776710	11967.0	789.3714642524719	3.9222133522291753	IGFBP6	PROMOTER	51776666
chr12	A_17_P08357865	chr12:51776790-51776834	32585.5	3547.3451352119446	3.1994185244846003	IGFBP6	PROMOTER	51776790
chr12	A_17_P08361891	chr12:52615971-52616030	20284.5	1256.6510033607483	4.01272179569066	HOXC13	PROMOTER	52615971
chr12	A_17_P16560231	chr12:52616237-52616283	14945.0	1832.4765062332153	3.0277962898924993	HOXC13	PROMOTER	52616237
chr12	A_17_P08362191	chr12:52653010-52653069	4980.0	363.6585283279419	3.775489427161323	HOXC11	PROMOTER	52653010
chr12	A_17_P08362343	chr12:52670852-52670896	32654.0	2027.8986406326294	4.009202277852921	hsa-mir-196a-2	PROMOTER	52670852
chr12	A_17_P08362472	chr12:52685695-52685739	19522.0	992.0825290679932	4.29849691212565	HOXC8	PROMOTER	52685695
chr12	A_17_P08362551	chr12:52694847-52694901	2290.0	170.6003713607788	3.746654906109235	HOXC4	PROMOTER	52694847
chr12	A_17_P08362553	chr12:52694985-52695044	2225.5	210.19699335098267	3.404315562479498	HOXC4	PROMOTER	52694985
chr12	A_17_P08362582	chr12:52698836-52698880	21087.0	2695.9192633628845	2.967504663904783	HOXC6	PROMOTER	52698836
chr12	A_17_P08364017	chr12:52973073-52973123	805.0	91.80112361907959	3.1324050661993526	NFE2	INSIDE	52973073
chr12	A_17_P08372464	chr12:54904945-54904997	35492.5	2390.375180244446	3.8922052190573964	OBFC2B	INSIDE	54904945
chr12	A_17_P16562619	chr12:55368263-55368307	13888.5	1476.500904560089	3.233636646871602	PTGES3	PROMOTER	55368263
chr12	A_17_P08375102	chr12:55637165-55637211	14906.0	2070.647232532501	2.8477394710580217	RDH16	INSIDE	55637165
chr12	A_17_P16562883	chr12:55768852-55768896	8130.0	1050.787968635559	2.9517837652631176	NAB2	PROMOTER	55768852
chr12	A_17_P16563066	chr12:55896678-55896722	36830.5	5013.799135684967	2.876924878209182	NXPH4	PROMOTER	55896678
chr12	A_17_P16563081	chr12:55905140-55905184	290.5	29.943714141845703	3.2782130778125973	NXPH4	INSIDE	55905140
chr12	A_17_P08378508	chr12:56299391-56299436	55843.0	1937.6735019683838	4.848979045958313	SLC26A10	PROMOTER	56299391
chr12	A_17_P08378510	chr12:56299522-56299566	40620.0	2414.999945163727	4.072095178218981	SLC26A10	PROMOTER	56299522
chr12	A_17_P08378901	chr12:56425232-56425276	18080.0	1321.2663865089417	3.7744014084394384	TSPAN31	INSIDE	56425232
chr12	A_17_P08378903	chr12:56425416-56425460	15818.0	2193.3770608901978	2.8503414490624155	TSPAN31	INSIDE	56425416
chr12	A_17_P08424942	chr12:66844155-66844214	3119.0	359.32456970214844	3.117724061061064	IFNG	PROMOTER	66844155
chr12	A_17_P08430993	chr12:68296191-68296235	9449.0	659.5497035980225	3.840608365077071	LRRC10	PROMOTER	68296191
chr12	A_17_P08430995	chr12:68296340-68296384	10403.5	842.1669602394104	3.6268188817962272	LRRC10	PROMOTER	68296340
chr12	A_17_P08439181	chr12:70119613-70119657	7205.5	996.4164876937866	2.8542777454062778	LGR5	PROMOTER	70119613
chr12	A_17_P08439183	chr12:70119797-70119841	1361.5	174.34333562850952	2.96519385992509	LGR5	PROMOTER	70119797
chr12	A_17_P08440566	chr12:70343399-70343443	3548.5	327.80487060546875	3.4363001107132782	CCDC131	INSIDE	70343399
chr12	A_17_P08482400	chr12:79635259-79635303	1121.5	135.14070987701416	3.052895376765114	MYF5	INSIDE	79635259
chr12	A_17_P16576032	chr12:79854882-79854926	363.5	43.930580615997314	3.0486578918509433	hsa-mir-618	PROMOTER	79854882
chr12	A_17_P16578079	chr12:84196681-84196725	11039.5	640.8348822593689	4.1065783415470865	CART1	PROMOTER	84196681
chr12	A_17_P08503038	chr12:84196899-84196943	1916.0	248.80862474441528	2.944989159800282	CART1	PROMOTER	84196899
chr12	A_17_P08521233	chr12:88268754-88268798	13343.5	1399.4746398925781	3.2531798861156336	DUSP6	INSIDE	88268754
chr12	A_17_P08528858	chr12:89873306-89873357	5354.0	683.9774703979492	2.968596429047952	C12orf12	PROMOTER	89873306
chr12	A_17_P08528859	chr12:89873453-89873505	4016.5	449.3527102470398	3.1600186677162774	C12orf12	PROMOTER	89873453
chr12	A_17_P08550158	chr12:94776108-94776167	41418.0	2453.6115765571594	4.077279106389857	SNRPF	PROMOTER	94776108
chr12	A_17_P08575903	chr12:100655622-100655681	3844.5	484.2213773727417	2.9890573014917257	SYCP3	INSIDE	100655622
chr12	A_17_P08596298	chr12:105502659-105502711	30573.0	3386.0036754608154	3.174602680399228	RFX4	INSIDE	105502659
chr12	A_17_P08596299	chr12:105502776-105502823	7655.0	577.2044897079468	3.729247950929194	RFX4	INSIDE	105502776
chr12	A_17_P08602764	chr12:107048018-107048062	2894.5	388.87428760528564	2.895938404624135	WSCD2	INSIDE	107048018
chr12	A_17_P16590186	chr12:107434912-107434956	8153.5	1087.232620716095	2.9067588409564866	HYPE	INSIDE	107434912
chr12	A_17_P08604648	chr12:107480625-107480669	522.5	68.16134929656982	2.9384052371831744	ISCU	INSIDE	107480625
chr12	A_17_P08609423	chr12:108659225-108659284	10464.5	889.2495107650757	3.5567712946272203	C12orf34	INSIDE	108659225
chr12	A_17_P08613722	chr12:109842684-109842728	20595.5	2559.2025685310364	3.008562900518885	MYL2	INSIDE	109842684
chr12	A_17_P08613723	chr12:109842781-109842836	9726.0	790.3564548492432	3.621271223478171	MYL2	PROMOTER	109842781
chr12	A_17_P08614090	chr12:109955704-109955763	523.0	50.825514793395996	3.3631861186753413	CUTL2	PROMOTER	109955704
chr12	A_17_P08615596	chr12:110325275-110325324	6740.5	795.6754040718079	3.082603704102885	SH2B3	PROMOTER	110325275
chr12	A_17_P08615598	chr12:110325438-110325496	7755.0	492.1013021469116	3.9780995421671497	SH2B3	PROMOTER	110325438
chr12	A_17_P08615600	chr12:110325616-110325669	180.0	6.697936058044434	4.748136492930989	SH2B3	PROMOTER	110325616
chr12	A_17_P08620934	chr12:111831027-111831076	19130.0	1953.4333515167236	3.2917529349984065	OAS1	INSIDE	111831027
chr12	A_17_P16592903	chr12:111980519-111980563	6158.0	459.79361057281494	3.743403544189123	DTX1	INSIDE	111980519
chr12	A_17_P08621390	chr12:111980680-111980730	2550.0	336.07879161834717	2.9236258382795834	DTX1	INSIDE	111980680
chr12	A_17_P08627318	chr12:113327028-113327078	5280.5	454.08066511154175	3.5396540291610514	TBX5	PROMOTER	113327028
chr12	A_17_P08627320	chr12:113327205-113327254	7436.0	627.6360082626343	3.5665267412458257	TBX5	PROMOTER	113327205
chr12	A_17_P08627362	chr12:113331736-113331780	5026.0	295.49717903137207	4.088194408349065	TBX5	PROMOTER	113331736
chr12	A_17_P08627364	chr12:113331892-113331949	5602.0	303.18010568618774	4.20769498959795	TBX5	PROMOTER	113331892
chr12	A_17_P08627365	chr12:113332059-113332118	1854.0	199.75609302520752	3.2143298294738445	TBX5	PROMOTER	113332059
chr12	A_17_P08628441	chr12:113603850-113603899	12799.0	1615.1875805854797	2.986257467428961	TBX3	INSIDE	113603850
chr12	A_17_P08628470	chr12:113607808-113607853	54085.5	3510.7034850120544	3.9454098118982506	TBX3	PROMOTER	113607808
chr12	A_17_P08628472	chr12:113607945-113608004	19541.0	1127.4202370643616	4.115407024178171	TBX3	PROMOTER	113607945
chr12	A_17_P08628474	chr12:113608146-113608190	54349.0	3931.09747171402	3.7892494494838798	TBX3	PROMOTER	113608146
chr12	A_17_P08628482	chr12:113609153-113609207	43685.5	2024.352674484253	4.431621945351624	TBX3	PROMOTER	113609153
chr12	A_17_P08628483	chr12:113609259-113609303	65261.0	3211.069345474243	4.345095367536503	TBX3	PROMOTER	113609259
chr12	A_17_P08639488	chr12:116111284-116111339	3515.5	443.83676290512085	2.9856288187597264	FBXO21	INSIDE	116111284
chr12	A_17_P16597257	chr12:119418173-119418217	12604.5	1560.2251052856445	3.0141127924015003	DYNLL1	PROMOTER	119418173
chr12	A_17_P08656269	chr12:120501348-120501394	129.5	0.19699811935424805	9.360554525538207	FBXL10	INSIDE	120501348
chr12	A_17_P08657551	chr12:120943075-120943125	8405.0	1049.6059799194336	3.0013999749039217	BCL7A	PROMOTER	120943075
chr12	A_17_P16598379	chr12:120943183-120943227	44710.5	5872.7109360694885	2.928515146698805	BCL7A	PROMOTER	120943183
chr12	A_17_P08657554	chr12:120943415-120943462	26467.0	2095.271997451782	3.658985232038825	BCL7A	PROMOTER	120943415
chr12	A_17_P08658041	chr12:121235154-121235202	2588.0	369.7654700279236	2.807155205013287	LRRC43	INSIDE	121235154
chr12	A_17_P08659989	chr12:121780599-121780649	5027.0	622.1200609207153	3.0144327556867836	GPR81	INSIDE	121780599
chr12	A_17_P08685855	chr12:127865437-127865488	47402.0	2068.086256980896	4.518579666238128	SLC15A4	INSIDE	127865437
chr12	A_17_P16607205	chr12:130979723-130979767	12050.0	1658.5271668434143	2.861058597531845	PUS1	INSIDE	130979723
chr12	A_17_P08699951	chr12:131152574-131152633	9772.0	560.2626514434814	4.124478636499495	chr12:131152574-131152633	Unknown	131152574
chr12	A_17_P08700112	chr12:131191876-131191920	4555.5	632.954957485199	2.8474346662688577	DDX51	INSIDE	131191876
chr12	A_17_P08700127	chr12:131193826-131193876	4438.0	442.0637798309326	3.3275832294398726	DDX51	INSIDE	131193826
chr12	A_17_P08702170	chr12:131702073-131702126	8201.5	1022.8142356872559	3.003343647739805	P2RX2	PROMOTER	131702073
chr12	A_17_P08702802	chr12:131851137-131851181	47806.5	2750.4877424240112	4.119447408523109	KIAA0692	PROMOTER	131851137
chr12	A_17_P08702803	chr12:131851260-131851304	35754.0	2165.009331703186	4.045659504849852	KIAA0692	PROMOTER	131851260
chr13	A_17_P08713024	chr13:21141051-21141110	51015.0	6128.217496871948	3.0573821007213184	FGF9	PROMOTER	21141051
chr13	A_17_P08713026	chr13:21141245-21141289	54950.5	3126.5571522712708	4.135485813940832	FGF9	PROMOTER	21141245
chr13	A_17_P08726646	chr13:24236318-24236362	24363.5	1588.5928344726562	3.9389000960260256	RNF17	INSIDE	24236318
chr13	A_17_P08726647	chr13:24236426-24236470	33398.5	2344.2776203155518	3.8325679738693625	RNF17	INSIDE	24236426
chr13	A_17_P08726648	chr13:24236548-24236592	30109.0	2968.3676624298096	3.3424530925711506	RNF17	INSIDE	24236548
chr13	A_17_P16621077	chr13:26743948-26743992	6736.0	652.6547694206238	3.3675001728370355	RASL11A	INSIDE	26743948
chr13	A_17_P16621396	chr13:27263647-27263691	13177.5	823.2551407814026	4.000593266146139	GSH1	PROMOTER	27263647
chr13	A_17_P08740477	chr13:27263798-27263850	5956.0	463.7335729598999	3.6829756713953095	GSH1	PROMOTER	27263798
chr13	A_17_P08740491	chr13:27265790-27265834	2582.0	326.0318875312805	2.9854040214642645	GSH1	INSIDE	27265790
chr13	A_17_P08740984	chr13:27389680-27389739	888.5	78.01125526428223	3.5096175838007224	PDX1	PROMOTER	27389680
chr13	A_17_P08740985	chr13:27389798-27389848	918.5	94.75609540939331	3.276989065192961	PDX1	PROMOTER	27389798
chr13	A_17_P08753640	chr13:30203201-30203260	13736.5	1412.6735138893127	3.28151447374932	ALOX5AP	PROMOTER	30203201
chr13	A_17_P08753641	chr13:30203323-30203367	11500.5	1313.9774560928345	3.129684157006583	ALOX5AP	PROMOTER	30203323
chr13	A_17_P08766118	chr13:32759604-32759662	21049.0	2848.9868021011353	2.885230851560597	STARD13	PROMOTER	32759604
chr13	A_17_P08776076	chr13:34947420-34947474	29241.0	1499.5496845245361	4.285391421349428	MAB21L1	INSIDE	34947420
chr13	A_17_P08776078	chr13:34947623-34947667	19738.0	1273.0018472671509	3.9546693948144798	MAB21L1	INSIDE	34947623
chr13	A_17_P16626897	chr13:36351548-36351592	9738.5	1134.7091674804688	3.101377000420414	SMAD9	INSIDE	36351548
chr13	A_17_P08788159	chr13:37341817-37341866	11408.0	662.3076772689819	4.106400495059374	TRPC4	INSIDE	37341817
chr13	A_17_P08803187	chr13:40666107-40666151	5311.0	450.73169708251953	3.5586427151660898	KBTBD7	INSIDE	40666107
chr13	A_17_P08835619	chr13:47704326-47704371	6908.0	780.9005451202393	3.14505735819409	ITM2B	PROMOTER	47704326
chr13	A_17_P16633797	chr13:47704539-47704598	3137.5	351.838641166687	3.1566296164559273	ITM2B	PROMOTER	47704539
chr13	A_17_P08841542	chr13:49102820-49102864	1616.0	180.8442735671997	3.1596073771896407	ARL11	INSIDE	49102820
chr13	A_17_P16637807	chr13:52319262-52319306	400.0	25.21575927734375	3.9876024276263786	PCDH8	INSIDE	52319262
chr13	A_17_P08855170	chr13:52324126-52324185	136.5	2.5609755516052246	5.736063660630414	PCDH8	PROMOTER	52324126
chr13	A_17_P08876688	chr13:57102047-57102093	6637.5	739.5309400558472	3.165957543599658	PCDH17	PROMOTER	57102047
chr13	A_17_P08944407	chr13:71338068-71338113	1510.0	215.12194633483887	2.811321931144243	DACH1	INSIDE	71338068
chr13	A_17_P08975063	chr13:77391300-77391344	2012.0	267.7204442024231	2.909831086889789	EDNRB	PROMOTER	77391300
chr13	A_17_P08975069	chr13:77391893-77391950	3065.5	247.2326397895813	3.632181278322287	EDNRB	PROMOTER	77391893
chr13	A_17_P08975098	chr13:77395209-77395268	148.0	13.395872116088867	3.4657367622302644	EDNRB	PROMOTER	77395209
chr13	A_17_P08975099	chr13:77395384-77395443	225.0	15.365853309631348	3.872125210206443	EDNRB	PROMOTER	77395384
chr13	A_17_P08978694	chr13:78080290-78080349	3047.0	254.91556644439697	3.579298120545632	POU4F1	PROMOTER	78080290
chr13	A_17_P09001942	chr13:83351617-83351666	166.0	6.3039398193359375	4.718785669198579	SLITRK1	INSIDE	83351617
chr13	A_17_P09001944	chr13:83351785-83351829	17018.5	1256.2570071220398	3.759900335925652	SLITRK1	INSIDE	83351785
chr13	A_17_P09001950	chr13:83352259-83352306	16459.5	1164.0618872642517	3.8216808446486206	SLITRK1	INSIDE	83352259
chr13	A_17_P09001951	chr13:83352367-83352423	13461.0	949.7279334068298	3.825127492852905	SLITRK1	INSIDE	83352367
chr13	A_17_P09001969	chr13:83354144-83354188	34942.0	2083.846106529236	4.06764154453555	SLITRK1	INSIDE	83354144
chr13	A_17_P09001970	chr13:83354262-83354306	52154.0	6818.301908969879	2.9352935184487112	SLITRK1	INSIDE	83354262
chr13	A_17_P09056234	chr13:94884003-94884048	8307.0	723.5740923881531	3.521114896208083	CLDN10	INSIDE	94884003
chr13	A_17_P09056235	chr13:94884133-94884177	12910.5	670.5815982818604	4.266988170376668	CLDN10	INSIDE	94884133
chr13	A_17_P09056237	chr13:94884264-94884323	14914.5	1142.786090373993	3.7060883263808697	CLDN10	INSIDE	94884264
chr13	A_17_P16662668	chr13:98026910-98026954	16969.5	1631.9324207305908	3.3782908362151183	STK24	INSIDE	98026910
chr13	A_17_P09077806	chr13:99425117-99425162	24103.0	1334.0712642669678	4.175305083378214	ZIC5-ZIC2	DIVERGENT_PROMOTER	99425117
chr13	A_17_P09077808	chr13:99425268-99425312	14822.0	979.4746494293213	3.9195881665432153	ZIC5-ZIC2	DIVERGENT_PROMOTER	99425268
chr13	A_17_P16663713	chr13:99425597-99425641	54643.0	4613.8929533958435	3.5659802547256705	ZIC5-ZIC2	DIVERGENT_PROMOTER	99425597
chr13	A_17_P09077811	chr13:99425758-99425802	19690.5	1135.1031637191772	4.11660441823752	ZIC5-ZIC2	DIVERGENT_PROMOTER	99425758
chr13	A_17_P09077813	chr13:99425940-99425986	11297.5	973.1707096099854	3.5371668479379794	ZIC5-ZIC2	DIVERGENT_PROMOTER	99425940
chr13	A_17_P09077815	chr13:99426273-99426332	5915.5	285.2532768249512	4.37418475108505	ZIC5-ZIC2	DIVERGENT_PROMOTER	99426273
chr13	A_17_P09077836	chr13:99428327-99428382	611.5	53.58348846435547	3.5124920851287014	ZIC5-ZIC2	DIVERGENT_PROMOTER	99428327
chr13	A_17_P16663735	chr13:99432230-99432274	1467.5	192.07316637039185	2.9336326172120955	ZIC2	PROMOTER	99432230
chr13	A_17_P09084776	chr13:100902993-100903037	3741.0	468.46152782440186	2.997421488656824	ITGBL1	INSIDE	100902993
chr13	A_17_P09084779	chr13:100903259-100903314	2239.5	266.9324517250061	3.0686300524661174	ITGBL1	INSIDE	100903259
chr13	A_17_P16665373	chr13:102250944-102250988	2218.5	308.89305114746094	2.8444052315566695	BIVM	INSIDE	102250944
chr13	A_17_P09133585	chr13:109762150-109762194	5427.0	701.1163067817688	2.9524292136842654	COL4A2	INSIDE	109762150
chr13	A_17_P09133587	chr13:109762382-109762430	4731.0	497.61724948883057	3.2490367595757683	COL4A2	INSIDE	109762382
chr13	A_17_P16671186	chr13:110565733-110565777	329.0	35.06566524505615	3.2299565806204975	ARHGEF7	PROMOTER	110565733
chr13	A_17_P09137309	chr13:110565926-110565970	348.0	34.671669006347656	3.327258115063085	ARHGEF7	INSIDE	110565926
chr13	A_17_P09141975	chr13:111765837-111765881	18840.0	1228.677270412445	3.9386210387722733	SOX1	PROMOTER	111765837
chr13	A_17_P09141976	chr13:111765973-111766017	12357.0	1030.6941604614258	3.583640323942984	SOX1	PROMOTER	111765973
chr13	A_17_P16673225	chr13:112344419-112344464	4247.5	426.1069321632385	3.317326519961258	FLJ26443	PROMOTER	112344419
chr13	A_17_P09144580	chr13:112349634-112349680	9237.5	779.7185564041138	3.566477084725017	FLJ26443	INSIDE	112349634
chr13	A_17_P09144581	chr13:112349743-112349787	15997.5	1512.945556640625	3.4024144881922256	FLJ26443	INSIDE	112349743
chr13	A_17_P09144583	chr13:112349873-112349917	11351.0	1475.5159139633179	2.9435280156671957	FLJ26443	INSIDE	112349873
chr13	A_17_P09146494	chr13:112699377-112699421	4597.0	556.5196871757507	3.0461880364785454	MCF2L	PROMOTER	112699377
chr13	A_17_P09147545	chr13:112906532-112906585	3145.0	336.07879161834717	3.2261886083000153	PCID2	INSIDE	112906532
chr13	A_17_P16674653	chr13:113057308-113057352	1893.0	174.93432998657227	3.435789067205253	GRTP1	INSIDE	113057308
chr13	A_17_P09148213	chr13:113057473-113057532	7700.0	382.9643440246582	4.329576464715499	GRTP1	INSIDE	113057473
chr13	A_17_P09148214	chr13:113057667-113057711	65402.0	3333.405177593231	4.2942661604121755	GRTP1	INSIDE	113057667
chr13	A_17_P09148215	chr13:113057784-113057828	15282.0	811.632251739502	4.234863360776424	GRTP1	INSIDE	113057784
chr13	A_17_P09148590	chr13:113155656-113155705	62012.5	2851.3507795333862	4.442841613249203	ADPRHL1	PROMOTER	113155656
chr13	A_17_P09148603	chr13:113157647-113157706	635.0	47.47654676437378	3.7414696832812204	ADPRHL1	PROMOTER	113157647
chr13	A_17_P09148606	chr13:113157862-113157911	1539.0	160.94746351242065	3.2573314860341807	ADPRHL1	PROMOTER	113157862
chr13	A_17_P09149719	chr13:113370647-113370691	10029.0	808.2832837104797	3.6331729392976784	GRK1	INSIDE	113370647
chr13	A_17_P09151456	chr13:113918514-113918561	3625.0	517.1200633049011	2.809409810200466	RASA3	PROMOTER	113918514
chr14	A_17_P09157325	chr14:20629521-20629570	22182.0	1374.8498749732971	4.012043450304253	ZNF219	INSIDE	20629521
chr14	A_17_P09171116	chr14:23801206-23801250	41956.5	2706.1631655693054	3.9545736007068903	TGM1	INSIDE	23801206
chr14	A_17_P09172099	chr14:23969837-23969881	10665.5	1511.5665698051453	2.8188351788297927	KIAA0323	INSIDE	23969837
chr14	A_17_P09172100	chr14:23969954-23969999	27233.0	2874.202561378479	3.24412227369155	KIAA0323	INSIDE	23969954
chr14	A_17_P09172101	chr14:23970133-23970192	4834.0	257.27954387664795	4.2318088140708054	KIAA0323	INSIDE	23970133
chr14	A_17_P09191388	chr14:28301264-28301323	7336.0	885.9005427360535	3.0497769927776925	FOXG1	PROMOTER	28301264
chr14	A_17_P09201728	chr14:30414375-30414419	58031.0	2840.712881088257	4.35249886314317	COCH	INSIDE	30414375
chr14	A_17_P09217014	chr14:33489735-33489780	25152.0	2217.8048276901245	3.503468807242443	EGLN3	INSIDE	33489735
chr14	A_17_P09217015	chr14:33489858-33489902	33657.0	1667.3920822143555	4.335241293778831	EGLN3	INSIDE	33489858
chr14	A_17_P16694871	chr14:36193948-36193995	15577.5	2117.335786819458	2.879141728291654	PAX9	PROMOTER	36193948
chr14	A_17_P09227810	chr14:36200202-36200246	65351.5	3043.8179421424866	4.424266374717509	PAX9	PROMOTER	36200202
chr14	A_17_P09235163	chr14:37750288-37750343	1320.0	183.79924535751343	2.844335181245711	SSTR1	INSIDE	37750288
chr14	A_17_P16695761	chr14:37750548-37750605	1016.0	107.16697692871094	3.24496808337348	SSTR1	INSIDE	37750548
chr14	A_17_P09281326	chr14:49225044-49225096	25479.5	2345.8536052703857	3.44115207813726	POLE2-KLHDC1	DIVERGENT_PROMOTER	49225044
chr14	A_17_P09281329	chr14:49225504-49225563	211.0	5.712945461273193	5.206864431431266	POLE2-KLHDC1	DIVERGENT_PROMOTER	49225504
chr14	A_17_P09286508	chr14:50478794-50478853	11485.0	1282.0637607574463	3.1632109384444123	PYGL	INSIDE	50478794
chr14	A_17_P16702437	chr14:51189069-51189113	10365.5	1291.322672367096	3.0048682616117084	FRMD6	INSIDE	51189069
chr14	A_17_P09292970	chr14:51850210-51850269	29716.0	2583.433337211609	3.5238783690785644	PTGER2	PROMOTER	51850210
chr14	A_17_P16702943	chr14:51850456-51850500	1584.5	153.85553121566772	3.364379444091908	PTGER2	PROMOTER	51850456
chr14	A_17_P16703183	chr14:52327898-52327942	2644.0	351.05064868927	2.9129710778374234	GNPNAT1	INSIDE	52327898
chr14	A_17_P16703184	chr14:52328021-52328065	4233.0	575.2345085144043	2.8794583574026946	GNPNAT1	INSIDE	52328021
chr14	A_17_P09307471	chr14:55147501-55147560	12540.5	1272.0168566703796	3.301405176372645	KTN1	INSIDE	55147501
chr14	A_17_P16705139	chr14:55655417-55655461	3273.0	351.838641166687	3.2176277597751946	PELI2	INSIDE	55655417
chr14	A_17_P09329033	chr14:59785843-59785887	200.5	16.547842025756836	3.598887241527814	PPM1A	INSIDE	59785843
chr14	A_17_P09330132	chr14:60047112-60047156	739.0	79.58724021911621	3.21496530924601	SIX6	INSIDE	60047112
chr14	A_17_P09330700	chr14:60183718-60183777	46807.0	3019.587173461914	3.9543010730570325	SIX1	INSIDE	60183718
chr14	A_17_P09330702	chr14:60184052-60184101	13884.5	1399.8686361312866	3.3101118687233164	SIX1	INSIDE	60184052
chr14	A_17_P09330703	chr14:60184230-60184277	9357.5	439.1088080406189	4.413472764379226	SIX1	INSIDE	60184230
chr14	A_17_P16710051	chr14:64078905-64078949	2724.5	221.0318899154663	3.6236650528193883	HSPA2	INSIDE	64078905
chr14	A_17_P09347901	chr14:64079090-64079142	7219.0	523.2270050048828	3.7862900951823453	HSPA2	INSIDE	64079090
chr14	A_17_P09347902	chr14:64079213-64079257	4210.5	297.2701621055603	3.824144996558651	HSPA2	INSIDE	64079213
chr14	A_17_P09348580	chr14:64239756-64239800	4375.0	442.0637798309326	3.3069565788499147	PLEKHG3	PROMOTER	64239756
chr14	A_17_P09367947	chr14:68516011-68516055	184.0	1.1819887161254883	7.28234569318751	ACTN1	PROMOTER	68516011
chr14	A_17_P09385349	chr14:72428599-72428653	6401.0	584.493420124054	3.4530386196370615	DPF3	INSIDE	72428599
chr14	A_17_P09385351	chr14:72428772-72428828	10515.0	1076.7917203903198	3.2876377229475886	DPF3	INSIDE	72428772
chr14	A_17_P09385352	chr14:72428885-72428944	8276.0	787.2044849395752	3.394123299919245	DPF3	INSIDE	72428885
chr14	A_17_P09385563	chr14:72476421-72476466	17757.5	1078.1707072257996	4.041770961514594	WDR21A	INSIDE	72476421
chr14	A_17_P09385564	chr14:72476520-72476564	10020.5	603.9962339401245	4.052271133249834	WDR21A	INSIDE	72476520
chr14	A_17_P09385565	chr14:72476636-72476695	24707.0	1526.3414287567139	4.016770223625747	WDR21A	INSIDE	72476636
chr14	A_17_P09386660	chr14:72769158-72769202	16942.5	2410.0749921798706	2.8134968281155044	PAPLN	PROMOTER	72769158
chr14	A_17_P16716217	chr14:73255131-73255190	193.0	15.365853309631348	3.650801056257486	C14orf43	INSIDE	73255131
chr14	A_17_P09398467	chr14:75515931-75515985	10538.0	408.3771014213562	4.689555301115717	TGFB3	INSIDE	75515931
chr14	A_17_P09402330	chr14:76364341-76364400	2143.5	240.92869997024536	3.15329025114124	C14orf166B	INSIDE	76364341
chr14	A_17_P09404525	chr14:76812364-76812408	133.5	1.7729830741882324	6.234517168096895	POMT2	INSIDE	76812364
chr14	A_17_P09414837	chr14:78816317-78816368	18086.0	2528.076865673065	2.83876113465724	NRXN3	INSIDE	78816317
chr14	A_17_P16725568	chr14:88361725-88361784	10674.0	1261.969952583313	3.0803514510652863	TTC8	INSIDE	88361725
chr14	A_17_P16727923	chr14:91858720-91858764	22936.0	2501.2851214408875	3.196872384907046	SLC24A4	PROMOTER	91858720
chr14	A_17_P16728418	chr14:92459293-92459337	4043.0	526.9699692726135	2.939633549947477	CHGA	INSIDE	92459293
chr14	A_17_P09483513	chr14:93647724-93647771	9258.5	1117.7673292160034	3.0501585638940414	IFI27	INSIDE	93647724
chr14	A_17_P09486470	chr14:94304504-94304559	31449.0	1579.9249172210693	4.3150862397777665	GSC	INSIDE	94304504
chr14	A_17_P09486490	chr14:94307705-94307758	868.5	63.039398193359375	3.7842001816746844	GSC	PROMOTER	94307705
chr14	A_17_P09486492	chr14:94307853-94307901	10217.5	1118.161325454712	3.1918419866991234	GSC	PROMOTER	94307853
chr14	A_17_P09490202	chr14:95071312-95071356	14052.5	1816.1256623268127	2.9518908799998167	GLRX5	INSIDE	95071312
chr14	A_17_P09515437	chr14:100189969-100190013	9259.0	870.3376913070679	3.4112092056303926	chr14:100189969-100190013	Unknown	100189969
chr14	A_17_P09515438	chr14:100190068-100190112	12972.5	1029.315173625946	3.655699831422157	chr14:100190068-100190112	Unknown	100190068
chr14	A_17_P09515853	chr14:100258231-100258275	14290.0	1719.7935819625854	3.05469859531803	DLK1	PROMOTER	100258231
chr14	A_17_P09515861	chr14:100260020-100260068	9957.0	588.6303806304932	4.080277219861872	DLK1	PROMOTER	100260020
chr14	A_17_P09515884	chr14:100262519-100262576	65330.0	7446.72590970993	3.13306747711373	DLK1	PROMOTER	100262519
chr14	A_17_P09517722	chr14:100559372-100559416	13282.5	1780.666000843048	2.8990378718964673	hsa-mir-411	PROMOTER	100559372
chr14	A_17_P09517723	chr14:100559480-100559524	21923.0	2207.954921722412	3.311662610897191	hsa-mir-411	INSIDE	100559480
chr14	A_17_P09517724	chr14:100559579-100559638	19031.5	1359.8780179023743	3.806840123009345	hsa-mir-299	PROMOTER	100559579
chr14	A_17_P09517751	chr14:100562309-100562360	19811.5	2840.5158829689026	2.8021132409409475	hsa-mir-329-1	PROMOTER	100562309
chr14	A_17_P09517752	chr14:100562425-100562477	26263.0	2686.069357395172	3.289463261061438	hsa-mir-329-1	PROMOTER	100562425
chr14	A_17_P09517799	chr14:100567807-100567866	10548.0	1093.3395624160767	3.2701560375913834	hsa-mir-495	PROMOTER	100567807
chr14	A_17_P09517800	chr14:100567923-100567967	22450.0	1599.6247291564941	3.810910050294987	hsa-mir-495	PROMOTER	100567923
chr14	A_17_P09517862	chr14:100576048-100576092	8357.0	897.1294355392456	3.2195970822384443	hsa-mir-376a-2	PROMOTER	100576048
chr14	A_17_P09517865	chr14:100576337-100576385	25461.0	3355.6659650802612	2.923618066244671	hsa-mir-654	INSIDE	100576337
chr14	A_17_P16735022	chr14:100599240-100599291	2905.0	335.8817934989929	3.1125126622320103	hsa-mir-409	PROMOTER	100599240
chr14	A_17_P09520132	chr14:101099746-101099790	55563.0	2447.1106386184692	4.504973261470929	DIO3	DOWNSTREAM	101099746
chr14	A_17_P16735535	chr14:101099868-101099912	31875.0	2024.352674484253	3.976892784471782	DIO3	DOWNSTREAM	101099868
chr14	A_17_P16736621	chr14:102406405-102406457	10330.0	559.868655204773	4.205608032361296	TRAF3	INSIDE	102406405
chr14	A_17_P09525862	chr14:102594709-102594753	30730.0	3759.3151116371155	3.031106012427571	CDC42BPB	PROMOTER	102594709
chr14	A_17_P09528179	chr14:103252912-103252956	16538.0	1901.4258480072021	3.120631191927607	ZFYVE21	INSIDE	103252912
chr14	A_17_P09528181	chr14:103253229-103253273	25112.0	2828.4989976882935	3.150268369174114	ZFYVE21	INSIDE	103253229
chr14	A_17_P09528183	chr14:103253525-103253584	15414.5	2166.9793128967285	2.8305308076194966	ZFYVE21	INSIDE	103253525
chr14	A_17_P09528185	chr14:103253700-103253744	6481.5	761.594729423523	3.089232331951308	ZFYVE21	INSIDE	103253700
chr14	A_17_P09528190	chr14:103254176-103254232	6954.0	611.0881662368774	3.5083906185431912	ZFYVE21	INSIDE	103254176
chr14	A_17_P16737851	chr14:103254425-103254475	2095.0	228.3208203315735	3.1978159154318964	ZFYVE21	INSIDE	103254425
chr14	A_17_P09528192	chr14:103254789-103254839	9618.0	979.8686456680298	3.2950766565104517	ZFYVE21	INSIDE	103254789
chr14	A_17_P16739965	chr14:104331597-104331641	17627.0	1602.1857047080994	3.4596736771414163	AKT1	PROMOTER	104331597
chr14	A_17_P09532856	chr14:104331759-104331812	4999.0	423.5459566116333	3.5610491050583537	AKT1	PROMOTER	104331759
chr14	A_17_P09532857	chr14:104331892-104331951	1361.0	118.98686408996582	3.5157928500305697	AKT1	PROMOTER	104331892
chr14	A_17_P09532966	chr14:104358285-104358329	15901.0	2247.3545455932617	2.8228178491508094	chr14:104358285-104358329	Unknown	104358285
chr14	A_17_P16740033	chr14:104358401-104358450	7905.5	457.42963314056396	4.111234977404292	chr14:104358401-104358450	Unknown	104358401
chr14	A_17_P09533624	chr14:104524908-104524967	148.0	0.9849905967712402	7.231271508593241	C14orf79	INSIDE	104524908
chr14	A_17_P09533802	chr14:104558001-104558045	1076.0	145.77860832214355	2.883827139891966	CDCA4	INSIDE	104558001
chr14	A_17_P09534878	chr14:104847944-104848003	3643.0	499.98122692108154	2.86518116375333	BRF1-PACS2	DIVERGENT_PROMOTER	104847944
chr14	A_17_P09534922	chr14:104854308-104854355	52275.0	5459.211883544922	3.259356559489233	PACS2	INSIDE	104854308
chr14	A_17_P09534924	chr14:104854449-104854504	28202.5	3075.5346393585205	3.196913925413829	PACS2	INSIDE	104854449
chr15	A_17_P09551173	chr15:24568040-24568084	7551.0	734.4089889526367	3.3620120950795096	GABRB3	INSIDE	24568040
chr15	A_17_P09551175	chr15:24568189-24568248	8213.0	490.52531719207764	4.065509793634058	GABRB3	INSIDE	24568189
chr15	A_17_P09556894	chr15:26017636-26017682	6799.5	938.696038722992	2.856698685661491	OCA2	INSIDE	26017636
chr15	A_17_P09556895	chr15:26017820-26017864	6084.5	554.5497059822083	3.455750028418042	OCA2	INSIDE	26017820
chr15	A_17_P09556897	chr15:26017956-26018003	2231.5	270.87241411209106	3.0423284258041248	OCA2	INSIDE	26017956
chr15	A_17_P16775519	chr15:30798510-30798554	3966.0	562.8236269950867	2.81692987914413	GREM1	INSIDE	30798510
chr15	A_17_P09567972	chr15:30798699-30798744	699.5	51.022512912750244	3.7771181973298535	GREM1	INSIDE	30798699
chr15	A_17_P09590667	chr15:35176820-35176877	49159.0	2192.1950721740723	4.487007481341722	MEIS2	INSIDE	35176820
chr15	A_17_P09590668	chr15:35176923-35176975	3357.0	372.7204418182373	3.1710066862098087	MEIS2	INSIDE	35176923
chr15	A_17_P16779657	chr15:35182020-35182065	27385.0	1786.7729425430298	3.9379576623516686	MEIS2	PROMOTER	35182020
chr15	A_17_P09590701	chr15:35182173-35182232	9295.0	529.5309448242188	4.133667964879737	MEIS2	PROMOTER	35182173
chr15	A_17_P09596022	chr15:36330545-36330601	5407.5	389.26828384399414	3.796125051116317	SPRED1	PROMOTER	36330545
chr15	A_17_P09596023	chr15:36330657-36330716	3231.5	283.2832956314087	3.5118865536902955	SPRED1	PROMOTER	36330657
chr15	A_17_P09596025	chr15:36330842-36330886	4359.5	545.6847906112671	2.998022940413044	SPRED1	PROMOTER	36330842
chr15	A_17_P09604650	chr15:38002944-38003003	171.5	9.258911609649658	4.211222152346829	GPR176	PROMOTER	38002944
chr15	A_17_P09604652	chr15:38003671-38003730	214.5	2.3639774322509766	6.503617574630042	GPR176-EIF2AK4	DIVERGENT_PROMOTER	38003671
chr15	A_17_P09607413	chr15:38517406-38517451	15931.0	2231.2006998062134	2.8359446315947263	BAHD1	PROMOTER	38517406
chr15	A_17_P09613204	chr15:39975187-39975231	14606.0	1367.56094455719	3.4168841032577064	SPTBN5	PROMOTER	39975187
chr15	A_17_P09614529	chr15:40235592-40235638	15358.5	1041.3320589065552	3.882535228751262	PLA2G4F	INSIDE	40235592
chr15	A_17_P09615062	chr15:40351659-40351718	187.5	13.395872116088867	3.807030181984558	TMEM87A	INSIDE	40351659
chr15	A_17_P09617720	chr15:41000991-41001043	5317.0	709.193229675293	2.9063617977174574	TTBK2	PROMOTER	41000991
chr15	A_17_P16785492	chr15:42274184-42274228	50901.0	6672.523300647736	2.931389656314299	FRMD5	INSIDE	42274184
chr15	A_17_P16785493	chr15:42274291-42274335	1507.0	211.1819839477539	2.8351207489917054	FRMD5	INSIDE	42274291
chr15	A_17_P09624958	chr15:43193032-43193076	2970.5	330.1688480377197	3.1694298773514644	DUOX2	INSIDE	43193032
chr15	A_17_P09626167	chr15:43456059-43456109	12416.0	1764.3151569366455	2.815020267186184	GATM	INSIDE	43456059
chr15	A_17_P09643472	chr15:47042269-47042313	8219.5	1143.3770847320557	2.84574935451209	SHC4	INSIDE	47042269
chr15	A_17_P09643473	chr15:47042376-47042420	3146.5	329.38085556030273	3.2559193333428222	SHC4	INSIDE	47042376
chr15	A_17_P09648382	chr15:48261218-48261262	22671.0	1637.0543718338013	3.7916738843705002	SLC27A2	PROMOTER	48261218
chr15	A_17_P09656336	chr15:50191487-50191531	169.0	4.333958625793457	5.285194055496541	BCL2L10	INSIDE	50191487
chr15	A_17_P16790928	chr15:50191766-50191810	8604.5	1002.3264312744141	3.1017389281783645	BCL2L10	INSIDE	50191766
chr15	A_17_P16791419	chr15:50870551-50870595	853.0	117.41087913513184	2.860979648707782	ONECUT1	PROMOTER	50870551
chr15	A_17_P09659700	chr15:50874294-50874353	1574.5	192.86115884780884	3.029259230383369	ONECUT1	PROMOTER	50874294
chr15	A_17_P09659701	chr15:50874506-50874550	43268.0	1735.7504296302795	4.639669002188456	ONECUT1	PROMOTER	50874506
chr15	A_17_P16791430	chr15:50874656-50874700	16470.5	1113.2363724708557	3.8870524956134664	ONECUT1	PROMOTER	50874656
chr15	A_17_P16793936	chr15:56144775-56144819	28684.0	2131.9136476516724	3.750025314125679	ALDH1A2	INSIDE	56144775
chr15	A_17_P09688044	chr15:57286371-57286419	30300.5	1780.666000843048	4.088852759436145	LDHAL6B	INSIDE	57286371
chr15	A_17_P16794693	chr15:57286521-57286565	20919.0	2053.90239238739	3.348374360263596	LDHAL6B	INSIDE	57286521
chr15	A_17_P09699143	chr15:59309313-59309360	43633.5	3212.2513341903687	3.7637795198370063	RORA	PROMOTER	59309313
chr15	A_17_P09714891	chr15:62436933-62436992	97.0	2.9549717903137207	5.0367684844302625	CSNK1G1	PROMOTER	62436933
chr15	A_17_P16798383	chr15:63069164-63069208	9113.5	1140.422112941742	2.998437302481524	SPG21	INSIDE	63069164
chr15	A_17_P09719706	chr15:63610071-63610115	3077.0	374.2964267730713	3.039271262966888	PTPLAD1	INSIDE	63610071
chr15	A_17_P09723259	chr15:64334313-64334368	2385.0	258.46153259277344	3.205967784126444	MEGF11	PROMOTER	64334313
chr15	A_17_P16800304	chr15:65900508-65900552	21344.5	1449.1181659698486	3.880617220495343	LBXCOR1	PROMOTER	65900508
chr15	A_17_P09730726	chr15:65900624-65900668	11263.0	668.8086152076721	4.07385391150061	LBXCOR1	PROMOTER	65900624
chr15	A_17_P16800540	chr15:66307557-66307601	43941.0	5439.906067848206	3.0139140572389618	CLN6	INSIDE	66307557
chr15	A_17_P16804602	chr15:72006428-72006472	3821.5	449.94370460510254	3.08632261750487	LOXL1	INSIDE	72006428
chr15	A_17_P16805769	chr15:72805810-72805854	1621.0	230.8817958831787	2.8116577589469474	CYP1A1	PROMOTER	72805810
chr15	A_17_P09761713	chr15:72806084-72806128	30283.0	3786.89484834671	2.999420866465126	CYP1A1	PROMOTER	72806084
chr15	A_17_P09761714	chr15:72806266-72806318	1284.0	149.52157258987427	3.1022196495584904	CYP1A1	PROMOTER	72806266
chr15	A_17_P09762727	chr15:73035353-73035397	65345.0	3772.9079818725586	4.114328030079321	RPP25	INSIDE	73035353
chr15	A_17_P09762747	chr15:73039077-73039121	15812.5	2083.255112171173	2.924154054313376	RPP25	PROMOTER	73039077
chr15	A_17_P16806906	chr15:73426465-73426513	6990.5	626.2570214271545	3.480568870355934	NEIL1	INSIDE	73426465
chr15	A_17_P09763737	chr15:73426572-73426626	7391.0	680.8255004882812	3.440412594117963	NEIL1	INSIDE	73426572
chr15	A_17_P09767148	chr15:74414745-74414789	52991.5	2207.757923603058	4.585107068327624	ISL2	PROMOTER	74414745
chr15	A_17_P16808661	chr15:75010987-75011031	48299.5	6946.35068655014	2.7976811021146855	RCN2	PROMOTER	75010987
chr15	A_17_P09773919	chr15:76159362-76159412	8148.5	1103.977460861206	2.8838237902940254	TBC1D2B	PROMOTER	76159362
chr15	A_17_P09773921	chr15:76159530-76159581	5355.0	644.1838502883911	3.055342177103827	TBC1D2B	PROMOTER	76159530
chr15	A_17_P09776343	chr15:76705567-76705612	6580.5	824.0431332588196	2.997405446948006	CHRNB4	INSIDE	76705567
chr15	A_17_P16811048	chr15:76720462-76720506	1454.0	185.17823219299316	2.9730408452062482	CHRNB4	INSIDE	76720462
chr15	A_17_P09777988	chr15:77169770-77169814	2481.0	327.41087436676025	2.92174759097374	RASGRF1	INSIDE	77169770
chr15	A_17_P09779482	chr15:77512591-77512642	51813.5	2237.7016377449036	4.533238447278035	KIAA1024	INSIDE	77512591
chr15	A_17_P16812804	chr15:78483207-78483251	27743.0	1939.2494869232178	3.8385534774243815	ARNT2	PROMOTER	78483207
chr15	A_17_P09788236	chr15:79404065-79404112	5634.0	650.6847882270813	3.1141288319410596	STARD5	PROMOTER	79404065
chr15	A_17_P09798448	chr15:82949275-82949334	4046.5	506.679162979126	2.9975301906510627	ZSCAN2	INSIDE	82949275
chr15	A_17_P09815398	chr15:86599753-86599804	2874.5	322.09192514419556	3.1577666328797123	NTRK3	INSIDE	86599753
chr15	A_17_P09822172	chr15:88150583-88150627	26739.5	2866.7166328430176	3.2215012785816075	ANPEP	INSIDE	88150583
chr15	A_17_P09822173	chr15:88150699-88150744	11705.0	1102.0074796676636	3.4089190133748377	ANPEP	INSIDE	88150699
chr15	A_17_P16828126	chr15:91417572-91417616	243.0	25.609755516052246	3.2461909284289807	RGMA	INSIDE	91417572
chr15	A_17_P09867537	chr15:97322727-97322781	12537.0	1287.5797080993652	3.283458513749536	IGF1R	INSIDE	97322727
chr15	A_17_P09867539	chr15:97322873-97322922	34777.5	1622.476511001587	4.421884730202444	IGF1R	INSIDE	97322873
chr15	A_17_P09867541	chr15:97323043-97323101	19417.5	1312.9924654960632	3.886426923383948	IGF1R	INSIDE	97323043
chr15	A_17_P09876490	chr15:99376354-99376400	7546.5	775.7785940170288	3.282090816956759	LRRK1	INSIDE	99376354
chr15	A_17_P09876519	chr15:99380261-99380305	24020.0	2394.7091388702393	3.326313808922356	LRRK1	INSIDE	99380261
chr16	A_17_P09880761	chr16:155505-155556	524.5	29.943714141845703	4.130617686985336	HBM	PROMOTER	155505
chr16	A_17_P16836105	chr16:171185-171229	7926.0	744.0618968009949	3.4130984213794653	HBQ1	DOWNSTREAM	171185
chr16	A_17_P09881463	chr16:336143-336187	61804.0	5319.737215042114	3.538273327235005	AXIN1	INSIDE	336143
chr16	A_17_P09881464	chr16:336277-336328	16832.0	1113.43337059021	3.9181194768100167	AXIN1	INSIDE	336277
chr16	A_17_P09881477	chr16:337463-337510	5575.0	613.0581474304199	3.1848759825604915	AXIN1	INSIDE	337463
chr16	A_17_P09881678	chr16:373514-373558	4076.0	531.5009260177612	2.9390099410692003	TMEM8-LOC441743	DIVERGENT_PROMOTER	373514
chr16	A_17_P09882383	chr16:555624-555668	11135.5	1599.42773103714	2.799538626739738	FLJ36208	PROMOTER	555624
chr16	A_17_P09882384	chr16:555874-555918	18599.0	1106.7354345321655	4.070842763273366	FLJ36208	PROMOTER	555874
chr16	A_17_P16837431	chr16:674407-674451	813.5	105.7879900932312	2.942966495538769	LOC339123	INSIDE	674407
chr16	A_17_P09883033	chr16:680339-680383	2613.5	197.78611183166504	3.723970127860775	WDR24	INSIDE	680339
chr16	A_17_P16837551	chr16:705625-705669	40420.5	3946.463325023651	3.3564549206543366	METRN	INSIDE	705625
chr16	A_17_P16837844	chr16:778334-778378	13825.0	1749.1463017463684	2.982556611429903	RPUSD1	INSIDE	778334
chr16	A_17_P09884268	chr16:967304-967348	30313.5	2273.161299228668	3.737188471651831	TMEM112-SOX8	DIVERGENT_PROMOTER	967304
chr16	A_17_P09884293	chr16:973492-973538	573.5	59.29643392562866	3.2737762371077768	SOX8	INSIDE	973492
chr16	A_17_P16839217	chr16:1138488-1138532	45079.5	6276.9510769844055	2.8443356443167738	CACNA1H	PROMOTER	1138488
chr16	A_17_P16839218	chr16:1138596-1138640	24274.0	2165.009331703186	3.4869667146752032	CACNA1H	PROMOTER	1138596
chr16	A_17_P09885044	chr16:1140017-1140061	4210.0	407.39211082458496	3.3693302854904776	CACNA1H	PROMOTER	1140017
chr16	A_17_P16839224	chr16:1140144-1140188	11388.5	951.1069202423096	3.581826396223269	CACNA1H	PROMOTER	1140144
chr16	A_17_P09885045	chr16:1140261-1140305	13871.0	1767.861123085022	2.9719949481408263	CACNA1H	PROMOTER	1140261
chr16	A_17_P16839996	chr16:1305952-1306001	432.0	39.39962387084961	3.4547775502403977	UBE2I	INSIDE	1305952
chr16	A_17_P09886085	chr16:1403875-1403919	1807.0	182.8142547607422	3.3051460335886818	UNKL	INSIDE	1403875
chr16	A_17_P09886390	chr16:1478838-1478894	16842.0	1363.620982170105	3.626548860919887	LOC390667-TELO2	DIVERGENT_PROMOTER	1478838
chr16	A_17_P09886393	chr16:1479096-1479143	919.0	129.23076629638672	2.8301152845226047	LOC390667-TELO2	DIVERGENT_PROMOTER	1479096
chr16	A_17_P16840661	chr16:1521851-1521895	9881.5	694.6153688430786	3.8304438210261313	C16orf30	PROMOTER	1521851
chr16	A_17_P09887214	chr16:1643210-1643254	3202.5	300.6191301345825	3.4131898462461323	CRAMP1L	INSIDE	1643210
chr16	A_17_P09887217	chr16:1643486-1643545	3661.0	286.82926177978516	3.673973655957503	CRAMP1L	INSIDE	1643486
chr16	A_17_P09888045	chr16:1812849-1812893	24872.0	2011.3507986068726	3.628285893427554	HAGH	INSIDE	1812849
chr16	A_17_P09888046	chr16:1812980-1813024	17088.5	1122.1012878417969	3.928750951644394	HAGH	INSIDE	1812980
chr16	A_17_P09888047	chr16:1813101-1813150	11745.0	1174.1087913513184	3.322408715401689	HAGH	INSIDE	1813101
chr16	A_17_P09888541	chr16:1934747-1934791	12032.5	1645.3282928466797	2.870489044134004	RPL3L	INSIDE	1934747
chr16	A_17_P16841409	chr16:1934966-1935010	28361.0	2363.583436012268	3.584860703681704	RPL3L	INSIDE	1934966
chr16	A_17_P09889610	chr16:2204144-2204188	307.0	31.12570285797119	3.3020603350447306	LOC283871	INSIDE	2204144
chr16	A_17_P09890813	chr16:2501760-2501809	11218.0	803.5553288459778	3.803274313740916	ATP6V0C	PROMOTER	2501760
chr16	A_17_P09890814	chr16:2501886-2501930	16181.0	1593.911783695221	3.3436570807870214	ATP6V0C	PROMOTER	2501886
chr16	A_17_P09891684	chr16:2807570-2807614	427.0	38.21763515472412	3.4819256552850164	PRSS21	INSIDE	2807570
chr16	A_17_P09892038	chr16:2904260-2904305	3903.0	542.1388244628906	2.8478492305885075	FLYWCH1	INSIDE	2904260
chr16	A_17_P16845127	chr16:3295232-3295276	15128.0	1866.360182762146	3.018921929220022	TIGD7-ZNF75A	DIVERGENT_PROMOTER	3295232
chr16	A_17_P09893596	chr16:3295335-3295379	4538.0	416.84802055358887	3.4444632194099656	TIGD7-ZNF75A	DIVERGENT_PROMOTER	3295335
chr16	A_17_P09894116	chr16:3433072-3433119	10046.0	666.2476396560669	3.9144188531135	ZNF597	INSIDE	3433072
chr16	A_17_P09894381	chr16:3486266-3486315	36550.0	2505.619080066681	3.866632397287096	LOC646174-CLUAP1	DIVERGENT_PROMOTER	3486266
chr16	A_17_P09897022	chr16:4103981-4104025	43265.0	5245.862920284271	3.0439483885397123	ADCY9	INSIDE	4103981
chr16	A_17_P09897023	chr16:4104105-4104151	44166.5	1845.8723783493042	4.580577794554095	ADCY9	INSIDE	4104105
chr16	A_17_P16846607	chr16:4683720-4683764	780.0	88.25515747070312	3.1437216295436605	NUDT16L1	INSIDE	4683720
chr16	A_17_P09899494	chr16:4720168-4720212	34228.5	2053.5083961486816	4.059035319153895	ANKS3	INSIDE	4720168
chr16	A_17_P09899495	chr16:4720274-4720329	13368.0	850.2438831329346	3.9747631064248248	ANKS3	INSIDE	4720274
chr16	A_17_P09900845	chr16:5060279-5060323	28346.5	3831.4164233207703	2.887220872772532	MGC45438-ALG1	DIVERGENT_PROMOTER	5060279
chr16	A_17_P16851641	chr16:11670093-11670137	540.5	63.039398193359375	3.0999689506989414	SNN	INSIDE	11670093
chr16	A_17_P16851643	chr16:11670290-11670334	4162.0	456.2476444244385	3.1893879495977524	SNN	INSIDE	11670290
chr16	A_17_P09931988	chr16:12513297-12513341	2918.0	210.3939914703369	3.793814474081991	LOC92017	INSIDE	12513297
chr16	A_17_P16853263	chr16:14309658-14309702	886.5	86.87617063522339	3.3510882131928215	hsa-mir-365-1	PROMOTER	14309658
chr16	A_17_P16855259	chr16:15055641-15055694	2635.5	209.99999523162842	3.64961549182201	NTAN1	INSIDE	15055641
chr16	A_17_P09952223	chr16:19801180-19801230	7784.0	918.6022305488586	3.082999518292871	GPRC5B	INSIDE	19801180
chr16	A_17_P09952224	chr16:19801292-19801349	4049.5	450.9286952018738	3.1667725614610616	GPRC5B	INSIDE	19801292
chr16	A_17_P09956487	chr16:21078976-21079035	467.0	55.15947341918945	3.0817419606163496	DNAH3	PROMOTER	21078976
chr16	A_17_P09956488	chr16:21079117-21079176	137.0	0.5909943580627441	7.8568158200910245	DNAH3	PROMOTER	21079117
chr16	A_17_P09978995	chr16:27806870-27806914	16121.0	1630.7504320144653	3.3053333224718124	GSG1L	INSIDE	27806870
chr16	A_17_P16877498	chr16:29727607-29727651	7674.5	967.0637679100037	2.988389831921307	MAZ	INSIDE	29727607
chr16	A_17_P16878860	chr16:30314072-30314116	739.0	91.21012926101685	3.018308408737568	ZNF553	PROMOTER	30314072
chr16	A_17_P09983465	chr16:30349608-30349667	18315.0	1127.2232389450073	4.022180536124393	XTP3TPA	PROMOTER	30349608
chr16	A_17_P09983869	chr16:30504155-30504199	33248.0	4202.757878303528	2.9838593092993335	ZNF785	INSIDE	30504155
chr16	A_17_P16879210	chr16:30626457-30626501	19711.0	1713.4896421432495	3.5239915945570983	ACA30	PROMOTER	30626457
chr16	A_17_P09985036	chr16:30875683-30875732	39344.0	2331.2757444381714	4.076952077697722	SETD1A	PROMOTER	30875683
chr16	A_17_P09985483	chr16:30995208-30995252	35779.0	2685.872359275818	3.735650415252185	ZNF646	INSIDE	30995208
chr16	A_17_P09991201	chr16:45282535-45282591	11926.0	1545.6472444534302	2.9478272391987286	ORC6L	INSIDE	45282535
chr16	A_17_P09991801	chr16:45475366-45475410	6467.0	782.6735281944275	3.046614054811432	GPT2	PROMOTER	45475366
chr16	A_17_P16892543	chr16:45734873-45734917	1892.0	220.6378936767578	3.1001595942460827	NETO2	INSIDE	45734873
chr16	A_17_P10001333	chr16:47871079-47871123	1547.0	125.68480014801025	3.62159110553582	CBLN1	INSIDE	47871079
chr16	A_17_P10010047	chr16:49741042-49741101	759.0	22.851781845092773	5.053721318139548	SALL1	INSIDE	49741042
chr16	A_17_P10010072	chr16:49745170-49745214	22963.0	1082.7016639709473	4.406603463732019	SALL1	PROMOTER	49745170
chr16	A_17_P16895382	chr16:49745400-49745459	6341.0	250.975604057312	4.659091337100931	SALL1	PROMOTER	49745400
chr16	A_17_P16897435	chr16:52879918-52879974	48899.0	4443.09558391571	3.4601678785466974	IRX3	PROMOTER	52879918
chr16	A_17_P10024847	chr16:52880314-52880358	49418.0	2427.21382856369	4.347663509117722	IRX3	PROMOTER	52880314
chr16	A_17_P10024849	chr16:52880570-52880625	152.5	11.03189468383789	3.789056748244298	IRX3	PROMOTER	52880570
chr16	A_17_P10031333	chr16:54247076-54247120	20486.0	2924.240083694458	2.8085046497025865	SLC6A2	PROMOTER	54247076
chr16	A_17_P10035251	chr16:55180564-55180609	180.5	4.924952983856201	5.1957450749641	MT3	PROMOTER	55180564
chr16	A_17_P16900910	chr16:56617686-56617730	7112.5	642.4108672142029	3.4687885441844952	MMP15	INSIDE	56617686
chr16	A_17_P10059187	chr16:60626446-60626492	18751.0	873.0956649780273	4.424683988644187	CDH8	INSIDE	60626446
chr16	A_17_P10059188	chr16:60626570-60626618	21930.0	922.9361891746521	4.570531096866061	CDH8	INSIDE	60626570
chr16	A_17_P10073463	chr16:63712188-63712232	24833.0	1165.83487033844	4.412823195896752	CDH11	INSIDE	63712188
chr16	A_17_P16904679	chr16:63712801-63712845	9646.0	494.8592758178711	4.284840583721922	CDH11	INSIDE	63712801
chr16	A_17_P16905752	chr16:65393488-65393532	1915.0	228.51781845092773	3.0669658246490386	APPBP1	DOWNSTREAM	65393488
chr16	A_17_P10081830	chr16:65393597-65393648	12342.0	610.1031756401062	4.338379149423082	APPBP1	DOWNSTREAM	65393597
chr16	A_17_P16907069	chr16:66477485-66477529	39140.0	4183.649060726166	3.2258100125522313	NRN1L	INSIDE	66477485
chr16	A_17_P10086812	chr16:66477731-66477790	1815.0	162.3264503479004	3.4829995435515486	NRN1L	INSIDE	66477731
chr16	A_17_P10086815	chr16:66477972-66478016	518.5	65.9943699836731	2.973929131319745	PSKH1	PROMOTER	66477972
chr16	A_17_P10087076	chr16:66526530-66526582	602.0	72.88930416107178	3.0459844540950436	PSMB10	INSIDE	66526530
chr16	A_17_P16907161	chr16:66540132-66540176	4365.5	377.44839668273926	3.531795578332003	SLC12A4	INSIDE	66540132
chr16	A_17_P10087152	chr16:66540356-66540400	6228.0	565.3846025466919	3.4614644453676404	SLC12A4	INSIDE	66540356
chr16	A_17_P16907162	chr16:66540515-66540571	1708.0	159.76547479629517	3.418280393254871	SLC12A4	INSIDE	66540515
chr16	A_17_P10089460	chr16:67040523-67040582	3094.0	347.89867877960205	3.1527340916522237	SMPD3	PROMOTER	67040523
chr16	A_17_P10094928	chr16:68522761-68522810	14240.5	1302.1575689315796	3.451023862848045	hsa-mir-140	PROMOTER	68522761
chr16	A_17_P10094931	chr16:68523187-68523232	9121.5	1141.210105419159	2.9987066630890586	hsa-mir-140	PROMOTER	68523187
chr16	A_17_P10094932	chr16:68523395-68523444	14740.0	1392.7767038345337	3.403700642137325	hsa-mir-140	PROMOTER	68523395
chr16	A_17_P10116194	chr16:73592301-73592357	3106.0	263.1894874572754	3.5608840597649025	ZNRF1	INSIDE	73592301
chr16	A_17_P10116196	chr16:73592484-73592543	3476.5	420.7879829406738	3.046470180356188	ZNRF1	INSIDE	73592484
chr16	A_17_P10118000	chr16:74126332-74126376	4820.0	369.96246814727783	3.7035823213152037	CHST5	INSIDE	74126332
chr16	A_17_P10118002	chr16:74126506-74126551	7540.0	747.0168685913086	3.3353517971094213	CHST5	INSIDE	74126506
chr16	A_17_P16914489	chr16:74147242-74147286	16716.0	982.6266193389893	4.088442531344393	FLJ22167	INSIDE	74147242
chr16	A_17_P10118077	chr16:74147341-74147385	8360.5	989.1275572776794	3.079360738160397	FLJ22167	INSIDE	74147341
chr16	A_17_P10128100	chr16:76381314-76381371	211.0	14.577860832214355	3.8553920609298893	KIAA1576	INSIDE	76381314
chr16	A_17_P10160575	chr16:82996149-82996193	44277.5	4372.373259067535	3.3400852960366074	ATP2C2	INSIDE	82996149
chr16	A_17_P10160577	chr16:82996337-82996392	15804.5	1222.9643249511719	3.6918811692712685	ATP2C2	INSIDE	82996337
chr16	A_17_P10163059	chr16:83581568-83581612	65157.5	5679.455780982971	3.5201066518007114	ZDHHC7	INSIDE	83581568
chr16	A_17_P10163060	chr16:83581686-83581730	65345.0	6490.300040245056	3.3317197703574015	ZDHHC7	INSIDE	83581686
chr16	A_17_P10163200	chr16:83621180-83621224	65286.0	9173.414425849915	2.8312429291371926	KIAA0513	INSIDE	83621180
chr16	A_17_P10163201	chr16:83621275-83621334	25344.5	1599.2307329177856	3.9862226952129336	KIAA0513	INSIDE	83621275
chr16	A_17_P10164388	chr16:83875350-83875394	13856.0	1117.373332977295	3.632327635338863	chr16:083875350-083875394	Unknown	83875350
chr16	A_17_P10164391	chr16:83875610-83875664	10369.0	946.5759634971619	3.4534146671923485	chr16:083875610-083875664	Unknown	83875610
chr16	A_17_P10165899	chr16:84198537-84198596	294.0	1.5759849548339844	7.543418582688018	KIAA0182	PROMOTER	84198537
chr16	A_17_P16921913	chr16:84200150-84200194	14008.5	1928.6115884780884	2.8606679562720885	KIAA0182	PROMOTER	84200150
chr16	A_17_P16921925	chr16:84202514-84202558	547.0	74.46528911590576	2.876900836423138	KIAA0182	PROMOTER	84202514
chr16	A_17_P16927822	chr16:87234471-87234515	27444.0	3432.495231628418	2.9991611502675757	IL17C	DOWNSTREAM	87234471
chr16	A_17_P10179019	chr16:87234593-87234638	15311.0	1015.1313090324402	3.914830252212283	IL17C	DOWNSTREAM	87234593
chr16	A_17_P16927823	chr16:87234777-87234821	14836.0	1944.7654342651367	2.9314341112052458	IL17C	DOWNSTREAM	87234777
chr16	A_17_P16928170	chr16:87335519-87335563	10182.0	1226.1162948608398	3.0538532431292817	FAM38A-FLJ40448	DIVERGENT_PROMOTER	87335519
chr16	A_17_P10180310	chr16:87496685-87496730	29991.0	3014.071226119995	3.3147442122083524	chr16:087496685-087496730	Unknown	87496685
chr16	A_17_P10183008	chr16:88086204-88086263	4848.0	460.18760681152344	3.3970956624445874	ANKRD11	PROMOTER	88086204
chr16	A_17_P10183009	chr16:88086320-88086379	2927.0	316.37897968292236	3.2096970907430897	ANKRD11	PROMOTER	88086320
chr16	A_17_P10183272	chr16:88151124-88151183	4736.5	309.8780417442322	3.934048951579536	SPG7	INSIDE	88151124
chr16	A_17_P16930623	chr16:88315859-88315903	21664.0	2853.3207607269287	2.924585799950473	ZNF276	INSIDE	88315859
chr16	A_17_P16930720	chr16:88411583-88411627	8006.0	293.9211940765381	4.767580317983954	FANCA	PROMOTER	88411583
chr16	A_17_P10184301	chr16:88411702-88411751	24642.0	1881.1350417137146	3.7114440281947885	FANCA	PROMOTER	88411702
chr16	A_17_P10185240	chr16:88625260-88625304	20451.0	877.4296236038208	4.54274416349028	C16orf3	PROMOTER	88625260
chr16	A_17_P10185242	chr16:88625489-88625546	32705.5	1657.542176246643	4.302415785080385	C16orf3	PROMOTER	88625489
chr17	A_17_P10185944	chr17:175633-175677	12775.0	1330.1313018798828	3.2636827198568152	RPH3AL	INSIDE	175633
chr17	A_17_P10185945	chr17:175737-175784	14295.5	908.1613302230835	3.9764686626973704	RPH3AL	INSIDE	175737
chr17	A_17_P10185983	chr17:182668-182712	429.5	24.23076868057251	4.147746053650877	RPH3AL	INSIDE	182668
chr17	A_17_P10189807	chr17:1252441-1252500	96.5	0.3939962387084961	7.936203275119735	YWHAE	PROMOTER	1252441
chr17	A_17_P10189815	chr17:1255501-1255560	8510.0	363.85552644729614	4.547721503442541	YWHAE	PROMOTER	1255501
chr17	A_17_P10189816	chr17:1255622-1255677	12780.0	1119.9343085289001	3.5124018199064	YWHAE	PROMOTER	1255622
chr17	A_17_P10190150	chr17:1346746-1346791	7406.0	592.9643392562866	3.6426773003762194	SKIP	INSIDE	1346746
chr17	A_17_P10190152	chr17:1346872-1346916	15727.5	1571.2569999694824	3.323298285158569	SKIP	INSIDE	1346872
chr17	A_17_P10195127	chr17:2562677-2562727	20116.5	942.0450067520142	4.416439520164711	KIAA0664	PROMOTER	2562677
chr17	A_17_P10199217	chr17:3742697-3742741	2416.0	344.94370698928833	2.8081876087431747	CAMKK1	PROMOTER	3742697
chr17	A_17_P10202128	chr17:4435565-4435609	4785.0	685.1594591140747	2.804007229918455	SMTNL2	INSIDE	4435565
chr17	A_17_P10203547	chr17:4795949-4795993	15356.5	1994.6059584617615	2.9446737693494014	ENO3	INSIDE	4795949
chr17	A_17_P10203756	chr17:4831832-4831876	10049.5	675.112555027008	3.8958518646279234	CAMTA2	PROMOTER	4831832
chr17	A_17_P10203759	chr17:4832133-4832187	6599.0	636.106927394867	3.3749062146516073	INCA1	INSIDE	4832133
chr17	A_17_P16939839	chr17:6621994-6622038	7465.5	942.2420048713684	2.9860693342635236	FBXO39	INSIDE	6621994
chr17	A_17_P10211639	chr17:6859673-6859717	43230.0	3727.204418182373	3.5358669854081626	C17orf49	INSIDE	6859673
chr17	A_17_P10211640	chr17:6859807-6859851	47654.0	2648.4427165985107	4.169381106808839	C17orf49	INSIDE	6859807
chr17	A_17_P10211704	chr17:6866866-6866910	28270.5	1729.4464898109436	4.030915117704647	hsa-mir-497-BCL6B	DIVERGENT_PROMOTER	6866866
chr17	A_17_P16939961	chr17:6867076-6867120	44508.0	4129.671576023102	3.4299657168164024	BCL6B	INSIDE	6867076
chr17	A_17_P10212532	chr17:7080406-7080450	29402.0	2742.213821411133	3.422501320908411	PHF23	INSIDE	7080406
chr17	A_17_P10212534	chr17:7080546-7080596	25583.0	1949.690387248993	3.7138685064246952	PHF23	INSIDE	7080546
chr17	A_17_P10213302	chr17:7251536-7251595	29485.0	1571.2569999694824	4.229990117162735	C17orf61-NLGN2	DIVERGENT_PROMOTER	7251536
chr17	A_17_P10213505	chr17:7281649-7281693	45567.0	5660.543961524963	3.0089767872466204	TMEM102	INSIDE	7281649
chr17	A_17_P10214124	chr17:7434041-7434085	65177.5	4085.9379935264587	3.9956348003621494	SOX15	INSIDE	7434041
chr17	A_17_P10215509	chr17:7734603-7734652	14474.5	1933.7335395812988	2.904052597066407	CHD3	INSIDE	7734603
chr17	A_17_P10215511	chr17:7734779-7734835	9665.5	870.7316875457764	3.472544233766371	CHD3	INSIDE	7734779
chr17	A_17_P10227639	chr17:10502210-10502269	9954.0	998.7804651260376	3.3170368776379706	MYH3	PROMOTER	10502210
chr17	A_17_P16943411	chr17:10502420-10502464	6335.5	866.7917251586914	2.8697011959863814	MYH3	PROMOTER	10502420
chr17	A_17_P16943413	chr17:10502851-10502895	18307.0	1274.5778322219849	3.844304014074358	MYH3	PROMOTER	10502851
chr17	A_17_P10254173	chr17:17049112-17049157	7164.0	487.76734352111816	3.8765002606233505	LOC201164	INSIDE	17049112
chr17	A_17_P10255698	chr17:17419919-17419978	2107.5	255.70355892181396	3.0429884856819602	PEMT	INSIDE	17419919
chr17	A_17_P10255772	chr17:17435851-17435895	2883.5	341.79173707962036	3.076631597443151	PEMT	PROMOTER	17435851
chr17	A_17_P10256802	chr17:17679375-17679419	500.0	62.64540195465088	2.996647567229386	SREBF1	INSIDE	17679375
chr17	A_17_P10256822	chr17:17683842-17683886	5353.0	682.0074892044067	2.972488165800009	SREBF1	PROMOTER	17683842
chr17	A_17_P16951910	chr17:18106760-18106804	885.0	121.3508415222168	2.8664933421271126	SMCR7	INSIDE	18106760
chr17	A_17_P10259767	chr17:18794080-18794128	30197.0	3389.3526434898376	3.1553235741314842	SLC5A10	PROMOTER	18794080
chr17	A_17_P10259780	chr17:18795639-18795690	1903.5	175.525324344635	3.4389034708919937	SLC5A10	PROMOTER	18795639
chr17	A_17_P10260781	chr17:19204261-19204318	6395.0	781.6885375976562	3.032278571233778	EPPB9	INSIDE	19204261
chr17	A_17_P10263193	chr17:19926813-19926859	46764.0	2605.891122817993	4.165549624550732	SPECC1	PROMOTER	19926813
chr17	A_17_P10272002	chr17:23756585-23756629	5987.5	790.3564548492432	2.921378382750378	SLC46A1	INSIDE	23756585
chr17	A_17_P10272426	chr17:23876170-23876215	23445.0	1683.3489298820496	3.799874119896335	FOXN1	INSIDE	23876170
chr17	A_17_P10274414	chr17:24300640-24300699	528.5	55.3564715385437	3.255079579013411	PHF12	INSIDE	24300640
chr17	A_17_P16966243	chr17:24300806-24300850	5473.0	680.4315042495728	3.0078100115302178	PHF12	INSIDE	24300806
chr17	A_17_P10275129	chr17:24425776-24425820	4857.5	700.7223105430603	2.7932992592625103	TIAF1	INSIDE	24425776
chr17	A_17_P16966883	chr17:24941661-24941705	11662.5	1565.1500582695007	2.8975041942422557	GIT1-ANKRD13B	DIVERGENT_PROMOTER	24941661
chr17	A_17_P10277194	chr17:24945066-24945110	585.0	52.79549598693848	3.4699498618646487	ANKRD13B	INSIDE	24945066
chr17	A_17_P10280430	chr17:25729661-25729720	38614.0	1945.1594305038452	4.311163697553802	CPD	PROMOTER	25729661
chr17	A_17_P16969439	chr17:26910781-26910825	20406.0	2672.476487159729	2.9327442518079665	hsa-mir-193a	PROMOTER	26910781
chr17	A_17_P16971944	chr17:29930250-29930294	19102.5	2681.932396888733	2.8324166833408735	FLJ44815	INSIDE	29930250
chr17	A_17_P10303408	chr17:31974897-31974941	650.5	72.88930416107178	3.157770024053137	ZNF403	INSIDE	31974897
chr17	A_17_P10305399	chr17:32377470-32377514	15524.5	1272.213854789734	3.6091336958762548	AATF	PROMOTER	32377470
chr17	A_17_P10307512	chr17:32790945-32790994	5696.5	711.7542052268982	3.000624764895094	ACACA	PROMOTER	32790945
chr17	A_17_P10307514	chr17:32791128-32791187	7492.5	843.7429451942444	3.150571739361548	ACACA	PROMOTER	32791128
chr17	A_17_P16978517	chr17:34157420-34157464	57022.0	6490.300040245056	3.1351615622472524	PCGF2	INSIDE	34157420
chr17	A_17_P10314983	chr17:35039959-35040009	36542.0	3625.9473848342896	3.3331257012706783	PPP1R1B	INSIDE	35039959
chr17	A_17_P10322907	chr17:36896294-36896338	57792.5	3416.1443877220154	4.080441420950759	KRT36	INSIDE	36896294
chr17	A_17_P10323166	chr17:36936904-36936948	434.5	56.34146213531494	2.9470872678876647	KRT19	INSIDE	36936904
chr17	A_17_P10323167	chr17:36937098-36937142	4022.5	469.24952030181885	3.0996652455983487	KRT19	INSIDE	36937098
chr17	A_17_P16982971	chr17:37427987-37428031	43250.0	3805.2156734466553	3.5066500019778104	NKIRAS2	INSIDE	37427987
chr17	A_17_P10325171	chr17:37428083-37428133	24184.0	1479.8498725891113	4.030530153825587	NKIRAS2	INSIDE	37428083
chr17	A_17_P10325173	chr17:37428260-37428304	4097.5	300.0281357765198	3.771574245351183	NKIRAS2	INSIDE	37428260
chr17	A_17_P16983089	chr17:37527960-37528004	15326.0	2078.1331610679626	2.8826212045604565	GCN5L2-HSPB9	DIVERGENT_PROMOTER	37527960
chr17	A_17_P10327961	chr17:38081882-38081926	414.5	45.70356369018555	3.180993534219832	PLEKHH3	INSIDE	38081882
chr17	A_17_P16983724	chr17:38085251-38085295	14766.0	2045.4314732551575	2.8518019541443658	CCR10	INSIDE	38085251
chr17	A_17_P16983743	chr17:38092417-38092461	24540.0	2641.547782421112	3.215679837144412	CNTNAP1	INSIDE	38092417
chr17	A_17_P10328009	chr17:38092521-38092565	18183.0	990.9005403518677	4.197706181088376	CNTNAP1	INSIDE	38092521
chr17	A_17_P10328010	chr17:38092643-38092694	48688.5	2122.6547360420227	4.519639423141117	CNTNAP1	INSIDE	38092643
chr17	A_17_P10328372	chr17:38179545-38179601	170.5	3.545966148376465	5.587449165433514	VPS25	INSIDE	38179545
chr17	A_17_P10334057	chr17:39783985-39784029	4738.0	536.6228771209717	3.142297733079814	GRN	INSIDE	39783985
chr17	A_17_P10337016	chr17:40466954-40466999	41749.5	5113.086187839508	3.029492669820221	DCAKD	INSIDE	40466954
chr17	A_17_P10337017	chr17:40467083-40467129	62912.0	6395.543944835663	3.2981962552776953	DCAKD	INSIDE	40467083
chr17	A_17_P10338802	chr17:41069494-41069540	7933.0	1097.8705191612244	2.853158633422856	C17orf69	PROMOTER	41069494
chr17	A_17_P10338804	chr17:41069704-41069763	2748.0	362.67353773117065	2.9216386153198473	C17orf69	PROMOTER	41069704
chr17	A_17_P10340439	chr17:41395603-41395647	12917.0	1617.3545598983765	2.9975631507610303	MAPT	INSIDE	41395603
chr17	A_17_P10342402	chr17:42252872-42252916	510.0	16.547842025756836	4.945782251931751	WNT3	PROMOTER	42252872
chr17	A_17_P10343203	chr17:42410433-42410477	21358.0	1431.7823314666748	3.8988924700625844	RPRML	DOWNSTREAM	42410433
chr17	A_17_P10343204	chr17:42410545-42410599	15089.0	654.8217487335205	4.526251147294161	RPRML	INSIDE	42410545
chr17	A_17_P10350115	chr17:44011267-44011311	22931.0	2309.40895318985	3.3117036957138595	HOXB4	PROMOTER	44011267
chr17	A_17_P16993143	chr17:44011369-44011415	44339.0	1835.6284761428833	4.594230235030349	HOXB4	PROMOTER	44011369
chr17	A_17_P10350239	chr17:44024939-44024983	19897.0	2364.371428489685	3.073022325538305	HOXB5	INSIDE	44024939
chr17	A_17_P10350241	chr17:44025128-44025180	5378.0	709.193229675293	2.92281908650749	HOXB5	INSIDE	44025128
chr17	A_17_P10350257	chr17:44027052-44027106	2779.5	264.5684742927551	3.3931123151726337	HOXB5	PROMOTER	44027052
chr17	A_17_P10350260	chr17:44027271-44027328	610.5	36.838648319244385	4.0506992629514205	HOXB5	PROMOTER	44027271
chr17	A_17_P10350449	chr17:44052345-44052398	2560.5	236.79173946380615	3.434734900889363	HOXB8	PROMOTER	44052345
chr17	A_17_P10350537	chr17:44062921-44062978	4624.5	567.7485799789429	3.025973292505238	HOXB9	PROMOTER	44062921
chr17	A_17_P10353617	chr17:44847346-44847392	270.5	25.609755516052246	3.4008632086500143	PHB	PROMOTER	44847346
chr17	A_17_P10356364	chr17:45397009-45397053	3065.0	185.7692265510559	4.044303635754701	DLX4	PROMOTER	45397009
chr17	A_17_P10356365	chr17:45397160-45397219	6861.0	359.71856594085693	4.25347833900026	DLX4	PROMOTER	45397160
chr17	A_17_P16994583	chr17:45488462-45488506	939.5	100.07504463195801	3.2308109024995435	ITGA3	PROMOTER	45488462
chr17	A_17_P10360435	chr17:46267387-46267446	12753.0	951.1069202423096	3.745085321456963	WFIKKN2	PROMOTER	46267387
chr17	A_17_P10360436	chr17:46267563-46267618	30809.0	1452.0731377601624	4.40716583039014	WFIKKN2	PROMOTER	46267563
chr17	A_17_P16995620	chr17:46298672-46298716	4111.5	577.7954840660095	2.8310339956416293	TOB1	PROMOTER	46298672
chr17	A_17_P10362275	chr17:46692962-46693006	2985.5	266.5384554862976	3.4855569672510107	UTP18	INSIDE	46692962
chr17	A_17_P10366388	chr17:47592568-47592613	6797.5	919.5872211456299	2.885945923056428	CA10	PROMOTER	47592568
chr17	A_17_P10378790	chr17:50698829-50698887	269.5	26.594746112823486	3.341072103553328	HLF	INSIDE	50698829
chr17	A_17_P10386001	chr17:52266199-52266247	1336.5	149.71857070922852	3.1581347517637846	DGKE	PROMOTER	52266199
chr17	A_17_P10386492	chr17:52392013-52392062	4399.0	612.2701549530029	2.844935335354068	COIL	INSIDE	52392013
chr17	A_17_P10386494	chr17:52392213-52392262	9147.5	875.8536386489868	3.3846158000511135	COIL	INSIDE	52392213
chr17	A_17_P10386497	chr17:52393370-52393414	18667.0	1745.7973337173462	3.418532094545669	COIL	INSIDE	52393370
chr17	A_17_P10394550	chr17:53975412-53975466	7118.5	848.4709000587463	3.068636184881073	C17orf47	INSIDE	53975412
chr17	A_17_P17000397	chr17:54124441-54124485	23547.0	955.8348751068115	4.622638047603989	TEX14-RAD51C	DIVERGENT_PROMOTER	54124441
chr17	A_17_P10395053	chr17:54124533-54124591	26011.0	1246.9980955123901	4.382590698237435	TEX14-RAD51C	DIVERGENT_PROMOTER	54124533
chr17	A_17_P10411851	chr17:58878675-58878734	94.0	0.3939962387084961	7.898335089529291	CYB561	PROMOTER	58878675
chr17	A_17_P10413880	chr17:59275008-59275067	220.0	10.04690408706665	4.452680609404818	SMARCD2	PROMOTER	59275008
chr17	A_17_P10426452	chr17:62303763-62303811	5821.0	745.0468873977661	2.965863892149809	CACNG5	PROMOTER	62303763
chr17	A_17_P10426453	chr17:62303875-62303919	3242.0	134.74671363830566	4.5885620984832975	CACNG5	PROMOTER	62303875
chr17	A_17_P10450540	chr17:67623794-67623839	46239.5	1618.1425523757935	4.836715183100162	SOX9	PROMOTER	67623794
chr17	A_17_P10450544	chr17:67624158-67624206	17990.0	1744.6153450012207	3.366214297208946	SOX9	PROMOTER	67624158
chr17	A_17_P10450545	chr17:67624272-67624323	14157.5	866.5947270393372	4.030065261316474	SOX9	PROMOTER	67624272
chr17	A_17_P10450547	chr17:67624483-67624536	3215.0	244.67166423797607	3.715899801846482	SOX9	PROMOTER	67624483
chr17	A_17_P10461878	chr17:69937842-69937901	10150.0	819.1181802749634	3.631264301953185	GPRC5C	PROMOTER	69937842
chr17	A_17_P10461892	chr17:69939492-69939536	3609.0	318.1519627571106	3.503811216167599	GPRC5C	PROMOTER	69939492
chr17	A_17_P10464652	chr17:70495752-70495796	222.5	16.744840145111084	3.732016827567712	CDR2L	INSIDE	70495752
chr17	A_17_P17017283	chr17:71404647-71404691	1406.5	145.5816102027893	3.2722095210202027	TRIM65	PROMOTER	71404647
chr17	A_17_P10469966	chr17:71747033-71747092	131.0	0.7879924774169922	7.3771692393891035	RNF157	INSIDE	71747033
chr17	A_17_P10478702	chr17:73732247-73732292	65282.0	5601.247527599335	3.542865167165659	BIRC5	INSIDE	73732247
chr17	A_17_P10478703	chr17:73732350-73732409	30275.5	2096.4539861679077	3.8521277154486953	BIRC5	INSIDE	73732350
chr17	A_17_P10479291	chr17:73868341-73868385	5025.5	651.4727807044983	2.94749033321815	SOCS3	PROMOTER	73868341
chr17	A_17_P10480383	chr17:74076792-74076837	23019.0	3313.508367538452	2.796393692992967	DNAHL1	INSIDE	74076792
chr17	A_17_P10480385	chr17:74076958-74077013	25474.5	2650.6096959114075	3.264657677087788	DNAHL1	INSIDE	74076958
chr17	A_17_P10481611	chr17:74346449-74346493	65334.5	6010.806617736816	3.4422144997764623	USP36	INSIDE	74346449
chr17	A_17_P10481613	chr17:74346585-74346641	65309.5	3088.536515235901	4.4022975705868115	USP36	INSIDE	74346585
chr17	A_17_P10482328	chr17:74503703-74503749	177.5	13.001875877380371	3.7710273328852453	CANT1	INSIDE	74503703
chr17	A_17_P17020754	chr17:74510121-74510165	33430.0	4735.834789276123	2.819452696757872	CANT1	INSIDE	74510121
chr17	A_17_P10482371	chr17:74510224-74510270	17508.5	2358.658483028412	2.8920170426935248	CANT1	INSIDE	74510224
chr17	A_17_P10485454	chr17:75365611-75365655	30293.0	3449.831066131592	3.134386837528895	CBX2	PROMOTER	75365611
chr17	A_17_P10485456	chr17:75365746-75365797	29467.5	1818.4896397590637	4.018312056864159	CBX2	PROMOTER	75365746
chr17	A_17_P10485830	chr17:75429997-75430042	162.5	8.470919132232666	4.2617773910653725	CBX4	PROMOTER	75429997
chr17	A_17_P10486289	chr17:75538106-75538152	8176.0	738.7429475784302	3.4682508385186694	TBC1D16	INSIDE	75538106
chr17	A_17_P10486291	chr17:75538227-75538271	3732.0	539.1838526725769	2.7910997893384564	TBC1D16	INSIDE	75538227
chr17	A_17_P10486292	chr17:75538346-75538398	5128.0	420.1969885826111	3.609258534129823	TBC1D16	INSIDE	75538346
chr17	A_17_P10486666	chr17:75620731-75620790	1147.5	141.64164781570435	3.0181767157135266	TBC1D16	INSIDE	75620731
chr17	A_17_P10486926	chr17:75688113-75688157	44227.0	2886.022448539734	3.937772958060856	CCDC40	INSIDE	75688113
chr17	A_17_P10486927	chr17:75688216-75688273	48982.0	2432.9267740249634	4.331486878297488	CCDC40	INSIDE	75688216
chr17	A_17_P10487225	chr17:75771750-75771803	15594.5	1251.3320541381836	3.639500717177684	CARD14	PROMOTER	75771750
chr17	A_17_P10487841	chr17:75927535-75927579	35776.0	3609.2025446891785	3.309240080130436	RNF213	PROMOTER	75927535
chr17	A_17_P17024762	chr17:76625957-76626001	722.0	67.37335681915283	3.421748749852927	BAIAP2	INSIDE	76625957
chr17	A_17_P10492271	chr17:76826375-76826434	27273.0	1287.7767062187195	4.404519039413536	C17orf56	INSIDE	76826375
chr17	A_17_P17025449	chr17:76827089-76827133	169.5	8.667917251586914	4.2894560823507	C17orf56	INSIDE	76827089
chr17	A_17_P10492285	chr17:76829974-76830018	10036.0	1075.2157354354858	3.222486313986686	LOC284184	DOWNSTREAM	76829974
chr17	A_17_P10492286	chr17:76830109-76830156	5797.0	405.816125869751	3.836408386055585	LOC284184	DOWNSTREAM	76830109
chr17	A_17_P10492288	chr17:76830372-76830416	14847.0	2055.8723735809326	2.8523488366223613	LOC284184	DOWNSTREAM	76830372
chr17	A_17_P10492761	chr17:76919192-76919237	3311.0	242.7016830444336	3.7700109925537517	TMEM105	PROMOTER	76919192
chr17	A_17_P10494908	chr17:77598076-77598120	6736.0	760.018744468689	3.1477852328689466	DCXR	PROMOTER	77598076
chr17	A_17_P10494909	chr17:77598199-77598243	9929.5	827.589099407196	3.5847345246970996	DCXR	PROMOTER	77598199
chr17	A_17_P10494910	chr17:77598301-77598345	46083.0	1301.9605708122253	5.145476976160344	DCXR	PROMOTER	77598301
chr17	A_17_P10495510	chr17:77751195-77751240	7366.0	860.4877853393555	3.097654778831539	CCDC57	INSIDE	77751195
chr17	A_17_P10495513	chr17:77751452-77751496	27343.5	3548.52712392807	2.9459056823730196	CCDC57	INSIDE	77751452
chr17	A_17_P17028926	chr17:77966836-77966880	7688.0	815.5722141265869	3.2367238062387167	HEXDC	PROMOTER	77966836
chr17	A_17_P17028928	chr17:77967014-77967073	3306.5	461.5665936470032	2.8406941852250496	HEXDC	PROMOTER	77967014
chr17	A_17_P10496631	chr17:78000883-78000927	45501.5	5513.977360725403	3.044748856843173	C17orf62	INSIDE	78000883
chr17	A_17_P10496632	chr17:78000988-78001032	65178.0	3034.756028652191	4.42473263884343	C17orf62	INSIDE	78000988
chr17	A_17_P10496633	chr17:78001097-78001155	11799.5	699.3433237075806	4.076581035267824	C17orf62	INSIDE	78001097
chr17	A_17_P17029396	chr17:78250188-78250232	6888.0	792.9174304008484	3.1188425973591563	RAB40B	PROMOTER	78250188
chr17	A_17_P17029419	chr17:78267358-78267402	4108.0	524.8029899597168	2.968588337098587	FN3KRP	PROMOTER	78267358
chr17	A_17_P10497639	chr17:78267456-78267500	2499.0	227.33582973480225	3.4584539152928753	FN3KRP	PROMOTER	78267456
chr17	A_17_P10497706	chr17:78282613-78282657	17773.0	2454.990563392639	2.85589783799096	FN3K	PROMOTER	78282613
chr17	A_17_P10497708	chr17:78282815-78282868	7374.5	474.96246576309204	3.956659823124038	FN3K	PROMOTER	78282815
chr17	A_17_P10497709	chr17:78283220-78283270	39221.5	2647.4577260017395	3.888965158600413	FN3K	PROMOTER	78283220
chr17	A_17_P10497711	chr17:78283409-78283453	49532.5	4228.170635700226	3.5502699327344085	FN3K	PROMOTER	78283409
chr17	A_17_P10497755	chr17:78301573-78301618	4885.0	457.03563690185547	3.4179799946924674	FN3K	INSIDE	78301573
chr17	A_17_P10497756	chr17:78301681-78301728	12793.0	748.1988573074341	4.095789047812672	FN3K	INSIDE	78301681
chr17	A_17_P10498176	chr17:78391491-78391550	1376.5	119.38086032867432	3.527361148974264	ZNF750	PROMOTER	78391491
chr18	A_17_P10501518	chr18:607760-607819	212.0	11.425890922546387	4.21368569728728	CLUL1	INSIDE	607760
chr18	A_17_P10501519	chr18:608068-608126	9697.5	1049.8029780387878	3.2074942755103923	CLUL1	INSIDE	608068
chr18	A_17_P17031444	chr18:894636-894680	16964.5	2353.7335300445557	2.8494960047648674	ADCYAP1	PROMOTER	894636
chr18	A_17_P10511018	chr18:3001814-3001858	22499.0	2676.8104457855225	3.0712739947596934	LPIN2	INSIDE	3001814
chr18	A_17_P10520356	chr18:5227431-5227486	3481.0	433.98685693740845	3.0037785568744533	chr18:005227431-005227486	Unknown	5227431
chr18	A_17_P10521927	chr18:5532729-5532788	162.5	3.742964267730713	5.440114632323885	EPB41L3	INSIDE	5532729
chr18	A_17_P10537885	chr18:8775228-8775279	5415.5	393.2082462310791	3.7837290616987778	KIAA0802	INSIDE	8775228
chr18	A_17_P10537887	chr18:8775549-8775593	1970.0	204.48404788970947	3.2681354238375118	KIAA0802	INSIDE	8775549
chr18	A_17_P10539960	chr18:9323486-9323542	7149.0	727.3170566558838	3.2970851371173064	TWSG1	PROMOTER	9323486
chr18	A_17_P10539962	chr18:9324012-9324060	4965.0	562.6266288757324	3.14154397623829	TWSG1	PROMOTER	9324012
chr18	A_17_P17037027	chr18:9324306-9324365	3844.0	410.54408073425293	3.2269992963468956	TWSG1	PROMOTER	9324306
chr18	A_17_P10552588	chr18:12243583-12243627	3097.0	232.0637845993042	3.7382780816958565	CIDEA	PROMOTER	12243583
chr18	A_17_P17048283	chr18:17075878-17075922	21876.5	2621.650972366333	3.0608344077315	chr18:017075878-017075922	Unknown	17075878
chr18	A_17_P10565441	chr18:18000454-18000504	1161.0	120.75984716415405	3.265155231026439	GATA6	PROMOTER	18000454
chr18	A_17_P10565445	chr18:18001245-18001299	4718.0	419.21199798583984	3.492423505589927	GATA6	PROMOTER	18001245
chr18	A_17_P17048877	chr18:18001398-18001457	2328.0	187.14821338653564	3.6368378775416277	GATA6	PROMOTER	18001398
chr18	A_17_P17048878	chr18:18001508-18001560	4358.5	372.52344369888306	3.5484285841299967	GATA6	PROMOTER	18001508
chr18	A_17_P10621699	chr18:30056921-30056965	11228.5	1154.4089794158936	3.281938881039211	NOL4	INSIDE	30056921
chr18	A_17_P10681966	chr18:42167276-42167335	1513.0	179.66228485107422	3.0740524959036493	RNF165	PROMOTER	42167276
chr18	A_17_P10684285	chr18:42589872-42589918	8831.0	918.6022305488586	3.2650646224183966	ST8SIA5	INSIDE	42589872
chr18	A_17_P10684286	chr18:42589980-42590024	7190.0	500.5722212791443	3.844341633124959	ST8SIA5	INSIDE	42589980
chr18	A_17_P10709631	chr18:48122105-48122161	10034.0	880.778591632843	3.509973630073309	DCC	INSIDE	48122105
chr18	A_17_P17073710	chr18:54489705-54489749	22445.0	2932.7110028266907	2.9360872800633477	MALT1	INSIDE	54489705
chr18	A_17_P10743366	chr18:54680900-54680959	4061.0	340.6097483634949	3.5756433961336973	ZNF532	PROMOTER	54680900
chr18	A_17_P10809002	chr18:68362319-68362378	1132.5	110.7129430770874	3.354615252564325	CBLN2	INSIDE	68362319
chr18	A_17_P17082675	chr18:68686768-68686812	2097.0	282.1013069152832	2.8940416066839902	NETO1	PROMOTER	68686768
chr18	A_17_P10810704	chr18:68686883-68686927	9614.5	578.3864784240723	4.0551061021419015	NETO1	PROMOTER	68686883
chr18	A_17_P17084309	chr18:71052364-71052408	3100.0	444.4277572631836	2.8022473856144603	TSHZ1	INSIDE	71052364
chr18	A_17_P17085433	chr18:72531132-72531184	11685.0	999.3714594841003	3.5474929063907026	chr18:072531132-072531184	Unknown	72531132
chr18	A_17_P10831625	chr18:72531243-72531302	11673.0	836.8480110168457	3.8020659527415117	chr18:072531243-072531302	Unknown	72531243
chr18	A_17_P10831626	chr18:72531368-72531427	9040.0	710.1782202720642	3.6700697510260194	chr18:072531368-072531427	Unknown	72531368
chr18	A_17_P17087776	chr18:74838538-74838582	20954.5	1784.605963230133	3.553582626530303	SALL3	PROMOTER	74838538
chr18	A_17_P17087782	chr18:74840079-74840123	10431.0	1311.6134786605835	2.991462935160175	SALL3	PROMOTER	74840079
chr18	A_17_P10846091	chr18:75258430-75258474	16202.5	1233.6022233963013	3.715267258318827	NFATC1	PROMOTER	75258430
chr18	A_17_P10846093	chr18:75258586-75258645	214.5	7.682926654815674	4.803177856488952	NFATC1	PROMOTER	75258586
chr18	A_17_P10846113	chr18:75262294-75262344	279.5	8.470919132232666	5.044185955992746	NFATC1	INSIDE	75262294
chr18	A_17_P10848783	chr18:75814412-75814461	7264.5	765.7316899299622	3.245952633835237	PQLC1	PROMOTER	75814412
chr19	A_17_P10850043	chr19:243167-243211	22903.0	1270.8348679542542	4.17168810118439	PPAP2C	PROMOTER	243167
chr19	A_17_P10850049	chr19:244520-244564	18138.0	1639.4183492660522	3.467759429155759	PPAP2C	PROMOTER	244520
chr19	A_17_P17091287	chr19:296298-296342	45510.0	1462.908034324646	4.959272603852465	MIER2	PROMOTER	296298
chr19	A_17_P10850202	chr19:296429-296476	40153.5	1223.3583211898804	5.036606810754867	MIER2	PROMOTER	296429
chr19	A_17_P10850315	chr19:329606-329663	3765.5	262.7954912185669	3.840829016472427	THEG	PROMOTER	329606
chr19	A_17_P10851058	chr19:589567-589615	5105.5	576.613495349884	3.1463757484474817	POLRMT-FGF22	DIVERGENT_PROMOTER	589567
chr19	A_17_P17092221	chr19:598713-598757	9142.0	1276.1538171768188	2.840707588660502	RNF126	INSIDE	598713
chr19	A_17_P17093907	chr19:1157327-1157371	201.0	2.9549717903137207	6.087907333422064	STK11	INSIDE	1157327
chr19	A_17_P17094184	chr19:1218812-1218856	7677.0	1005.2814030647278	2.932943244227715	CIRBP	PROMOTER	1218812
chr19	A_17_P17094191	chr19:1219709-1219756	3782.0	218.66791248321533	4.112335924563947	CIRBP	PROMOTER	1219709
chr19	A_17_P10853225	chr19:1224034-1224093	8148.5	482.05439805984497	4.079266644645454	C19orf23	PROMOTER	1224034
chr19	A_17_P17095091	chr19:1557115-1557159	21177.5	2535.168797969818	3.0623785756614192	UQCR	PROMOTER	1557115
chr19	A_17_P10855450	chr19:1798014-1798058	24548.5	1154.4089794158936	4.410408541565258	REXO1	INSIDE	1798014
chr19	A_17_P10855451	chr19:1798137-1798181	24199.5	1579.3339228630066	3.9375890979479644	REXO1	INSIDE	1798137
chr19	A_17_P10855813	chr19:1908213-1908257	5044.0	541.3508319854736	3.2199325093617737	C19orf34	PROMOTER	1908213
chr19	A_17_P10855857	chr19:1921606-1921650	43592.0	3526.26633644104	3.6278500463892	CSNK1G2	INSIDE	1921606
chr19	A_17_P17096046	chr19:1921815-1921859	21756.0	2865.1406478881836	2.924735464122861	CSNK1G2	INSIDE	1921815
chr19	A_17_P17096750	chr19:2220625-2220669	5896.0	574.0525197982788	3.3604818848822107	OAZ1	INSIDE	2220625
chr19	A_17_P10856953	chr19:2222369-2222413	8167.0	1043.6960363388062	2.9681046218483313	OAZ1	INSIDE	2222369
chr19	A_17_P17096766	chr19:2222480-2222537	16699.0	842.3639583587646	4.309174190868738	OAZ1	INSIDE	2222480
chr19	A_17_P10856955	chr19:2222790-2222840	7262.0	485.20636796951294	3.9036965401529	OAZ1	INSIDE	2222790
chr19	A_17_P10857331	chr19:2340954-2340998	6337.0	462.9455804824829	3.774885496593142	TMPRSS9	INSIDE	2340954
chr19	A_17_P10857333	chr19:2341100-2341147	7736.5	721.0131168365479	3.4235836266868294	TMPRSS9	INSIDE	2341100
chr19	A_17_P10857464	chr19:2382372-2382416	3293.0	346.71669006347656	3.247573320922342	LMNB2	INSIDE	2382372
chr19	A_17_P10857467	chr19:2382602-2382648	4235.5	548.6397624015808	2.948601199782734	LMNB2	INSIDE	2382602
chr19	A_17_P10860861	chr19:3537029-3537075	1052.0	93.96810293197632	3.484819771138445	GIPC3	INSIDE	3537029
chr19	A_17_P17099384	chr19:3726071-3726115	65170.0	3720.900478363037	4.130484286126772	RAXL1	PROMOTER	3726071
chr19	A_17_P10861500	chr19:3726194-3726240	29472.0	2228.8367223739624	3.724982128299215	RAXL1	PROMOTER	3726194
chr19	A_17_P10866895	chr19:5406248-5406296	2485.5	302.39211320877075	3.0390436855367198	ZNRF4	PROMOTER	5406248
chr19	A_17_P10867380	chr19:5569615-5569674	15878.5	2228.442726135254	2.832966843915534	SAFB2	INSIDE	5569615
chr19	A_17_P10867381	chr19:5569721-5569775	26825.5	1188.09565782547	4.496882159139753	SAFB2	INSIDE	5569721
chr19	A_17_P10867811	chr19:5671904-5671952	5620.0	625.2720308303833	3.168014240124761	TMEM146	INSIDE	5671904
chr19	A_17_P10867944	chr19:5737786-5737830	3262.0	401.088171005249	3.023765458487843	DUS3L	INSIDE	5737786
chr19	A_17_P10869307	chr19:6061467-6061511	3152.5	345.1407051086426	3.1912398334660623	RFX2	INSIDE	6061467
chr19	A_17_P10872752	chr19:7411770-7411825	34942.0	2251.688504219055	3.955883021475047	ARHGEF18	INSIDE	7411770
chr19	A_17_P10874049	chr19:7812352-7812396	22531.0	2307.241973876953	3.287670125669746	EVI5L	INSIDE	7812352
chr19	A_17_P17107461	chr19:10262668-10262712	248.5	25.806753635406494	3.26742527787649	ICAM5	INSIDE	10262668
chr19	A_17_P10881050	chr19:10288576-10288622	3605.5	349.2776656150818	3.367753043605691	RAVER1	INSIDE	10288576
chr19	A_17_P10881854	chr19:10599449-10599496	20373.0	1513.9305472373962	3.7502875109786955	SLC44A2	INSIDE	10599449
chr19	A_17_P10881855	chr19:10599551-10599595	30384.5	2947.4858617782593	3.3657787532858574	SLC44A2	INSIDE	10599551
chr19	A_17_P10881856	chr19:10599651-10599695	5606.0	661.5196847915649	3.0831157519471173	SLC44A2	INSIDE	10599651
chr19	A_17_P17108261	chr19:10932380-10932424	1786.5	241.71669244766235	2.885746902774019	SMARCA4	PROMOTER	10932380
chr19	A_17_P10883847	chr19:11208479-11208523	12785.5	1314.9624466896057	3.2814150768089974	LOC55908	PROMOTER	11208479
chr19	A_17_P10884406	chr19:11407779-11407823	321.0	39.20262575149536	3.0335511044303076	PRKCSH	INSIDE	11407779
chr19	A_17_P10885797	chr19:12131888-12131940	6860.0	341.5947389602661	4.327850915689994	ZNF625-ZNF136	DIVERGENT_PROMOTER	12131888
chr19	A_17_P10887389	chr19:12763235-12763279	391.5	20.0938081741333	4.284189393171199	JUNB	PROMOTER	12763235
chr19	A_17_P10887894	chr19:12915365-12915410	11563.0	1080.7316827774048	3.4194354616454894	CALR	INSIDE	12915365
chr19	A_17_P10887895	chr19:12915531-12915577	27126.5	2429.380807876587	3.481042359016142	CALR	INSIDE	12915531
chr19	A_17_P10888823	chr19:13077522-13077581	4336.0	319.13695335388184	3.764117181433538	TRMT1	INSIDE	13077522
chr19	A_17_P17111385	chr19:13811511-13811557	13111.5	1482.4108481407166	3.1448154950662914	hsa-mir-23a	PROMOTER	13811511
chr19	A_17_P10891727	chr19:14093201-14093260	131.0	6.894934177398682	4.247886222444138	ASF1B	INSIDE	14093201
chr19	A_17_P10901559	chr19:17240929-17240982	5978.0	376.0694098472595	3.9905920321258104	C19orf62	INSIDE	17240929
chr19	A_17_P10901675	chr19:17278058-17278102	3024.0	380.20637035369873	2.991603529917284	MRPL34	INSIDE	17278058
chr19	A_17_P10902020	chr19:17375956-17376005	4383.0	331.54783487319946	3.724629740046359	BST2	INSIDE	17375956
chr19	A_17_P10903526	chr19:17908326-17908370	4001.0	526.7729711532593	2.9251074011039027	CCDC124	INSIDE	17908326
chr19	A_17_P10904146	chr19:18123471-18123525	397.0	35.853657722473145	3.468946794795915	MAST3	INSIDE	18123471
chr19	A_17_P10904251	chr19:18147231-18147275	4109.0	588.2363843917847	2.8043194028847687	IFI30	INSIDE	18147231
chr19	A_17_P10905062	chr19:18392286-18392330	65317.0	3590.0937271118164	4.185365115347723	SSBP4	INSIDE	18392286
chr19	A_17_P17117811	chr19:18867512-18867556	18575.0	1317.3264241218567	3.8176774261840665	LASS1	INSIDE	18867512
chr19	A_17_P17117812	chr19:18867624-18867668	442.5	43.733582496643066	3.338864016471908	LASS1	INSIDE	18867624
chr19	A_17_P10908080	chr19:19158785-19158831	5990.5	387.29830265045166	3.95115933945697	MEF2B	INSIDE	19158785
chr19	A_17_P10908137	chr19:19174531-19174579	2024.0	213.93995761871338	3.241931424741603	TRA16	INSIDE	19174531
chr19	A_17_P10908139	chr19:19174699-19174743	4582.0	653.2457637786865	2.8102796896605784	TRA16	INSIDE	19174699
chr19	A_17_P10908589	chr19:19293194-19293240	128.5	1.1819887161254883	6.764408286324376	KIAA0892	INSIDE	19293194
chr19	A_17_P10938696	chr19:38053103-38053147	2679.5	183.01125288009644	3.871959552180294	SLC7A9	PROMOTER	38053103
chr19	A_17_P10938698	chr19:38053370-38053420	6554.5	590.7973599433899	3.4717504465064946	SLC7A9	PROMOTER	38053370
chr19	A_17_P10941946	chr19:38867993-38868052	281.5	26.20074987411499	3.4254549144306936	CHST8	INSIDE	38867993
chr19	A_17_P10942550	chr19:38981621-38981674	15734.0	2044.4464826583862	2.944103285579	KCTD15	INSIDE	38981621
chr19	A_17_P10946320	chr19:40209010-40209054	3662.0	433.59286069869995	3.0782188837574336	GRAMD1A	INSIDE	40209010
chr19	A_17_P10947653	chr19:40629169-40629217	27995.0	3260.7128715515137	3.1019098675919996	FFAR2	PROMOTER	40629169
chr19	A_17_P17133728	chr19:40629344-40629403	15309.0	1129.7842144966125	3.7602608940541637	FFAR2	PROMOTER	40629344
chr19	A_17_P10947779	chr19:40671555-40671605	10414.5	1240.3001594543457	3.0698323691659732	KRTDAP	INSIDE	40671555
chr19	A_17_P10947780	chr19:40671680-40671724	43181.0	4987.598385810852	3.1139794487007855	KRTDAP	INSIDE	40671680
chr19	A_17_P10947782	chr19:40671837-40671886	18188.5	1732.204463481903	3.392345433269368	KRTDAP	INSIDE	40671837
chr19	A_17_P10948033	chr19:40716249-40716295	1655.0	160.3564691543579	3.367476755279987	GAPDHS	INSIDE	40716249
chr19	A_17_P10948069	chr19:40726007-40726053	33633.5	2592.6922488212585	3.6973760433864866	GAPDHS	INSIDE	40726007
chr19	A_17_P10948070	chr19:40726211-40726256	24410.0	2964.2307019233704	3.041742655058874	GAPDHS	INSIDE	40726211
chr19	A_17_P10949241	chr19:41039681-41039725	1340.0	157.4014973640442	3.0897118302688122	KIRREL2	INSIDE	41039681
chr19	A_17_P17136192	chr19:42879325-42879369	24924.0	2927.1950554847717	3.0899448330618875	ZNF607	INSIDE	42879325
chr19	A_17_P10953953	chr19:42879431-42879475	37877.0	2289.512143135071	4.048209946567299	ZNF607	INSIDE	42879431
chr19	A_17_P10953954	chr19:42879541-42879585	65322.5	5250.984871387482	3.6369200620429303	ZNF607	INSIDE	42879541
chr19	A_17_P10955588	chr19:43411392-43411436	3075.0	265.55346488952637	3.5335121517837598	DPF1	PROMOTER	43411392
chr19	A_17_P10955589	chr19:43411599-43411643	6417.0	809.6622705459595	2.9865068271688093	DPF1	PROMOTER	43411599
chr19	A_17_P17137337	chr19:43998626-43998679	2721.0	334.1088104248047	3.0257470245381333	ECH1	INSIDE	43998626
chr19	A_17_P10958005	chr19:44115136-44115180	2872.5	175.9193205833435	4.029321050263907	MRPS12	INSIDE	44115136
chr19	A_17_P10959283	chr19:44615904-44615956	13061.0	1574.802966117859	3.0520221193313373	RPS16	INSIDE	44615904
chr19	A_17_P10961851	chr19:45587383-45587428	676.0	87.46716499328613	2.950209807783732	HIPK4	INSIDE	45587383
chr19	A_17_P10961852	chr19:45587491-45587535	4084.0	446.2007403373718	3.194218053795858	HIPK4	INSIDE	45587491
chr19	A_17_P17140592	chr19:46309723-46309775	5337.0	500.1782250404358	3.4155148541924643	CYP2F1	PROMOTER	46309723
chr19	A_17_P10967256	chr19:47413955-47414007	5138.5	381.7823553085327	3.7505249451194196	DEDD2-ZNF526	DIVERGENT_PROMOTER	47413955
chr19	A_17_P10967686	chr19:47509453-47509497	5702.5	272.2514009475708	4.3885831636628945	TMEM145	INSIDE	47509453
chr19	A_17_P10969053	chr19:48602406-48602450	8512.0	548.6397624015808	3.955567061125449	TEX101	INSIDE	48602406
chr19	A_17_P10969056	chr19:48602673-48602717	14332.0	788.1894755363464	4.184553652716788	TEX101	INSIDE	48602673
chr19	A_17_P10969530	chr19:48794855-48794899	13473.0	1209.1744565963745	3.477976814885898	ZNF576	INSIDE	48794855
chr19	A_17_P10969531	chr19:48795075-48795119	13924.0	1644.1463041305542	3.082163131311941	ZNF576	INSIDE	48795075
chr19	A_17_P10973480	chr19:50235074-50235128	3581.5	493.2832908630371	2.8600756176312854	SFRS16	INSIDE	50235074
chr19	A_17_P10973482	chr19:50235208-50235260	4088.0	546.8667793273926	2.9021338662110145	SFRS16	INSIDE	50235208
chr19	A_17_P10974132	chr19:50428699-50428758	3675.0	409.36209201812744	3.1662948335585313	EXOC3L2	INSIDE	50428699
chr19	A_17_P10974134	chr19:50428897-50428953	5463.0	521.0600256919861	3.39017193854826	EXOC3L2	INSIDE	50428897
chr19	A_17_P10974437	chr19:50538097-50538145	1198.0	159.9624729156494	2.9048225134552634	KLC3	INSIDE	50538097
chr19	A_17_P10975875	chr19:51010939-51010983	1109.0	106.37898445129395	3.381974290962533	SYMPK	INSIDE	51010939
chr19	A_17_P10975889	chr19:51013052-51013096	5709.0	605.966215133667	3.2359287968850055	SYMPK	INSIDE	51013052
chr19	A_17_P17148634	chr19:51108762-51108806	16481.5	927.2701478004456	4.151714029519533	NANOS2	INSIDE	51108762
chr19	A_17_P17148640	chr19:51109895-51109951	8959.0	408.18010330200195	4.456059943052654	NANOS2	PROMOTER	51109895
chr19	A_17_P10979132	chr19:52115617-52115676	3933.5	420.5909848213196	3.2253237516098965	GRLF1	INSIDE	52115617
chr19	A_17_P10979134	chr19:52115759-52115818	3272.0	317.16697216033936	3.3668582977914236	GRLF1	INSIDE	52115759
chr19	A_17_P17149697	chr19:52191712-52191758	1017.5	124.69980955123901	3.028497627576922	GRLF1	INSIDE	52191712
chr19	A_17_P17151593	chr19:54008214-54008258	184.0	2.7579736709594727	6.059953271851063	HSD17B14	INSIDE	54008214
chr19	A_17_P10985087	chr19:54130276-54130326	10773.0	918.0112361907959	3.552764436695825	DHDH	INSIDE	54130276
chr19	A_17_P10985401	chr19:54216059-54216103	222.0	12.410881519317627	4.160882180701844	LHB	PROMOTER	54216059
chr19	A_17_P10985402	chr19:54216328-54216383	268.5	3.939962387084961	6.090596420949704	LHB	PROMOTER	54216328
chr19	A_17_P17152185	chr19:54312924-54312968	65269.0	4336.7165994644165	3.9117228630702168	LIN7B	INSIDE	54312924
chr19	A_17_P17152401	chr19:54556535-54556580	16789.5	2030.2626180648804	3.0478210069577174	TEAD2	INSIDE	54556535
chr19	A_17_P10986780	chr19:54692755-54692810	3614.0	467.4765372276306	2.9506306435223055	U35B	PROMOTER	54692755
chr19	A_17_P10989822	chr19:55713048-55713092	12435.0	1073.836748600006	3.5335599200006507	LOC554235	PROMOTER	55713048
chr19	A_17_P10991247	chr19:56147492-56147539	26326.0	2984.521508216858	3.140916777593972	KLK5	INSIDE	56147492
chr19	A_17_P10992757	chr19:56585589-56585633	601.0	63.23639631271362	3.248537931440536	LIM2	PROMOTER	56585589
chr19	A_17_P10993975	chr19:56919810-56919854	2734.0	323.4709119796753	3.0793053536799095	HAS1	PROMOTER	56919810
chr19	A_17_P10994500	chr19:57082808-57082852	168.5	6.3039398193359375	4.740351019033512	ZNF577	INSIDE	57082808
chr19	A_17_P10997392	chr19:58450397-58450456	1161.0	150.112566947937	2.951251307223898	ZNF677-VN1R2	DIVERGENT_PROMOTER	58450397
chr19	A_17_P10999373	chr19:59360049-59360093	44137.5	4738.198766708374	3.2195942901899115	TMC4	INSIDE	59360049
chr19	A_17_P10999375	chr19:59360210-59360254	3037.0	213.93995761871338	3.827369043214752	TMC4	INSIDE	59360210
chr19	A_17_P17160031	chr19:59395414-59395458	7691.0	867.1857213973999	3.148758285249559	RPS9	PROMOTER	59395414
chr19	A_17_P10999499	chr19:59396448-59396492	8898.5	989.1275572776794	3.1693336775827814	RPS9	PROMOTER	59396448
chr19	A_17_P11005312	chr19:61431373-61431417	56761.5	7150.046741962433	2.988888136727901	ZSCAN5	INSIDE	61431373
chr19	A_17_P11005313	chr19:61431565-61431617	45145.5	1989.484007358551	4.504115983376171	ZSCAN5	PROMOTER	61431565
chr19	A_17_P17164882	chr19:62566606-62566650	3511.5	446.79173469543457	2.974413032742594	ZNF547	PROMOTER	62566606
chr19	A_17_P17165695	chr19:63138425-63138469	1709.5	218.27391624450684	2.96936277923586	ZNF418	INSIDE	63138425
chr2	A_17_P00934528	chr2:277151-277210	1756.5	895.0	0.9727439890707525	LOC285016	INSIDE	277151
chr2	A_17_P15211273	chr2:3681679-3681724	3919.5	2477.0	0.6620757567948139	ALLC	PROMOTER	3681679
chr2	A_17_P00949005	chr2:3682743-3682788	770.0	283.0	1.4440563927503813	ALLC	PROMOTER	3682743
chr2	A_17_P15216498	chr2:10100387-10100431	12255.0	9114.5	0.4271350635085387	KLF11	PROMOTER	10100387
chr2	A_17_P15217456	chr2:10969641-10969685	19250.5	10523.5	0.8712813090251463	KCNF1	INSIDE	10969641
chr2	A_17_P00987305	chr2:10971526-10971570	10890.5	3471.5	1.6494391154247485	KCNF1	INSIDE	10971526
chr2	A_17_P15217466	chr2:10971627-10971671	5885.0	1759.5	1.7418769011761421	KCNF1	INSIDE	10971627
chr2	A_17_P01017192	chr2:17584959-17585011	2791.5	1344.0	1.0545074180015475	VSNL1	PROMOTER	17584959
chr2	A_17_P01017194	chr2:17585181-17585240	1511.0	347.0	2.1224960925865686	VSNL1	PROMOTER	17585181
chr2	A_17_P01026135	chr2:19420302-19420355	42517.0	12367.0	1.781544231622223	OSR1	INSIDE	19420302
chr2	A_17_P01026139	chr2:19420669-19420726	1766.0	492.0	1.8437551223092263	OSR1	INSIDE	19420669
chr2	A_17_P01026141	chr2:19420844-19420888	9023.5	8552.5	0.07734092996856225	OSR1	INSIDE	19420844
chr2	A_17_P01026142	chr2:19420952-19421002	2523.5	469.5	2.426229023644652	OSR1	INSIDE	19420952
chr2	A_17_P01026143	chr2:19421056-19421106	1914.0	404.0	2.244163631734231	OSR1	INSIDE	19421056
chr2	A_17_P01026149	chr2:19422193-19422239	6401.5	1924.5	1.7339263259954818	OSR1	PROMOTER	19422193
chr2	A_17_P15223497	chr2:20289278-20289322	26451.5	9150.5	1.5314270542233832	SDC1	PROMOTER	20289278
chr2	A_17_P01030592	chr2:20289383-20289439	12772.5	4691.5	1.4449197653314736	SDC1	PROMOTER	20289383
chr2	A_17_P01032841	chr2:20732868-20732912	11778.0	4023.5	1.5495716408319704	GDF7	INSIDE	20732868
chr2	A_17_P01057480	chr2:26059398-26059442	24743.0	10928.5	1.1789250361808743	KIF3C	PROMOTER	26059398
chr2	A_17_P15228172	chr2:27163556-27163600	10415.0	4649.5	1.1635153548851132	KHK	PROMOTER	27163556
chr2	A_17_P01063469	chr2:27382633-27382677	65359.0	7309.5	3.160541281893174	TRIM54	INSIDE	27382633
chr2	A_17_P01077838	chr2:30307042-30307088	20242.5	3027.0	2.7414268972478566	LBH	PROMOTER	30307042
chr2	A_17_P01092990	chr2:33806949-33806994	19962.0	5296.0	1.9142812447968047	chr2:033806949-033806994	Unknown	33806949
chr2	A_17_P01151526	chr2:46376801-46376860	8874.5	1696.5	2.387104408572316	EPAS1	PROMOTER	46376801
chr2	A_17_P01151527	chr2:46376911-46376961	12891.5	3496.0	1.8826430493618411	EPAS1	PROMOTER	46376911
chr2	A_17_P01161537	chr2:48698270-48698315	9021.5	3530.5	1.3534948127958462	ALF	PROMOTER	48698270
chr2	A_17_P01161540	chr2:48698612-48698666	13670.0	3470.0	1.978005675027799	ALF	INSIDE	48698612
chr2	A_17_P01196691	chr2:56003183-56003228	15370.5	6626.5	1.21384512580353	EFEMP1	INSIDE	56003183
chr2	A_17_P01244904	chr2:66512944-66512988	12312.5	4807.5	1.3567649618912039	MEIS1	PROMOTER	66512944
chr2	A_17_P01255065	chr2:68399857-68399901	12835.0	8716.0	0.5583451943468738	C2orf32	INSIDE	68399857
chr2	A_17_P01262194	chr2:69975682-69975741	47627.5	14664.5	1.6994669407602128	RY1	INSIDE	69975682
chr2	A_17_P01276033	chr2:73152719-73152764	7051.0	2567.0	1.4577445846806198	SFXN5	PROMOTER	73152719
chr2	A_17_P01276034	chr2:73152825-73152869	65401.0	33504.0	0.9649793477305496	SFXN5	PROMOTER	73152825
chr2	A_17_P01278423	chr2:73911655-73911714	21139.0	4883.5	2.11391972848317	STAMBP	INSIDE	73911655
chr2	A_17_P01279860	chr2:74211171-74211221	47492.0	4207.0	3.496820789543043	BOLA3	DOWNSTREAM	74211171
chr2	A_17_P01281691	chr2:74584264-74584308	3070.0	1096.5	1.4853328435839483	LBX2	PROMOTER	74584264
chr2	A_17_P01328792	chr2:85215589-85215640	2869.0	1027.5	1.4814095741996194	TCF7L1	INSIDE	85215589
chr2	A_17_P01328793	chr2:85215698-85215749	265.0	248.5	0.0927465078882755	TCF7L1	INSIDE	85215698
chr2	A_17_P15263174	chr2:85215824-85215868	39065.0	8388.0	2.2194778476430472	TCF7L1	INSIDE	85215824
chr2	A_17_P01328795	chr2:85216038-85216083	65355.0	8862.5	2.8825119865094457	TCF7L1	INSIDE	85216038
chr2	A_17_P01328796	chr2:85216153-85216212	17656.5	2266.5	2.961661323474435	TCF7L1	INSIDE	85216153
chr2	A_17_P01330248	chr2:85516847-85516893	1618.0	1131.0	0.516612678440157	SH2D6	INSIDE	85516847
chr2	A_17_P01330771	chr2:85672395-85672439	43506.5	4323.5	3.3309593655645338	VAMP5	INSIDE	85672395
chr2	A_17_P15281129	chr2:95056641-95056691	2458.5	783.5	1.6497731753480347	MAL	INSIDE	95056641
chr2	A_17_P01340396	chr2:95056761-95056805	7957.0	2304.0	1.7880838822146312	MAL	INSIDE	95056761
chr2	A_17_P01356997	chr2:100088469-100088528	5163.0	784.0	2.7192840386461516	AFF3	PROMOTER	100088469
chr2	A_17_P01356999	chr2:100088683-100088727	2814.0	531.0	2.405838562432379	AFF3	PROMOTER	100088683
chr2	A_17_P01379440	chr2:104835988-104836041	17574.0	3754.0	2.226942043769649	POU3F3	PROMOTER	104835988
chr2	A_17_P01379443	chr2:104836423-104836480	50850.0	5057.0	3.329894090504941	POU3F3	PROMOTER	104836423
chr2	A_17_P01379444	chr2:104836533-104836577	65480.0	19581.0	1.7415998766763263	POU3F3	PROMOTER	104836533
chr2	A_17_P01381327	chr2:105219724-105219768	4480.0	1324.0	1.7585956101377487	GPR45	PROMOTER	105219724
chr2	A_17_P01381328	chr2:105219842-105219892	12814.5	1899.0	2.754465377620302	GPR45	PROMOTER	105219842
chr2	A_17_P15295235	chr2:105219944-105219988	6698.0	2603.5	1.363277969316466	GPR45	PROMOTER	105219944
chr2	A_17_P01381329	chr2:105220046-105220090	6347.5	1154.5	2.458920316760753	GPR45	PROMOTER	105220046
chr2	A_17_P01395833	chr2:108912373-108912417	5703.0	2423.0	1.234926627918362	EDAR	INSIDE	108912373
chr2	A_17_P01401183	chr2:111269195-111269254	13176.0	2280.5	2.5304903848686005	ACOXL	PROMOTER	111269195
chr2	A_17_P01401216	chr2:111273209-111273263	5749.0	2301.0	1.3210500471894142	ACOXL	INSIDE	111273209
chr2	A_17_P01401218	chr2:111273376-111273435	9667.0	1926.5	2.327086055656105	ACOXL	INSIDE	111273376
chr2	A_17_P01432347	chr2:119323023-119323069	1893.0	1802.0	0.0710753998901665	EN1	PROMOTER	119323023
chr2	A_17_P01445239	chr2:122212793-122212837	65350.5	10872.0	2.5875809129781437	MKI67IP	PROMOTER	122212793
chr2	A_17_P15318259	chr2:124498611-124498655	28602.0	3604.0	2.9884451149772926	CNTNAP5	PROMOTER	124498611
chr2	A_17_P01468112	chr2:127679625-127679670	3934.0	1312.5	1.5836795348376829	CYP27C1	INSIDE	127679625
chr2	A_17_P01470781	chr2:128336670-128336714	6921.0	3170.0	1.1264976643773694	AMMECR1L	INSIDE	128336670
chr2	A_17_P01472356	chr2:128795521-128795571	11765.5	2402.0	2.2922545761096065	HS6ST1	PROMOTER	128795521
chr2	A_17_P01472358	chr2:128795701-128795745	13210.5	3650.5	1.8555190866945377	HS6ST1	PROMOTER	128795701
chr2	A_17_P15339375	chr2:144996886-144996930	28475.0	11080.5	1.361672858448358	ZEB2	PROMOTER	144996886
chr2	A_17_P01598615	chr2:156895120-156895175	6104.0	1665.5	1.8737996081601795	NR4A2	INSIDE	156895120
chr2	A_17_P01665897	chr2:170392996-170393040	9058.0	2150.0	2.074855879573289	METTL5	PROMOTER	170392996
chr2	A_17_P01670312	chr2:171385019-171385063	1923.0	1061.5	0.8572543914345195	GAD1	INSIDE	171385019
chr2	A_17_P01670313	chr2:171385131-171385175	4708.5	2229.0	1.0788709130435192	GAD1	INSIDE	171385131
chr2	A_17_P01675411	chr2:172654222-172654268	5566.0	1745.5	1.6730005517788538	DLX1	PROMOTER	172654222
chr2	A_17_P01675412	chr2:172654359-172654403	6590.0	1758.0	1.90634339475201	DLX1	PROMOTER	172654359
chr2	A_17_P15355712	chr2:172656171-172656217	16575.0	6635.5	1.3207317851848173	DLX1	PROMOTER	172656171
chr2	A_17_P01675449	chr2:172659980-172660024	15961.0	12515.0	0.3508927521283474	DLX1	INSIDE	172659980
chr2	A_17_P01675551	chr2:172674594-172674646	4207.0	1154.0	1.8661485941233071	DLX2	INSIDE	172674594
chr2	A_17_P01675552	chr2:172674702-172674746	3521.0	2431.0	0.5344353338344023	DLX2	INSIDE	172674702
chr2	A_17_P15356867	chr2:174538244-174538288	663.5	271.0	1.2918036140163216	SP3	PROMOTER	174538244
chr2	A_17_P15358343	chr2:176689065-176689109	10436.0	2665.0	1.969361411170914	HOXD10	PROMOTER	176689065
chr2	A_17_P01695315	chr2:176697550-176697594	5258.0	1852.0	1.5054300433578094	HOXD9	INSIDE	176697550
chr2	A_17_P01695316	chr2:176697741-176697785	22673.0	6269.5	1.8545529992022787	HOXD9	INSIDE	176697741
chr2	A_17_P01695505	chr2:176720268-176720312	2247.0	727.0	1.627972855260313	hsa-mir-10b	PROMOTER	176720268
chr2	A_17_P01695506	chr2:176720378-176720423	11406.0	2202.0	2.3729065638053397	hsa-mir-10b	PROMOTER	176720378
chr2	A_17_P01695507	chr2:176720535-176720594	2063.5	877.5	1.2336224078151115	hsa-mir-10b	PROMOTER	176720535
chr2	A_17_P01695525	chr2:176722631-176722690	2823.0	675.0	2.0642697215115	hsa-mir-10b	PROMOTER	176722631
chr2	A_17_P01695526	chr2:176722813-176722861	3134.0	725.0	2.1119522795702834	hsa-mir-10b	PROMOTER	176722813
chr2	A_17_P01695528	chr2:176722959-176723003	4875.5	2591.5	0.9117627862741577	hsa-mir-10b	PROMOTER	176722959
chr2	A_17_P15358438	chr2:176726051-176726095	3738.0	3193.0	0.22735401617506448	HOXD4	INSIDE	176726051
chr2	A_17_P15358456	chr2:176732033-176732092	5130.0	1033.0	2.312118571629357	HOXD3	PROMOTER	176732033
chr2	A_17_P15358458	chr2:176732224-176732268	12405.0	3285.0	1.9169564595701012	HOXD3	PROMOTER	176732224
chr2	A_17_P01724410	chr2:182251298-182251342	46145.0	4526.0	3.3498658446975904	NEUROD1	INSIDE	182251298
chr2	A_17_P01724411	chr2:182251399-182251447	33987.0	4331.0	2.9722109446693503	NEUROD1	INSIDE	182251399
chr2	A_17_P01724412	chr2:182251522-182251574	2196.0	2680.0	-0.2873549463399362	NEUROD1	INSIDE	182251522
chr2	A_17_P01724437	chr2:182254233-182254292	5882.5	1516.0	1.9561596619405683	NEUROD1	PROMOTER	182254233
chr2	A_17_P01724438	chr2:182254333-182254390	9313.5	2363.5	1.9783985677211746	NEUROD1	PROMOTER	182254333
chr2	A_17_P01724439	chr2:182254472-182254517	5101.5	1256.5	2.0215108355483427	NEUROD1	PROMOTER	182254472
chr2	A_17_P01762821	chr2:191009819-191009878	521.0	213.5	1.287047302658018	FLJ20160	INSIDE	191009819
chr2	A_17_P15366778	chr2:191010039-191010083	1428.5	381.0	1.90663813344305	FLJ20160	INSIDE	191010039
chr2	A_17_P01811251	chr2:201159413-201159465	16420.0	4212.0	1.9628767856394504	AOX1	INSIDE	201159413
chr2	A_17_P15377370	chr2:208719074-208719125	879.0	548.0	0.6816872721828774	CRYGB	INSIDE	208719074
chr2	A_17_P01879293	chr2:215383620-215383673	6974.5	2579.0	1.4352780211084	BARD1	PROMOTER	215383620
chr2	A_17_P01879295	chr2:215383803-215383853	6819.0	1482.0	2.20201473723317	BARD1	PROMOTER	215383803
chr2	A_17_P01899409	chr2:219557003-219557047	2610.0	1799.0	0.5368546202057646	FEV	INSIDE	219557003
chr2	A_17_P01900900	chr2:219816248-219816294	3087.5	931.5	1.7288114624177646	GLB1L	INSIDE	219816248
chr2	A_17_P01900901	chr2:219816362-219816409	6672.5	980.0	2.7673737460267582	GLB1L	INSIDE	219816362
chr2	A_17_P01900903	chr2:219816523-219816567	4447.0	709.0	2.6489748721119923	GLB1L	INSIDE	219816523
chr2	A_17_P01901499	chr2:219959250-219959294	1098.5	667.0	0.7197762032386915	DNPEP	INSIDE	219959250
chr2	A_17_P01901501	chr2:219959426-219959485	1475.5	256.5	2.5241731898249533	DNPEP	INSIDE	219959426
chr2	A_17_P01901622	chr2:219993230-219993276	2834.0	1129.0	1.3277942721450176	DES	INSIDE	219993230
chr2	A_17_P01902477	chr2:220141069-220141114	2581.0	1054.5	1.2913710463002785	OBSL1	INSIDE	220141069
chr2	A_17_P15392540	chr2:232359275-232359319	2791.0	1350.0	1.0478227171278742	PDE6D-COPS7B	DIVERGENT_PROMOTER	232359275
chr2	A_17_P01964830	chr2:233443475-233443520	65425.0	10819.0	2.596274862226232	UNQ830	INSIDE	233443475
chr2	A_17_P01964834	chr2:233443855-233443899	2401.5	1290.0	0.8965647429267968	UNQ830	INSIDE	233443855
chr2	A_17_P01965517	chr2:233605328-233605387	1299.5	668.0	0.9600366259981483	NEU2	PROMOTER	233605328
chr2	A_17_P01965521	chr2:233605750-233605794	2917.0	1164.0	1.3253943279898939	NEU2	INSIDE	233605750
chr2	A_17_P01966017	chr2:233736574-233736626	6981.0	5020.0	0.4757463472883704	INPP5D	INSIDE	233736574
chr2	A_17_P15394174	chr2:233925821-233925865	37040.0	19761.5	0.9063916395081373	DGKD	PROMOTER	233925821
chr2	A_17_P15394177	chr2:233926726-233926770	5785.5	2520.5	1.198731692340554	DGKD	PROMOTER	233926726
chr2	A_17_P15394178	chr2:233926880-233926927	19906.0	3432.0	2.5360818906860283	DGKD	PROMOTER	233926880
chr2	A_17_P01981227	chr2:236740143-236740187	50337.0	14536.0	1.7919889121937775	GBX2	INSIDE	236740143
chr2	A_17_P01981229	chr2:236740295-236740351	25539.0	4408.0	2.5345059072450264	GBX2	INSIDE	236740295
chr2	A_17_P01981230	chr2:236740401-236740445	12683.5	5129.0	1.3062034343401385	GBX2	INSIDE	236740401
chr2	A_17_P01981251	chr2:236744402-236744452	46915.5	9184.5	2.3527915519125537	GBX2	PROMOTER	236744402
chr2	A_17_P01981252	chr2:236744521-236744565	41323.0	8329.5	2.310643194162962	GBX2	PROMOTER	236744521
chr2	A_17_P02007866	chr2:242364123-242364167	30137.0	7417.0	2.0226281362875707	GAL3ST2	PROMOTER	242364123
chr2	A_17_P02007867	chr2:242364247-242364292	6582.5	1721.0	1.9353885188932216	GAL3ST2	PROMOTER	242364247
chr2	A_17_P15405042	chr2:242571916-242571960	35625.0	6727.5	2.4047476231864113	chr2:242571916-242571960	Unknown	242571916
chr2	A_17_P15405043	chr2:242572007-242572051	65269.0	9361.5	2.8015863181128995	chr2:242572007-242572051	Unknown	242572007
chr2	A_17_P02007902	chr2:242572347-242572396	1296.5	906.0	0.5170392508070596	chr2:242572347-242572396	Unknown	242572347
chr2	A_17_P02007931	chr2:242577885-242577929	42120.0	20595.0	1.03221131015746	chr2:242577885-242577929	Unknown	242577885
chr20	A_17_P17166761	chr20:219256-219309	2441.0	301.21012449264526	3.018630126272003	C20orf96	INSIDE	219256
chr20	A_17_P11017424	chr20:1224842-1224886	33267.0	3708.883593082428	3.1650348773534938	SNPH	INSIDE	1224842
chr20	A_17_P11017425	chr20:1225030-1225074	32366.0	1202.47652053833	4.750398449529041	SNPH	INSIDE	1225030
chr20	A_17_P11022902	chr20:2727359-2727403	8305.0	997.2044801712036	3.0580188985907086	CPXM1	INSIDE	2727359
chr20	A_17_P17168930	chr20:3167910-3167954	277.0	20.487804412841797	3.75704868575975	SLC4A11	PROMOTER	3167910
chr20	A_17_P11053059	chr20:9444951-9444998	3839.5	330.1688480377197	3.5396425366130995	C20orf103	INSIDE	9444951
chr20	A_17_P11055348	chr20:9965045-9965104	2785.5	368.5834813117981	2.9178729952674467	ANKRD5	INSIDE	9965045
chr20	A_17_P11056235	chr20:10145899-10145944	24527.0	2578.705382347107	3.2496519231878236	SNAP25	PROMOTER	10145899
chr20	A_17_P11056236	chr20:10146077-10146134	26156.5	1102.2044777870178	4.568705708334344	SNAP25	PROMOTER	10146077
chr20	A_17_P11056237	chr20:10146342-10146401	4443.5	272.6453971862793	4.0265987830479135	SNAP25	PROMOTER	10146342
chr20	A_17_P11056247	chr20:10147716-10147764	10370.5	1207.992467880249	3.101802089211763	SNAP25	INSIDE	10147716
chr20	A_17_P11058783	chr20:10602479-10602538	158.0	9.455909729003906	4.0625644853076	JAG1	INSIDE	10602479
chr20	A_17_P11064907	chr20:11848324-11848383	4590.0	575.6285047531128	2.995284213349326	BTBD3	INSIDE	11848324
chr20	A_17_P11092779	chr20:17610664-17610708	14526.0	1828.9305400848389	2.9895652952272638	RRBP1	INSIDE	17610664
chr20	A_17_P11102873	chr20:19947143-19947192	4159.5	463.53657484054565	3.165655034387991	NAT5	INSIDE	19947143
chr20	A_17_P11103031	chr20:19976535-19976590	5943.5	822.8611445426941	2.852591847868531	C20orf26	PROMOTER	19976535
chr20	A_17_P11103068	chr20:19982363-19982422	197.0	1.1819887161254883	7.380835556586874	CRNKL1	INSIDE	19982363
chr20	A_17_P11103069	chr20:19982479-19982538	164.0	3.742964267730713	5.453370729026153	CRNKL1	INSIDE	19982479
chr20	A_17_P11104476	chr20:20293986-20294030	4937.0	460.7786011695862	3.421489021240323	INSM1	PROMOTER	20293986
chr20	A_17_P11104477	chr20:20294171-20294230	7652.5	530.51593542099	3.850463147764336	INSM1	PROMOTER	20294171
chr20	A_17_P11104495	chr20:20297233-20297277	328.0	25.806753635406494	3.6678752409322875	INSM1	INSIDE	20297233
chr20	A_17_P11110617	chr20:21443364-21443411	9881.0	1142.9830884933472	3.111852998501702	NKX2-2	PROMOTER	21443364
chr20	A_17_P11111508	chr20:21630367-21630421	7537.5	517.5140595436096	3.8644161343928314	PAX1	PROMOTER	21630367
chr20	A_17_P11111510	chr20:21630566-21630620	6213.0	776.7635846138	2.9997425816855054	PAX1	PROMOTER	21630566
chr20	A_17_P11111535	chr20:21633419-21633466	27378.0	1847.0543670654297	3.889718822596215	PAX1	PROMOTER	21633419
chr20	A_17_P11111537	chr20:21633654-21633710	2800.5	256.6885495185852	3.4475935822308776	PAX1	PROMOTER	21633654
chr20	A_17_P11118041	chr20:22977245-22977289	181.5	11.03189468383789	4.0402170537898	THBD	INSIDE	22977245
chr20	A_17_P17180011	chr20:22977366-22977410	8292.0	1055.1219272613525	2.974310393636758	THBD	INSIDE	22977366
chr20	A_17_P11126893	chr20:24987251-24987295	6340.5	708.405237197876	3.1619498300891555	ACSS1	INSIDE	24987251
chr20	A_17_P11127032	chr20:25012199-25012256	22496.0	1887.2419834136963	3.575317176300646	VSX1	PROMOTER	25012199
chr20	A_17_P11127034	chr20:25012372-25012426	14040.0	1234.7842121124268	3.5072120885709968	VSX1	PROMOTER	25012372
chr20	A_17_P11127602	chr20:25178872-25178926	3624.0	460.58160305023193	2.976054263366233	PYGB	INSIDE	25178872
chr20	A_17_P11127603	chr20:25178992-25179046	3758.0	415.07503747940063	3.178520990454403	PYGB	INSIDE	25178992
chr20	A_17_P17187071	chr20:30534383-30534427	3061.0	379.41837787628174	3.012141579535186	C20orf112	INSIDE	30534383
chr20	A_17_P11138254	chr20:31615444-31615496	10314.0	1308.4615087509155	2.978660560548163	CBFA2T2	INSIDE	31615444
chr20	A_17_P11138255	chr20:31615557-31615616	1482.0	133.56472492218018	3.4719345070211443	CBFA2T2	INSIDE	31615557
chr20	A_17_P11138945	chr20:31771850-31771907	307.0	18.911819458007812	4.020878582500677	PXMP4	PROMOTER	31771850
chr20	A_17_P11148545	chr20:34428294-34428338	744.0	100.07504463195801	2.894220362187519	DLGAP4	INSIDE	34428294
chr20	A_17_P11150434	chr20:34938025-34938069	40856.0	5495.853533744812	2.8941325026664555	C20orf118	INSIDE	34938025
chr20	A_17_P11151630	chr20:35323118-35323177	53866.5	2926.4070630073547	4.202185961143174	GHRH	PROMOTER	35323118
chr20	A_17_P11152678	chr20:35582277-35582321	4708.0	437.33582496643066	3.4283008816526297	NNAT	PROMOTER	35582277
chr20	A_17_P11152679	chr20:35582379-35582425	7030.0	679.052517414093	3.3719296284442826	NNAT	PROMOTER	35582379
chr20	A_17_P11152680	chr20:35582480-35582532	913.5	79.39024209976196	3.5243711279511754	NNAT	PROMOTER	35582480
chr20	A_17_P11167228	chr20:38753269-38753318	11976.5	684.7654628753662	4.12845260859723	MAFB	PROMOTER	38753269
chr20	A_17_P11167229	chr20:38753395-38753439	25746.5	1908.1237840652466	3.7541496542957415	MAFB	PROMOTER	38753395
chr20	A_17_P11167231	chr20:38753587-38753631	3121.0	378.23638916015625	3.0446482841623457	MAFB	PROMOTER	38753587
chr20	A_17_P11167233	chr20:38753879-38753923	21134.0	2571.2194538116455	3.039041195119514	MAFB	PROMOTER	38753879
chr20	A_17_P11167235	chr20:38754153-38754197	11884.0	1719.7935819625854	2.788713189170266	MAFB	PROMOTER	38754153
chr20	A_17_P11167236	chr20:38754270-38754324	27373.0	869.5496988296509	4.976341261607381	MAFB	PROMOTER	38754270
chr20	A_17_P11167238	chr20:38754441-38754492	13041.0	598.8742828369141	4.4446575105199475	MAFB	PROMOTER	38754441
chr20	A_17_P11170460	chr20:39429198-39429242	3208.5	394.98122930526733	3.0220429843955716	EMILIN3	PROMOTER	39429198
chr20	A_17_P11184344	chr20:42676823-42676878	4244.0	484.2213773727417	3.1316859783937567	PKIG	INSIDE	42676823
chr20	A_17_P17194323	chr20:42678894-42678938	35562.5	2217.8048276901245	4.003152431952506	PKIG	INSIDE	42678894
chr20	A_17_P11184355	chr20:42678996-42679051	25465.0	1279.3057870864868	4.315082665350461	PKIG	INSIDE	42678996
chr20	A_17_P11188581	chr20:43874462-43874514	3501.5	260.23451566696167	3.7500888587446255	UBE2C	PROMOTER	43874462
chr20	A_17_P11191406	chr20:44521178-44521224	11484.0	683.9774703979492	4.069532620614356	chr20:044521178-044521224	Unknown	44521178
chr20	A_17_P17198504	chr20:48203992-48204036	6381.0	792.1294379234314	3.0099744357331217	Kua	PROMOTER	48203992
chr20	A_17_P11205056	chr20:48340153-48340212	1185.0	149.71857070922852	2.9845619733063273	chr20:048340153-048340212	Unknown	48340153
chr20	A_17_P11206299	chr20:48686782-48686841	1039.5	141.4446496963501	2.8775802468869722	C20orf175	INSIDE	48686782
chr20	A_17_P11222261	chr20:52526123-52526181	27367.5	1434.5403051376343	4.25380324360014	DOK5	INSIDE	52526123
chr20	A_17_P11222265	chr20:52526522-52526566	11306.0	1462.5140380859375	2.950566224379499	DOK5	INSIDE	52526522
chr20	A_17_P11230937	chr20:54634029-54634073	18792.5	2080.103142261505	3.1754300323084275	TFAP2C	PROMOTER	54634029
chr20	A_17_P11230939	chr20:54634212-54634262	11927.5	574.249517917633	4.376470135635462	TFAP2C	PROMOTER	54634212
chr20	A_17_P11230940	chr20:54634396-54634455	3732.5	234.42776203155518	3.992926924678252	TFAP2C	PROMOTER	54634396
chr20	A_17_P17203916	chr20:56642640-56642684	7249.0	621.9230628013611	3.5429739661840176	chr20:056642640-056642684	Unknown	56642640
chr20	A_17_P17203917	chr20:56642746-56642790	15467.0	1400.2626323699951	3.465424048234608	chr20:056642746-056642790	Unknown	56642746
chr20	A_17_P11240487	chr20:56643122-56643176	7198.0	813.4052348136902	3.1455499216002045	chr20:056643122-056643176	Unknown	56643122
chr20	A_17_P11242072	chr20:56897772-56897816	123.0	8.273921012878418	3.8939433204121334	GNAS	PROMOTER	56897772
chr20	A_17_P11258831	chr20:60076120-60076164	22859.0	3029.6340775489807	2.9155468330729284	TAF4	PROMOTER	60076120
chr20	A_17_P11258832	chr20:60076219-60076266	51325.0	4279.193148612976	3.584251018311899	TAF4	PROMOTER	60076219
chr20	A_17_P11259063	chr20:60142452-60142503	15118.0	1575.9849548339844	3.261941626998314	LSM14B	INSIDE	60142452
chr20	A_17_P11259353	chr20:60200149-60200197	22780.0	2724.877986907959	3.0635042108048465	GTPBP5	PROMOTER	60200149
chr20	A_17_P11259355	chr20:60200352-60200402	9227.0	987.3545742034912	3.224221479876845	GTPBP5	PROMOTER	60200352
chr20	A_17_P11260867	chr20:60485123-60485167	3065.0	360.11256217956543	3.0893672413717277	GATA5	PROMOTER	60485123
chr20	A_17_P11261524	chr20:60740549-60740593	20633.5	1783.6209726333618	3.5321075882578694	SLCO4A1	PROMOTER	60740549
chr20	A_17_P11261526	chr20:60740746-60740790	5397.0	595.7223129272461	3.1794457856032197	SLCO4A1	PROMOTER	60740746
chr20	A_17_P11261601	chr20:60753090-60753138	32102.0	4430.881700515747	2.8569974679492476	SLCO4A1	INSIDE	60753090
chr20	A_17_P11261628	chr20:60757440-60757484	33436.0	4070.7691383361816	3.0380289552026936	SLCO4A1	INSIDE	60757440
chr20	A_17_P11261718	chr20:60770836-60770880	2301.5	310.2720379829407	2.890968851800899	SLCO4A1	INSIDE	60770836
chr20	A_17_P11261732	chr20:60772750-60772794	8481.0	953.6678957939148	3.15267552754313	SLCO4A1	INSIDE	60772750
chr20	A_17_P11261734	chr20:60772884-60772932	2391.0	238.36772441864014	3.3263533204013247	SLCO4A1	INSIDE	60772884
chr20	A_17_P11261738	chr20:60773571-60773615	7932.5	586.0694050788879	3.7586321855739855	SLCO4A1	INSIDE	60773571
chr20	A_17_P11261740	chr20:60773766-60773821	3781.0	212.16697454452515	4.15549583729468	SLCO4A1	INSIDE	60773766
chr20	A_17_P11262372	chr20:60900305-60900356	4544.5	253.53657960891724	4.163855757656	C20orf20	INSIDE	60900305
chr20	A_17_P11262774	chr20:60984409-60984453	21658.5	2741.2288308143616	2.9820386590398686	chr20:060984409-060984453	Unknown	60984409
chr20	A_17_P11262775	chr20:60984521-60984580	4665.5	294.7091865539551	3.984667765110595	chr20:060984521-060984580	Unknown	60984521
chr20	A_17_P17209538	chr20:61040013-61040057	3625.5	314.4089984893799	3.527465560116047	C20orf11	INSIDE	61040013
chr20	A_17_P17211242	chr20:61602566-61602610	22848.5	1832.0825099945068	3.640543072235203	EEF1A2	PROMOTER	61602566
chr20	A_17_P11266087	chr20:61602693-61602737	10606.5	967.6547622680664	3.4543124371739546	EEF1A2	PROMOTER	61602693
chr20	A_17_P17211245	chr20:61602931-61602982	9720.5	656.3977336883545	3.888388361778417	EEF1A2	PROMOTER	61602931
chr20	A_17_P17212131	chr20:61934045-61934089	5043.0	574.8405122756958	3.1330485798910868	chr20:061934045-061934089	Unknown	61934045
chr20	A_17_P11267648	chr20:61992854-61992913	20133.0	1404.5965909957886	3.841334419021835	TPD52L2	INSIDE	61992854
chr20	A_17_P17212266	chr20:61993177-61993221	22216.5	2235.731656551361	3.3128126072645308	TPD52L2	INSIDE	61993177
chr20	A_17_P11268050	chr20:62083766-62083817	5740.5	829.953076839447	2.790074723679051	PRPF6	INSIDE	62083766
chr20	A_17_P11268056	chr20:62084975-62085025	14132.0	2019.2307233810425	2.8070879824621353	PRPF6	INSIDE	62084975
chr20	A_17_P11268341	chr20:62149434-62149490	8334.0	1162.2889041900635	2.8420403834176367	SOX18	DOWNSTREAM	62149434
chr20	A_17_P17212818	chr20:62208053-62208097	18279.0	1564.3620657920837	3.5465407833735645	NPBWR2	INSIDE	62208053
chr20	A_17_P11268972	chr20:62264011-62264070	26399.5	1718.4145951271057	3.941360548615091	MYT1	PROMOTER	62264011
chr20	A_17_P11268974	chr20:62264245-62264304	11521.0	1028.9211773872375	3.485061574318406	MYT1	PROMOTER	62264245
chr21	A_17_P11328851	chr21:27137718-27137763	8062.5	845.9099245071411	3.252651302078222	ADAMTS1	INSIDE	27137718
chr21	A_17_P11328852	chr21:27137887-27137931	5698.5	564.2026138305664	3.3362969579735764	ADAMTS1	INSIDE	27137887
chr21	A_17_P11329593	chr21:27261173-27261217	31299.0	4499.831042289734	2.798173826045942	ADAMTS5	PROMOTER	27261173
chr21	A_17_P17229746	chr21:30233870-30233914	25731.5	2748.1237649917603	3.227016676230133	GRIK1	INSIDE	30233870
chr21	A_17_P11342863	chr21:30234014-30234058	27720.0	1072.6547598838806	4.691669541271961	GRIK1	INSIDE	30234014
chr21	A_17_P11353934	chr21:32572260-32572316	2918.5	345.3377032279968	3.079147309974355	C21orf45	INSIDE	32572260
chr21	A_17_P11357252	chr21:33318427-33318486	9658.5	1158.5459399223328	3.059483898049042	OLIG2	PROMOTER	33318427
chr21	A_17_P11357258	chr21:33319049-33319093	14741.5	1582.091896533966	3.2199780242874905	OLIG2	PROMOTER	33319049
chr21	A_17_P11357259	chr21:33319152-33319209	37369.0	3758.921115398407	3.313451413043258	OLIG2	PROMOTER	33319152
chr21	A_17_P11358901	chr21:33696927-33696971	56089.5	3414.5684027671814	4.037955582146631	IFNGR2	PROMOTER	33696927
chr21	A_17_P17233287	chr21:35183470-35183514	1825.0	240.92869997024536	2.9212182979790087	RUNX1	PROMOTER	35183470
chr21	A_17_P11375323	chr21:36988802-36988846	19992.5	2152.992446422577	3.2150437248319697	SIM2	PROMOTER	36988802
chr21	A_17_P11376909	chr21:37302415-37302463	12197.5	1495.412724018097	3.0279698644847395	DSCR6	INSIDE	37302415
chr21	A_17_P11378049	chr21:37563907-37563962	3364.0	431.62287950515747	2.9623344591165752	DSCR3	PROMOTER	37563907
chr21	A_17_P17236602	chr21:39642379-39642423	2656.5	299.04314517974854	3.151101159909258	HMGN1	INSIDE	39642379
chr21	A_17_P11389456	chr21:39905502-39905546	3955.0	561.4446401596069	2.8164620132723415	C21orf88	INSIDE	39905502
chr21	A_17_P11389694	chr21:39954707-39954760	10534.0	750.3658366203308	3.8113154094422703	B3GALT5	INSIDE	39954707
chr21	A_17_P11389695	chr21:39954818-39954877	2902.5	367.7954888343811	2.980320377378381	B3GALT5	INSIDE	39954818
chr21	A_17_P11389697	chr21:39955041-39955092	4567.5	496.23826265335083	3.2022998446322632	B3GALT5	INSIDE	39955041
chr21	A_17_P11398445	chr21:41726112-41726160	14335.0	1268.273892402649	3.4986036605018613	MX1	INSIDE	41726112
chr21	A_17_P11398447	chr21:41726287-41726346	7115.0	753.5178065299988	3.2391502467981224	MX1	INSIDE	41726287
chr21	A_17_P11398835	chr21:41802429-41802473	31094.5	3026.2851095199585	3.3610396019029443	TMPRSS2	PROMOTER	41802429
chr21	A_17_P11398836	chr21:41802565-41802609	13159.0	1492.4577522277832	3.1402878595577493	TMPRSS2	PROMOTER	41802565
chr21	A_17_P11403153	chr21:42610582-42610626	7244.0	946.9699597358704	2.9353959806639263	TFF3	PROMOTER	42610582
chr21	A_17_P11406064	chr21:43300017-43300076	3314.0	294.51218843460083	3.492174355987639	PKNOX1	INSIDE	43300017
chr21	A_17_P11406741	chr21:43461917-43461961	10030.0	693.2363820075989	3.8548304246015324	CRYAA	PROMOTER	43461917
chr21	A_17_P11406742	chr21:43462123-43462169	8310.0	456.641640663147	4.185714148502889	CRYAA	PROMOTER	43462123
chr21	A_17_P11409675	chr21:44111367-44111426	2878.5	243.88367176055908	3.5610521355539255	AGPAT3	INSIDE	44111367
chr21	A_17_P11409676	chr21:44111485-44111535	3895.0	391.2382650375366	3.3155039432723115	AGPAT3	INSIDE	44111485
chr21	A_17_P11409679	chr21:44111697-44111748	6862.0	661.1256885528564	3.375632647969485	AGPAT3	INSIDE	44111697
chr21	A_17_P11410765	chr21:44350897-44350956	154.5	8.273921012878418	4.222891842977268	PWP2	PROMOTER	44350897
chr21	A_17_P11410766	chr21:44351329-44351373	1813.0	182.8142547607422	3.3099284524682395	PWP2	PROMOTER	44351329
chr21	A_17_P11411627	chr21:44535146-44535190	2590.0	233.2457733154297	3.4730292547966206	AIRE	INSIDE	44535146
chr21	A_17_P11412829	chr21:44820289-44820333	6103.0	720.2251243591309	3.0829987578669744	KRTAP10-4	DOWNSTREAM	44820289
chr21	A_17_P11413154	chr21:44940109-44940158	48341.0	6757.626488208771	2.838658801272936	KRTAP10-12	PROMOTER	44940109
chr21	A_17_P11413739	chr21:45064277-45064321	16961.0	1861.0412335395813	3.1880393065040384	SUMO3	PROMOTER	45064277
chr21	A_17_P11413740	chr21:45064388-45064432	8631.0	763.9587068557739	3.4979611562053043	SUMO3	PROMOTER	45064388
chr21	A_17_P17243186	chr21:45317208-45317252	44835.0	5457.635898590088	3.0382773429410386	ADARB1	PROMOTER	45317208
chr21	A_17_P11416117	chr21:45529738-45529782	52842.5	4866.050546169281	3.4408755112018827	POFUT2	INSIDE	45529738
chr21	A_17_P11416119	chr21:45529922-45529970	65221.0	4163.752250671387	3.969380427510215	POFUT2	INSIDE	45529922
chr21	A_17_P11416121	chr21:45530179-45530224	65293.5	2607.6641058921814	4.646109425313705	POFUT2	INSIDE	45530179
chr21	A_17_P11416773	chr21:45667538-45667586	9401.5	1323.6303639411926	2.828390663302544	C21orf123	INSIDE	45667538
chr21	A_17_P11420448	chr21:46567346-46567400	24643.0	2720.74102640152	3.1791063527657757	C21orf58	INSIDE	46567346
chr22	A_17_P11423274	chr22:16059463-16059519	9126.0	861.0787796974182	3.4057655135116383	CECR1	INSIDE	16059463
chr22	A_17_P11423276	chr22:16059606-16059650	4463.0	296.4821696281433	3.9119965574564444	CECR1	INSIDE	16059606
chr22	A_17_P17251393	chr22:16059856-16059911	5118.5	439.8968005180359	3.540484070427933	CECR1	INSIDE	16059856
chr22	A_17_P11425303	chr22:16613074-16613118	889.5	66.78236246109009	3.73545556998247	BID	INSIDE	16613074
chr22	A_17_P11427244	chr22:16974050-16974094	9838.0	1106.7354345321655	3.1520546684485837	TUBA8	INSIDE	16974050
chr22	A_17_P11432201	chr22:18453964-18454008	45778.0	4594.193141460419	3.3167710197112013	DGCR8	INSIDE	18453964
chr22	A_17_P11432202	chr22:18454069-18454128	26891.0	1055.1219272613525	4.671641778020777	DGCR8	INSIDE	18454069
chr22	A_17_P11432208	chr22:18454661-18454708	12292.5	1419.174451828003	3.1146545066533555	DGCR8	INSIDE	18454661
chr22	A_17_P11432383	chr22:18481908-18481961	1000.0	105.7879900932312	3.240752244528328	HTF9C	INSIDE	18481908
chr22	A_17_P11432385	chr22:18482085-18482129	11078.0	956.0318732261658	3.5344949162507766	HTF9C	INSIDE	18482085
chr22	A_17_P11432423	chr22:18489934-18489978	55159.0	4328.245680332184	3.671742004874592	RANBP1	INSIDE	18489934
chr22	A_17_P11432424	chr22:18490033-18490092	33646.0	2049.5684337615967	4.037042933890163	RANBP1	INSIDE	18490033
chr22	A_17_P11443980	chr22:22435272-22435316	2857.0	323.4709119796753	3.142793147010221	C22orf15	INSIDE	22435272
chr22	A_17_P11448964	chr22:23925387-23925438	26129.0	2482.767298221588	3.3956309575850914	CRYBB3	PROMOTER	23925387
chr22	A_17_P11448969	chr22:23925777-23925822	5511.0	673.7335681915283	3.0320640399108996	CRYBB3	PROMOTER	23925777
chr22	A_17_P17275398	chr22:29420725-29420769	4989.5	634.9249386787415	2.9742372991525	OSBP2	PROMOTER	29420725
chr22	A_17_P11476160	chr22:30769335-30769387	65285.0	4215.759754180908	3.9528869948423484	SLC5A1	INSIDE	30769335
chr22	A_17_P11476161	chr22:30769453-30769497	65271.0	4247.279453277588	3.9418312023876685	SLC5A1	INSIDE	30769453
chr22	A_17_P11483724	chr22:32645547-32645601	8538.5	571.0975480079651	3.9021735512730316	LARGE	INSIDE	32645547
chr22	A_17_P11483725	chr22:32645689-32645733	7719.5	722.7860999107361	3.41686673893457	LARGE	INSIDE	32645689
chr22	A_17_P17281489	chr22:36216568-36216612	26551.0	2029.8686218261719	3.7093079380888785	CARD10	INSIDE	36216568
chr22	A_17_P11497670	chr22:36216693-36216737	25090.0	952.6829051971436	4.718972558899065	CARD10	INSIDE	36216693
chr22	A_17_P11498856	chr22:36550770-36550814	7048.5	976.5196776390076	2.851595247503599	GALR3	INSIDE	36550770
chr22	A_17_P11501119	chr22:37189300-37189359	1290.0	144.59661960601807	3.1572653353190576	KCNJ4-KDELR3	DIVERGENT_PROMOTER	37189300
chr22	A_17_P11503438	chr22:37881577-37881623	6020.5	630.3939819335938	3.2555576399176496	CBX7	PROMOTER	37881577
chr22	A_17_P11506219	chr22:38619474-38619518	9002.5	1076.200726032257	3.064378509231302	ENTHD1	INSIDE	38619474
chr22	A_17_P11506527	chr22:38672552-38672611	132.0	5.121951103210449	4.687700639069015	GRAP2	INSIDE	38672552
chr22	A_17_P11506747	chr22:38715970-38716017	20103.0	1251.5290522575378	4.005647126554935	chr22:038715970-038716017	Unknown	38715970
chr22	A_17_P17285852	chr22:39927220-39927279	22638.0	1488.5177898406982	3.9267981369945497	L3MBTL2	PROMOTER	39927220
chr22	A_17_P17286067	chr22:40107475-40107519	12478.0	1273.3958435058594	3.292633849193411	TEF	PROMOTER	40107475
chr22	A_17_P11511929	chr22:40109024-40109079	4635.5	539.3808507919312	3.103348752245937	TEF	INSIDE	40109024
chr22	A_17_P11521860	chr22:42723527-42723576	5600.5	557.8986740112305	3.3274806059080113	SAMM50	INSIDE	42723527
chr22	A_17_P11521861	chr22:42723652-42723696	7275.5	510.22512912750244	3.8338405388518813	SAMM50	INSIDE	42723652
chr22	A_17_P11521863	chr22:42723842-42723888	14444.0	1291.9136667251587	3.4828887564072333	PARVB	PROMOTER	42723842
chr22	A_17_P11521865	chr22:42724045-42724094	43863.0	1519.249496459961	4.851573769359349	PARVB	PROMOTER	42724045
chr22	A_17_P11522676	chr22:42908438-42908488	50210.0	7134.089894294739	2.815173425053353	PARVG	INSIDE	42908438
chr22	A_17_P11522677	chr22:42908560-42908604	27246.0	1274.1838359832764	4.4183990965234825	PARVG	INSIDE	42908560
chr22	A_17_P11523862	chr22:43271148-43271194	4627.0	486.1913585662842	3.2504809422675316	LDOC1L	INSIDE	43271148
chr22	A_17_P11523864	chr22:43271293-43271342	4848.0	547.2607755661011	3.147089337343212	LDOC1L	INSIDE	43271293
chr22	A_17_P11531081	chr22:45036709-45036758	9957.0	1423.5084104537964	2.806260113218667	PKDREJ	INSIDE	45036709
chr22	A_17_P11531082	chr22:45036817-45036867	9545.0	611.4821624755859	3.9643628779558266	PKDREJ	INSIDE	45036817
chr22	A_17_P11548246	chr22:48628493-48628537	853.0	116.62288665771484	2.8706948035409945	ZBED4	PROMOTER	48628493
chr22	A_17_P11548487	chr22:48699303-48699347	5648.0	607.9361963272095	3.215748264552099	CRELD2	INSIDE	48699303
chr22	A_17_P11548488	chr22:48699413-48699457	10389.0	627.0450139045715	4.050343969134118	CRELD2	INSIDE	48699413
chr22	A_17_P17297641	chr22:48701780-48701833	5390.0	492.69229650497437	3.451526453310552	CRELD2	INSIDE	48701780
chr22	A_17_P17297648	chr22:48703236-48703280	20201.5	1708.7616872787476	3.563439309357506	CRELD2	INSIDE	48703236
chr22	A_17_P11548508	chr22:48703330-48703389	16758.5	884.9155521392822	4.243209428774835	CRELD2	INSIDE	48703330
chr22	A_17_P11548509	chr22:48703429-48703488	13501.0	595.7223129272461	4.5022824627976465	CRELD2	INSIDE	48703429
chr22	A_17_P11549121	chr22:48866241-48866300	1105.0	84.51219320297241	3.708743054630902	MLC1	PROMOTER	48866241
chr22	A_17_P17298290	chr22:48981866-48981910	1477.5	128.44277381896973	3.523960498685471	SELO	INSIDE	48981866
chr22	A_17_P11550598	chr22:49265821-49265867	7755.0	654.0337562561035	3.56768977754082	SBF1-ADM2	DIVERGENT_PROMOTER	49265821
chr3	A_17_P02029680	chr3:4510895-4510954	5209.5	1725.0	1.5945485495503544	ITPR1	INSIDE	4510895
chr3	A_17_P02029681	chr3:4511017-4511073	8376.5	2413.5	1.795220733679987	ITPR1	INSIDE	4511017
chr3	A_17_P02040047	chr3:6877374-6877418	2690.0	1009.0	1.4146799983376295	GRM7	PROMOTER	6877374
chr3	A_17_P02040048	chr3:6877497-6877541	5075.0	764.5	2.7308194155990964	GRM7	PROMOTER	6877497
chr3	A_17_P02051285	chr3:9264565-9264614	1930.0	891.0	1.1151035106335208	SRGAP3	INSIDE	9264565
chr3	A_17_P02053496	chr3:9837166-9837210	2773.0	1295.0	1.0984955184655627	TTLL3	INSIDE	9837166
chr3	A_17_P15411673	chr3:10158720-10158764	29387.5	5025.0	2.5480071324740927	VHL	INSIDE	10158720
chr3	A_17_P02063805	chr3:12303574-12303618	21250.5	7109.0	1.5797782466249704	PPARG	PROMOTER	12303574
chr3	A_17_P02063806	chr3:12303672-12303723	13800.0	3230.5	2.0948388868495154	PPARG	PROMOTER	12303672
chr3	A_17_P02069105	chr3:13498035-13498092	1206.5	573.0	1.0742208714588466	HDAC11	INSIDE	13498035
chr3	A_17_P02105038	chr3:21767676-21767720	48881.5	6477.0	2.9158909078396316	ZNF659	INSIDE	21767676
chr3	A_17_P02132570	chr3:27741089-27741148	2295.5	673.0	1.770130022102049	EOMES	PROMOTER	27741089
chr3	A_17_P02185026	chr3:39518486-39518530	15355.0	3816.0	2.0085754358577255	MOBP	INSIDE	39518486
chr3	A_17_P02185027	chr3:39518593-39518641	4765.5	1672.0	1.5110527433537662	MOBP	INSIDE	39518593
chr3	A_17_P15429404	chr3:39826956-39827000	57363.0	21172.5	1.4379288473194878	MYRIP	INSIDE	39826956
chr3	A_17_P02196078	chr3:42281023-42281077	14533.0	8616.5	0.754158670143116	CCK	INSIDE	42281023
chr3	A_17_P02196083	chr3:42281569-42281613	13607.5	4189.0	1.699724246745933	CCK	PROMOTER	42281569
chr3	A_17_P02196085	chr3:42281754-42281798	27289.5	4944.0	2.4645953133465865	CCK	PROMOTER	42281754
chr3	A_17_P02196087	chr3:42281937-42281983	2947.5	1557.5	0.9202596499557608	CCK	PROMOTER	42281937
chr3	A_17_P02213504	chr3:46037902-46037948	4227.0	706.5	2.5808726466968532	XCR1	INSIDE	46037902
chr3	A_17_P02213506	chr3:46038086-46038137	8685.0	2043.5	2.0874836055770967	XCR1	INSIDE	46038086
chr3	A_17_P02213507	chr3:46038205-46038249	7888.0	2712.5	1.5400364141587075	XCR1	INSIDE	46038205
chr3	A_17_P02214926	chr3:46582258-46582312	9350.5	1103.5	3.0829568827874283	LRRC2	INSIDE	46582258
chr3	A_17_P02226276	chr3:49353206-49353256	17369.5	4497.5	1.9493610385065367	USP4	PROMOTER	49353206
chr3	A_17_P02226277	chr3:49353310-49353356	25575.0	8747.0	1.5478740410272573	USP4	PROMOTER	49353310
chr3	A_17_P02227993	chr3:49734261-49734308	18844.5	15479.5	0.28378464451548396	GMPPB	INSIDE	49734261
chr3	A_17_P02227994	chr3:49734429-49734473	65410.0	8498.0	2.9443159656681366	GMPPB	INSIDE	49734429
chr3	A_17_P02227995	chr3:49734599-49734644	11605.0	3094.0	1.9072014207828092	GMPPB	INSIDE	49734599
chr3	A_17_P02227997	chr3:49734907-49734951	5028.0	1575.5	1.674174895402968	GMPPB	INSIDE	49734907
chr3	A_17_P15438241	chr3:51970358-51970402	35086.0	21860.5	0.6825690826743273	PCBP4	INSIDE	51970358
chr3	A_17_P02237280	chr3:51993180-51993224	65469.0	11467.5	2.5132610353669675	ACY1	INSIDE	51993180
chr3	A_17_P02241895	chr3:52842500-52842544	3299.5	2492.5	0.40465391312837606	MUSTN1	INSIDE	52842500
chr3	A_17_P15441410	chr3:55499103-55499148	16559.0	3114.0	2.410774701411378	WNT5A	PROMOTER	55499103
chr3	A_17_P15442424	chr3:57505129-57505173	35259.5	6907.0	2.3518808877950845	FLJ44290	PROMOTER	57505129
chr3	A_17_P02265156	chr3:57505226-57505285	18996.0	6185.0	1.6188501609946053	FLJ44290	PROMOTER	57505226
chr3	A_17_P02288210	chr3:62332155-62332206	2614.0	756.5	1.7888471535786963	FEZF2	INSIDE	62332155
chr3	A_17_P02319274	chr3:69144238-69144293	1639.0	919.5	0.8338943746875213	C3orf64	INSIDE	69144238
chr3	A_17_P15475326	chr3:114642981-114643025	16753.0	7894.0	1.0855910412314862	WDR52	INSIDE	114642981
chr3	A_17_P15475328	chr3:114643134-114643178	21055.0	4174.5	2.3344875610036926	WDR52	PROMOTER	114643134
chr3	A_17_P02544486	chr3:122866030-122866088	22261.0	3986.5	2.481323828105848	HCLS1	PROMOTER	122866030
chr3	A_17_P02548905	chr3:123994994-123995053	21943.5	4146.5	2.4038276572790505	HSPBAP1	INSIDE	123994994
chr3	A_17_P15481628	chr3:124649201-124649245	6336.0	1826.0	1.7948855700953879	ADCY5	INSIDE	124649201
chr3	A_17_P02552490	chr3:124649406-124649450	5463.0	2029.5	1.4285690830003013	ADCY5	INSIDE	124649406
chr3	A_17_P15482584	chr3:125296253-125296297	5304.0	3735.0	0.5059725324359883	KALRN	INSIDE	125296253
chr3	A_17_P02568718	chr3:128394508-128394552	6642.5	5547.0	0.26001859725251686	C3orf56	PROMOTER	128394508
chr3	A_17_P02574911	chr3:129693434-129693486	2867.0	667.0	2.1037832380559385	GATA2	INSIDE	129693434
chr3	A_17_P02574913	chr3:129693638-129693689	1924.0	454.0	2.083344596479127	GATA2	INSIDE	129693638
chr3	A_17_P15491345	chr3:134948030-134948074	5022.5	2774.0	0.8564378712970515	TF	INSIDE	134948030
chr3	A_17_P02596859	chr3:135097979-135098027	5187.5	1560.5	1.7330310740898014	RAB6B	PROMOTER	135097979
chr3	A_17_P02596951	chr3:135130131-135130175	1659.5	756.5	1.133336641861563	C3orf36	INSIDE	135130131
chr3	A_17_P02598546	chr3:135453809-135453863	16485.0	3000.5	2.45787905203623	RYK	PROMOTER	135453809
chr3	A_17_P02614047	chr3:139211610-139211668	12454.0	1695.0	2.8772520058535664	CLDN18	PROMOTER	139211610
chr3	A_17_P02614048	chr3:139211754-139211798	5662.5	1549.0	1.8701020010313916	CLDN18	INSIDE	139211754
chr3	A_17_P02616122	chr3:139635350-139635409	3906.5	1943.0	1.007590713266933	FAM62C	PROMOTER	139635350
chr3	A_17_P02616125	chr3:139635575-139635622	15557.0	5225.0	1.5740609366292475	FAM62C	PROMOTER	139635575
chr3	A_17_P02616126	chr3:139635700-139635744	25733.5	3700.5	2.79785556914991	FAM62C	PROMOTER	139635700
chr3	A_17_P15493608	chr3:139635863-139635920	15611.5	4361.0	1.839878266933834	FAM62C	PROMOTER	139635863
chr3	A_17_P15493609	chr3:139636002-139636046	9331.0	4912.5	0.9255742951132462	FAM62C	PROMOTER	139636002
chr3	A_17_P02630997	chr3:142978652-142978696	3798.0	1368.0	1.4731716752635997	GRK7	PROMOTER	142978652
chr3	A_17_P02636316	chr3:144320392-144320451	83.0	7.0	3.5676845092893212	CHST2	PROMOTER	144320392
chr3	A_17_P02664744	chr3:150287866-150287910	37124.0	13991.0	1.407853082795023	HLTF	PROMOTER	150287866
chr3	A_17_P02696819	chr3:157492013-157492059	34883.0	4970.0	2.8112063628879724	KCNAB1	INSIDE	157492013
chr3	A_17_P15502978	chr3:157492200-157492244	5135.5	6201.0	-0.271996143144831	KCNAB1	INSIDE	157492200
chr3	A_17_P02696822	chr3:157492385-157492433	34249.5	5993.5	2.5146122876651766	KCNAB1	INSIDE	157492385
chr3	A_17_P02736023	chr3:166395886-166395937	34992.0	6619.0	2.402339949579608	SLITRK3	INSIDE	166395886
chr3	A_17_P02736024	chr3:166395987-166396046	19873.5	3352.0	2.5677519194935097	SLITRK3	INSIDE	166395987
chr3	A_17_P02736026	chr3:166396125-166396178	37162.0	5088.0	2.868657571637889	SLITRK3	INSIDE	166396125
chr3	A_17_P02736033	chr3:166396821-166396865	3820.0	1108.0	1.785614756873923	SLITRK3	INSIDE	166396821
chr3	A_17_P02757314	chr3:170862319-170862377	2328.5	434.5	2.421972800005928	MDS1	INSIDE	170862319
chr3	A_17_P02757349	chr3:170867230-170867274	6787.0	3442.5	0.9793173587643886	MDS1	PROMOTER	170867230
chr3	A_17_P02757725	chr3:170970181-170970225	9148.0	3210.0	1.5108830684020071	ARPM1	INSIDE	170970181
chr3	A_17_P02763168	chr3:172229035-172229094	12187.5	4202.5	1.536082494288168	SLC2A2	PROMOTER	172229035
chr3	A_17_P02763170	chr3:172229228-172229272	21218.0	5136.0	2.0465715672441336	SLC2A2	PROMOTER	172229228
chr3	A_17_P15517769	chr3:184451395-184451439	7301.5	3735.0	0.9670846347122034	B3GNT5	PROMOTER	184451395
chr3	A_17_P02825134	chr3:185521917-185521971	10218.0	3264.5	1.646178894275073	HBII-142	PROMOTER	185521917
chr3	A_17_P15518641	chr3:185522036-185522091	16059.5	2583.0	2.6363074278016443	HBII-142	PROMOTER	185522036
chr3	A_17_P02826172	chr3:185763461-185763505	29420.0	5586.0	2.3969097678622426	EPHB3	INSIDE	185763461
chr3	A_17_P02837937	chr3:188492994-188493042	8143.5	2956.5	1.4617587074857983	MASP1	PROMOTER	188492994
chr3	A_17_P02839435	chr3:188870250-188870294	4844.5	1751.5	1.4677567848803104	SST	INSIDE	188870250
chr3	A_17_P02839436	chr3:188870365-188870424	1714.5	543.0	1.658763801131273	SST	INSIDE	188870365
chr3	A_17_P02839438	chr3:188870518-188870568	3214.0	835.5	1.943658195613906	SST	INSIDE	188870518
chr3	A_17_P02871782	chr3:195574910-195574954	3102.0	3485.0	-0.1679599697196946	LRRC15	PROMOTER	195574910
chr3	A_17_P02877208	chr3:197021545-197021594	16232.0	11747.0	0.4665484081180611	MUC4	INSIDE	197021545
chr3	A_17_P02877662	chr3:197124709-197124762	17564.0	4351.5	2.013036738207388	TNK2	PROMOTER	197124709
chr3	A_17_P02877663	chr3:197124816-197124860	26363.5	5890.0	2.1622023750868733	TNK2	PROMOTER	197124816
chr3	A_17_P02879787	chr3:197851945-197851989	6790.0	2614.5	1.3768765042852529	LRRC33	INSIDE	197851945
chr3	A_17_P02879788	chr3:197852141-197852185	16713.0	1874.5	3.1563929910896427	LRRC33	INSIDE	197852141
chr3	A_17_P15527687	chr3:198178435-198178479	36462.0	7436.5	2.2936980181415616	PIGZ	INSIDE	198178435
chr3	A_17_P02880896	chr3:198178622-198178670	5704.5	1280.0	2.1559566294643853	PIGZ	INSIDE	198178622
chr4	A_17_P02887941	chr4:969005-969049	14454.0	3019.5	2.259087221317131	IDUA	PROMOTER	969005
chr4	A_17_P02887942	chr4:969170-969214	10828.0	2703.0	2.0021333756802693	IDUA	PROMOTER	969170
chr4	A_17_P15536205	chr4:3311650-3311694	65467.0	13001.0	2.3321452739706485	RGS12	INSIDE	3311650
chr4	A_17_P02902307	chr4:4910620-4910670	65373.0	6546.5	3.3198992047233915	MSX1	PROMOTER	4910620
chr4	A_17_P02902308	chr4:4910826-4910876	23653.5	4111.5	2.524316940435827	MSX1	PROMOTER	4910826
chr4	A_17_P02910538	chr4:6960193-6960241	7226.0	1594.0	2.180545625441972	TBC1D14	PROMOTER	6960193
chr4	A_17_P02910539	chr4:6960409-6960464	3713.0	620.0	2.5822451945805027	TBC1D14	PROMOTER	6960409
chr4	A_17_P15540666	chr4:7096588-7096632	26813.0	15736.0	0.7688637830362838	CCDC96	PROMOTER	7096588
chr4	A_17_P02911240	chr4:7099852-7099899	7907.0	1975.0	2.001277771360332	CCDC96	PROMOTER	7099852
chr4	A_17_P02911241	chr4:7099969-7100021	3362.0	1279.0	1.3943034603545303	CCDC96	PROMOTER	7099969
chr4	A_17_P02915666	chr4:7929180-7929224	19306.5	5391.5	1.8403280330808416	AFAP1	PROMOTER	7929180
chr4	A_17_P02918345	chr4:8504696-8504749	13204.0	2444.0	2.4336588534038066	C4orf23	PROMOTER	8504696
chr4	A_17_P02918346	chr4:8504794-8504851	16830.5	3815.5	2.1411340051447443	C4orf23	PROMOTER	8504794
chr4	A_17_P02953985	chr4:17126087-17126131	9113.0	1826.0	2.3192393021674933	CLRN2	INSIDE	17126087
chr4	A_17_P02987588	chr4:24404894-24404949	935.0	682.0	0.4551946257508265	SOD3	PROMOTER	24404894
chr4	A_17_P02991124	chr4:25267137-25267196	1624.5	1597.5	0.024179812495126546	SLC34A2	INSIDE	25267137
chr4	A_17_P02991126	chr4:25267299-25267343	57621.0	8926.0	2.690508986673233	SLC34A2	INSIDE	25267299
chr4	A_17_P02991128	chr4:25267447-25267503	24588.5	3150.5	2.9643310125001086	SLC34A2	INSIDE	25267447
chr4	A_17_P02992033	chr4:25472799-25472843	3071.0	1275.0	1.2682112652296544	KIAA0746	INSIDE	25472799
chr4	A_17_P02994827	chr4:26100099-26100143	1531.0	915.0	0.742630634328383	CCKAR	INSIDE	26100099
chr4	A_17_P03014053	chr4:30329999-30330048	14899.0	4195.0	1.828472786489859	PCDH7	PROMOTER	30329999
chr4	A_17_P03044938	chr4:37262275-37262320	4532.0	2191.5	1.0482291822958612	C4orf19	INSIDE	37262275
chr4	A_17_P03044939	chr4:37262390-37262434	8192.5	2708.0	1.5970760288551256	C4orf19	INSIDE	37262390
chr4	A_17_P03062880	chr4:41444443-41444488	1087.5	606.5	0.8424358505029428	PHOX2B	INSIDE	41444443
chr4	A_17_P03062905	chr4:41447291-41447350	7015.0	1432.0	2.292411611243005	PHOX2B	PROMOTER	41447291
chr4	A_17_P03062908	chr4:41447552-41447611	14263.0	2033.5	2.81024056622803	PHOX2B	PROMOTER	41447552
chr4	A_17_P03063994	chr4:41679611-41679655	65421.0	15807.0	2.0491902265201816	WDR21B	INSIDE	41679611
chr4	A_17_P03090617	chr4:47832954-47833009	2521.5	733.0	1.782397121823512	TXK	PROMOTER	47832954
chr4	A_17_P03104051	chr4:54662591-54662637	2373.0	575.5	2.043824267061718	GSH2	INSIDE	54662591
chr4	A_17_P15567742	chr4:54662748-54662792	6703.5	1290.0	2.37754347980555	GSH2	INSIDE	54662748
chr4	A_17_P03104446	chr4:54787064-54787108	13661.0	4713.0	1.5353455078675307	PDGFRA	PROMOTER	54787064
chr4	A_17_P03104447	chr4:54787192-54787251	14202.0	2123.5	2.741578098108369	PDGFRA	PROMOTER	54787192
chr4	A_17_P15567784	chr4:54787762-54787806	27422.0	3145.0	3.1242018744600206	PDGFRA	PROMOTER	54787762
chr4	A_17_P03201822	chr4:79196880-79196924	3230.0	926.5	1.8016712835540214	FRAS1	PROMOTER	79196880
chr4	A_17_P03211980	chr4:81325717-81325761	45186.5	8043.5	2.4899965061068166	PRDM8	INSIDE	81325717
chr4	A_17_P03211981	chr4:81325924-81325983	2175.5	657.5	1.7262842173608648	PRDM8	INSIDE	81325924
chr4	A_17_P03212497	chr4:81409198-81409257	385.5	142.0	1.4408399304103523	FGF5	INSIDE	81409198
chr4	A_17_P03231401	chr4:85635987-85636039	2423.0	865.5	1.485188680084708	NKX6-1	INSIDE	85635987
chr4	A_17_P03244098	chr4:88361189-88361248	59.5	38.0	0.6468902498643581	KLHL8	PROMOTER	88361189
chr4	A_17_P03255092	chr4:90976869-90976915	3520.0	1574.5	1.1606816713892498	SNCA	PROMOTER	90976869
chr4	A_17_P03282546	chr4:96688428-96688472	4176.0	1915.5	1.1244006861460045	UNC5C	INSIDE	96688428
chr4	A_17_P03283819	chr4:96980065-96980122	11424.5	4280.5	1.416279795227645	PDHA2	PROMOTER	96980065
chr4	A_17_P15594127	chr4:96980192-96980236	37315.5	8689.0	2.1025129625376846	PDHA2	PROMOTER	96980192
chr4	A_17_P03283820	chr4:96980301-96980345	29158.0	4865.0	2.583380055875161	PDHA2	INSIDE	96980301
chr4	A_17_P03301734	chr4:101331481-101331540	3636.0	1562.5	1.2184960097572954	DDIT4L	PROMOTER	101331481
chr4	A_17_P03330468	chr4:108174939-108174986	1295.5	405.5	1.6757351959628213	DKK2	INSIDE	108174939
chr4	A_17_P03330469	chr4:108175100-108175159	1084.0	264.5	2.035025129239846	DKK2	INSIDE	108175100
chr4	A_17_P03330470	chr4:108175206-108175251	976.0	411.5	1.2459887171412607	DKK2	INSIDE	108175206
chr4	A_17_P03335739	chr4:109306797-109306846	16812.0	3492.5	2.267159340855149	LEF1	INSIDE	109306797
chr4	A_17_P03395876	chr4:122520702-122520749	2647.0	1113.0	1.249904602153439	GPR103	INSIDE	122520702
chr4	A_17_P03395878	chr4:122521031-122521075	50836.5	10646.5	2.255485479453009	GPR103	INSIDE	122521031
chr4	A_17_P03398176	chr4:123073194-123073238	4033.5	2635.0	0.6142292940694523	TRPC3	INSIDE	123073194
chr4	A_17_P15612563	chr4:128921470-128921520	15301.5	2538.0	2.59190911238364	HSPA4L	PROMOTER	128921470
chr4	A_17_P15616328	chr4:134291474-134291518	7726.0	1904.5	2.0203093896685913	PCDH10	INSIDE	134291474
chr4	A_17_P03445958	chr4:134291584-134291628	6202.5	2097.0	1.5645229686832007	PCDH10	INSIDE	134291584
chr4	A_17_P03496704	chr4:145786876-145786921	13922.0	3568.0	1.9641789596963795	HHIP	INSIDE	145786876
chr4	A_17_P15623694	chr4:145787089-145787143	10804.5	1678.0	2.686817689232906	HHIP	INSIDE	145787089
chr4	A_17_P03496706	chr4:145787322-145787368	5662.0	4400.0	0.36380822549372516	HHIP	INSIDE	145787322
chr4	A_17_P03539713	chr4:154932953-154932997	4940.5	2203.5	1.1648601595706092	SFRP2	PROMOTER	154932953
chr4	A_17_P03539715	chr4:154933182-154933241	3893.5	1078.0	1.8527104481773724	SFRP2	PROMOTER	154933182
chr4	A_17_P03539718	chr4:154933466-154933517	1598.0	517.0	1.6280312226130422	SFRP2	PROMOTER	154933466
chr4	A_17_P03539721	chr4:154933759-154933805	1303.0	848.0	0.6197009140049353	SFRP2	PROMOTER	154933759
chr4	A_17_P03539723	chr4:154933910-154933969	1039.0	520.0	0.9986121258757573	SFRP2	PROMOTER	154933910
chr4	A_17_P03539724	chr4:154934015-154934074	1137.5	218.5	2.3801613604728225	SFRP2	PROMOTER	154934015
chr4	A_17_P03561051	chr4:159311032-159311086	4823.0	1120.0	2.106432077816929	C4orf18	INSIDE	159311032
chr4	A_17_P03561060	chr4:159311829-159311873	25723.0	3234.0	2.991667325954974	C4orf18	INSIDE	159311829
chr4	A_17_P03629362	chr4:174688549-174688593	4522.5	1376.0	1.7166400328065055	HAND2	PROMOTER	174688549
chr4	A_17_P03640738	chr4:177159356-177159404	2365.0	661.0	1.8391180067190658	GPM6A	INSIDE	177159356
chr4	A_17_P03676608	chr4:184255924-184255968	65453.0	7822.0	3.0648498775864628	FLJ30277	INSIDE	184255924
chr4	A_17_P03676609	chr4:184256042-184256087	22225.0	4236.5	2.391238644878601	FLJ30277	INSIDE	184256042
chr5	A_17_P03709130	chr5:359542-359589	41541.5	32129.0	0.37067723232934957	PDCD6	INSIDE	359542
chr5	A_17_P03709759	chr5:500963-501016	10794.5	2799.0	1.9473130274160122	EXOC3	INSIDE	500963
chr5	A_17_P03709760	chr5:501149-501196	6712.5	2645.5	1.3433097653527981	EXOC3	INSIDE	501149
chr5	A_17_P03709762	chr5:501371-501415	2581.5	1386.5	0.8967619817218812	EXOC3	INSIDE	501371
chr5	A_17_P15653214	chr5:662095-662139	18639.5	11429.0	0.7056639825797826	CEP72	PROMOTER	662095
chr5	A_17_P03712887	chr5:1278845-1278889	3688.0	1453.0	1.343803952796497	SLC6A18	INSIDE	1278845
chr5	A_17_P03713262	chr5:1349009-1349053	28400.5	5662.0	2.326532674710654	TERT	PROMOTER	1349009
chr5	A_17_P15655769	chr5:1349111-1349155	65393.5	12434.0	2.394856757487582	TERT	PROMOTER	1349111
chr5	A_17_P03713278	chr5:1352994-1353044	9518.0	6327.0	0.5891368586456445	TERT	PROMOTER	1352994
chr5	A_17_P03713280	chr5:1353114-1353165	29480.0	5855.5	2.3318722518864754	TERT	PROMOTER	1353114
chr5	A_17_P03713282	chr5:1353317-1353361	39818.0	7635.5	2.3826262203250477	TERT	PROMOTER	1353317
chr5	A_17_P15680625	chr5:33974212-33974256	65274.0	13165.5	2.3097461374011856	RXFP3	DOWNSTREAM	33974212
chr5	A_17_P15680626	chr5:33974378-33974426	65315.0	10701.5	2.609601324380793	RXFP3	DOWNSTREAM	33974378
chr5	A_17_P03863449	chr5:33974526-33974582	22711.0	4704.0	2.2714312662214873	RXFP3	DOWNSTREAM	33974526
chr5	A_17_P15680629	chr5:33974715-33974759	11567.0	4950.0	1.2245143074043876	RXFP3	DOWNSTREAM	33974715
chr5	A_17_P03866427	chr5:34973377-34973433	23010.5	5015.5	2.197826895756641	DNAJA5	INSIDE	34973377
chr5	A_17_P03866429	chr5:34973565-34973624	38583.0	7910.0	2.286215723899131	DNAJA5	INSIDE	34973565
chr5	A_17_P03871528	chr5:36102621-36102665	18104.5	6947.0	1.3818863313723029	UGT3A2	INSIDE	36102621
chr5	A_17_P03878892	chr5:37871760-37871804	27318.5	7026.0	1.9591027888521642	GDNF	PROMOTER	37871760
chr5	A_17_P03878895	chr5:37872026-37872079	4635.0	1708.5	1.4398390910836252	GDNF	PROMOTER	37872026
chr5	A_17_P03878896	chr5:37872303-37872348	65256.5	23218.0	1.490877907559195	GDNF	PROMOTER	37872303
chr5	A_17_P03878909	chr5:37874261-37874320	16694.5	2921.5	2.5145916909597665	GDNF	PROMOTER	37874261
chr5	A_17_P03878911	chr5:37874532-37874576	9717.0	3062.0	1.6660366860165552	GDNF	PROMOTER	37874532
chr5	A_17_P03878913	chr5:37874714-37874758	3619.5	3072.0	0.23661220021575136	GDNF	PROMOTER	37874714
chr5	A_17_P03878915	chr5:37874912-37874971	5158.0	1199.0	2.10498011437499	GDNF	PROMOTER	37874912
chr5	A_17_P03878918	chr5:37875186-37875239	5843.0	1355.0	2.108416437703805	GDNF	PROMOTER	37875186
chr5	A_17_P03896132	chr5:41545716-41545760	65339.0	21737.0	1.5877915321176728	PLCXD3	INSIDE	41545716
chr5	A_17_P03896133	chr5:41545818-41545863	6426.0	4452.0	0.5294673881294526	PLCXD3	INSIDE	41545818
chr5	A_17_P03896134	chr5:41545931-41545976	5241.5	1986.5	1.3997509444591403	PLCXD3	INSIDE	41545931
chr5	A_17_P03896135	chr5:41546032-41546080	3604.0	1299.0	1.4721975803656573	PLCXD3	INSIDE	41546032
chr5	A_17_P15685983	chr5:41546179-41546223	26471.0	2790.5	3.2458171453267504	PLCXD3	INSIDE	41546179
chr5	A_17_P03896137	chr5:41546330-41546374	4760.0	1361.0	1.806294506691311	PLCXD3	INSIDE	41546330
chr5	A_17_P03896138	chr5:41546451-41546498	1394.0	599.0	1.2186026530796374	PLCXD3	INSIDE	41546451
chr5	A_17_P03896141	chr5:41546687-41546746	4975.0	2637.0	0.9157989544538133	PLCXD3	PROMOTER	41546687
chr5	A_17_P03899766	chr5:42460632-42460677	65297.0	14994.5	2.1225832946973378	GHR	INSIDE	42460632
chr5	A_17_P03940116	chr5:55069907-55069963	18199.0	2803.0	2.6988155298048384	DDX4	PROMOTER	55069907
chr5	A_17_P03978929	chr5:63291283-63291338	8182.5	2299.5	1.8312214995521923	HTR1A	DOWNSTREAM	63291283
chr5	A_17_P15697176	chr5:65257107-65257151	5440.0	1849.5	1.5564713510137065	ERBB2IP	PROMOTER	65257107
chr5	A_17_P04011573	chr5:72455288-72455334	11346.0	2244.0	2.3380391880621247	TMEM171	INSIDE	72455288
chr5	A_17_P04032702	chr5:76974853-76974912	19358.0	4730.0	2.0330178174924938	OTP	PROMOTER	76974853
chr5	A_17_P04032703	chr5:76974995-76975039	2975.0	1697.5	0.809478093950574	OTP	PROMOTER	76974995
chr5	A_17_P04048942	chr5:80564964-80565008	1705.0	790.0	1.1098471808470696	CKMT2	INSIDE	80564964
chr5	A_17_P04083737	chr5:87999387-87999438	4106.5	1719.5	1.2559201822110557	hsa-mir-9-2	PROMOTER	87999387
chr5	A_17_P04134399	chr5:98133659-98133704	487.5	435.0	0.16438681790088228	RGMB	INSIDE	98133659
chr5	A_17_P15732897	chr5:115325343-115325387	18794.0	13123.5	0.518119619903038	FLJ90650	PROMOTER	115325343
chr5	A_17_P04272377	chr5:128329779-128329828	2892.0	792.0	1.868495216871508	SLC27A6	INSIDE	128329779
chr5	A_17_P04272378	chr5:128329937-128329994	2030.5	357.5	2.5058198802585734	SLC27A6	INSIDE	128329937
chr5	A_17_P04284274	chr5:131426508-131426567	826.5	423.0	0.9663571561723641	IL3	INSIDE	131426508
chr5	A_17_P04286856	chr5:132033350-132033409	2396.0	1077.0	1.1536096582445783	IL4	PROMOTER	132033350
chr5	A_17_P15743202	chr5:134898313-134898357	65432.0	18376.0	1.832173607082927	NEUROG1	INSIDE	134898313
chr5	A_17_P15743736	chr5:135720840-135720884	30208.0	12276.0	1.2990901188953565	TRPC7	INSIDE	135720840
chr5	A_17_P15744752	chr5:137830467-137830511	27658.0	9314.0	1.570224049101724	EGR1	INSIDE	137830467
chr5	A_17_P04314570	chr5:137830605-137830649	17800.0	2898.0	2.618747741184193	EGR1	INSIDE	137830605
chr5	A_17_P04314572	chr5:137830775-137830819	10656.0	4223.5	1.3351550313816543	EGR1	INSIDE	137830775
chr5	A_17_P04314577	chr5:137831242-137831287	3890.5	1384.0	1.4911116367009223	EGR1	INSIDE	137831242
chr5	A_17_P04319455	chr5:139006667-139006712	65392.0	18411.5	1.828506979447389	CXXC5	PROMOTER	139006667
chr5	A_17_P04319457	chr5:139006850-139006894	58136.0	17037.5	1.7707181544043482	CXXC5	PROMOTER	139006850
chr5	A_17_P15746914	chr5:140327505-140327549	3207.0	1340.5	1.2584531344590857	PCDHAC2	INSIDE	140327505
chr5	A_17_P15746915	chr5:140327753-140327798	1898.5	828.5	1.1962863963976373	PCDHAC2	INSIDE	140327753
chr5	A_17_P04326199	chr5:140496042-140496101	16569.0	7438.0	1.1554998801802312	PCDHB5	INSIDE	140496042
chr5	A_17_P04326202	chr5:140496354-140496411	31960.5	4742.5	2.752570299662869	PCDHB5	INSIDE	140496354
chr5	A_17_P04327031	chr5:140698632-140698680	6079.5	1489.5	2.029124552518467	PCDHGA2	INSIDE	140698632
chr5	A_17_P04327074	chr5:140703684-140703740	2288.0	592.0	1.9504179711494396	PCDHGA3	PROMOTER	140703684
chr5	A_17_P04327075	chr5:140703790-140703834	4571.5	2958.0	0.6280455674393208	PCDHGA3	INSIDE	140703790
chr5	A_17_P04327403	chr5:140752500-140752559	3050.0	739.0	2.04516297319146	PCDHGA8	INSIDE	140752500
chr5	A_17_P04327438	chr5:140758462-140758511	18952.5	6951.0	1.4470957149673156	PCDHGB5	INSIDE	140758462
chr5	A_17_P04327439	chr5:140758581-140758625	22916.0	5735.0	1.9984898515290106	PCDHGB5	INSIDE	140758581
chr5	A_17_P04327441	chr5:140758733-140758792	8795.0	2979.0	1.5618554541097933	PCDHGB5	INSIDE	140758733
chr5	A_17_P04327524	chr5:140773034-140773084	31352.5	5942.0	2.3995599756058006	PCDHGA10	INSIDE	140773034
chr5	A_17_P04327526	chr5:140773441-140773487	15105.0	6827.0	1.1457025270750745	PCDHGA10	INSIDE	140773441
chr5	A_17_P04327577	chr5:140780845-140780904	9365.0	1913.5	2.291065093461912	PCDHGA11	INSIDE	140780845
chr5	A_17_P04327579	chr5:140781069-140781113	2988.0	624.0	2.259562213926989	PCDHGA11	INSIDE	140781069
chr5	A_17_P04327581	chr5:140781281-140781337	156.5	63.0	1.3127389234327018	PCDHGA11	INSIDE	140781281
chr5	A_17_P04327582	chr5:140781399-140781443	42637.0	14959.0	1.5110921964238646	PCDHGA11	INSIDE	140781399
chr5	A_17_P15747592	chr5:140781504-140781548	53529.0	11681.0	2.1961569139098494	PCDHGA11	INSIDE	140781504
chr5	A_17_P04327584	chr5:140781680-140781734	32140.0	6464.0	2.3138708258106613	PCDHGA11	INSIDE	140781680
chr5	A_17_P04327586	chr5:140781831-140781890	6152.5	3737.5	0.7190991733726924	PCDHGA11	INSIDE	140781831
chr5	A_17_P04327623	chr5:140786301-140786360	1404.5	575.0	1.288422763294661	PCDHGA12	PROMOTER	140786301
chr5	A_17_P04327624	chr5:140786425-140786484	1462.0	518.0	1.4969193082658836	PCDHGA12	PROMOTER	140786425
chr5	A_17_P04327625	chr5:140786540-140786598	1400.5	410.5	1.7704878562967017	PCDHGA12	PROMOTER	140786540
chr5	A_17_P04327662	chr5:140791057-140791101	6577.0	1630.0	2.0125577058159867	PCDHGA12	INSIDE	140791057
chr5	A_17_P04327664	chr5:140791198-140791242	2721.0	1011.5	1.4276406366913958	PCDHGA12	INSIDE	140791198
chr5	A_17_P04327666	chr5:140791374-140791431	5530.0	831.0	2.734359098351725	PCDHGA12	INSIDE	140791374
chr5	A_17_P15748422	chr5:142049286-142049330	14152.5	5595.0	1.3388468873452075	FGF1	PROMOTER	142049286
chr5	A_17_P04349878	chr5:145697354-145697398	7006.0	4005.0	0.8067887455059906	POU4F3	PROMOTER	145697354
chr5	A_17_P04364016	chr5:148790438-148790491	1179.0	424.5	1.4737272594267241	hsa-mir-145	INSIDE	148790438
chr5	A_17_P04367232	chr5:149527923-149527967	29505.0	7033.5	2.068644773445072	CDX1	INSIDE	149527923
chr5	A_17_P04367233	chr5:149528023-149528067	65383.0	17488.0	1.9025502683798992	CDX1	INSIDE	149528023
chr5	A_17_P15754378	chr5:153842094-153842141	7633.0	1917.0	1.9933998543233358	HAND1	PROMOTER	153842094
chr5	A_17_P15754379	chr5:153842354-153842398	9534.5	2980.0	1.6778449532691309	HAND1	PROMOTER	153842354
chr5	A_17_P04398028	chr5:157011941-157011993	39761.0	5245.0	2.922339363615266	SOX30	INSIDE	157011941
chr5	A_17_P04398029	chr5:157012048-157012092	19576.0	4107.0	2.252929154100334	SOX30	PROMOTER	157012048
chr5	A_17_P04398030	chr5:157012186-157012243	20515.5	4502.5	2.187916134513439	SOX30	PROMOTER	157012186
chr5	A_17_P04409242	chr5:159276764-159276808	16075.0	10374.0	0.6318464627392341	ADRA1B	INSIDE	159276764
chr5	A_17_P04410691	chr5:159640226-159640270	4805.0	3478.0	0.4662784983545256	chr5:159640226-159640270	Unknown	159640226
chr5	A_17_P04455034	chr5:168659050-168659094	6544.5	2286.0	1.517457570883178	SLIT3	INSIDE	168659050
chr5	A_17_P04455036	chr5:168659231-168659290	1031.0	226.0	2.1896496549529205	SLIT3	INSIDE	168659231
chr5	A_17_P04455049	chr5:168661271-168661315	22360.0	6940.0	1.6879126202649293	SLIT3	PROMOTER	168661271
chr5	A_17_P04459875	chr5:169662465-169662509	25693.0	4360.0	2.5589753138230744	LCP2	PROMOTER	169662465
chr5	A_17_P04459877	chr5:169662640-169662684	63068.0	11061.0	2.511426361207813	LCP2	PROMOTER	169662640
chr5	A_17_P04467763	chr5:171548875-171548934	11553.0	3598.0	1.6830004372666594	STK10	PROMOTER	171548875
chr5	A_17_P15764274	chr5:172596287-172596331	28393.5	6048.0	2.2310306529787223	NKX2-5	PROMOTER	172596287
chr5	A_17_P04471777	chr5:172596396-172596446	7939.5	1587.0	2.32274602652085	NKX2-5	PROMOTER	172596396
chr5	A_17_P04471778	chr5:172596498-172596542	5947.5	1287.0	2.208271313091795	NKX2-5	PROMOTER	172596498
chr5	A_17_P04472294	chr5:172691634-172691678	31372.5	10178.0	1.6240464022753551	STC2	PROMOTER	172691634
chr5	A_17_P04472296	chr5:172691801-172691845	16640.5	3698.0	2.1698816531845417	STC2	PROMOTER	172691801
chr5	A_17_P04483517	chr5:175726061-175726105	7445.0	1385.0	2.4263858725329115	ARL10	INSIDE	175726061
chr5	A_17_P04483518	chr5:175726163-175726207	5143.0	1297.5	1.9868756151072142	ARL10	INSIDE	175726163
chr5	A_17_P04483519	chr5:175726263-175726311	8014.0	1934.0	2.0509347149539567	ARL10	INSIDE	175726263
chr5	A_17_P04484573	chr5:176004953-176004997	13610.0	6691.0	1.0243733174952856	EIF4E1B	INSIDE	176004953
chr5	A_17_P04487832	chr5:176834251-176834295	4695.0	1860.5	1.3354347674153644	DBN1	PROMOTER	176834251
chr5	A_17_P04488609	chr5:177353777-177353821	6985.0	3175.5	1.1372763455680799	PROP1	INSIDE	177353777
chr5	A_17_P04492240	chr5:178353183-178353227	2823.0	1438.0	0.973165453010395	GRM6	INSIDE	178353183
chr5	A_17_P04492241	chr5:178353285-178353333	5668.0	821.0	2.787385631140214	GRM6	INSIDE	178353285
chr5	A_17_P04492242	chr5:178353498-178353557	355.0	318.0	0.15879225910768915	GRM6	INSIDE	178353498
chr5	A_17_P04495321	chr5:179164164-179164209	65311.0	10859.0	2.588434745855958	MGAT4B	PROMOTER	179164164
chr5	A_17_P04496225	chr5:179376212-179376271	12755.0	4734.5	1.4297789198994635	hsa-mir-340	PROMOTER	179376212
chr5	A_17_P04499893	chr5:180581483-180581534	10154.5	2650.0	1.938054939367555	TRIM41	PROMOTER	180581483
chr6	A_17_P04506734	chr6:1330294-1330342	3640.5	879.0	2.050201538728886	FOXF2	PROMOTER	1330294
chr6	A_17_P04506736	chr6:1330441-1330485	3896.0	1003.0	1.9576720714701616	FOXF2	PROMOTER	1330441
chr6	A_17_P04506737	chr6:1330536-1330587	4361.0	1450.5	1.5881086948836087	FOXF2	PROMOTER	1330536
chr6	A_17_P04507711	chr6:1553988-1554032	65291.0	14933.0	2.128380109828259	FOXC1	PROMOTER	1553988
chr6	A_17_P04513233	chr6:2581446-2581494	2034.0	1488.0	0.45094515274946867	C6orf195	PROMOTER	2581446
chr6	A_17_P04513236	chr6:2582444-2582488	9940.5	3368.5	1.5612121208103067	C6orf195	PROMOTER	2582444
chr6	A_17_P04518534	chr6:3698196-3698255	3192.0	849.5	1.9097747990381253	C6orf145	PROMOTER	3698196
chr6	A_17_P04536910	chr6:7673659-7673703	1526.5	846.5	0.8506456163111384	BMP6	INSIDE	7673659
chr6	A_17_P04607774	chr6:22677772-22677816	65376.5	13674.0	2.2573368125322917	HDGFL1	INSIDE	22677772
chr6	A_17_P04623044	chr6:25834540-25834589	14403.0	2695.5	2.4177445271486526	HIST1H2AA	INSIDE	25834540
chr6	A_17_P04623046	chr6:25834729-25834777	6024.0	1492.0	2.01347423441669	HIST1H2AA	INSIDE	25834729
chr6	A_17_P04623047	chr6:25834844-25834893	4752.0	1178.5	2.0115830775505983	HIST1H2AA-HIST1H2BA	DIVERGENT_PROMOTER	25834844
chr6	A_17_P04623074	chr6:25840140-25840196	62657.0	8213.0	2.931494492330739	HIST1H2BA	DOWNSTREAM	25840140
chr6	A_17_P04624342	chr6:26125636-26125681	6145.5	3042.5	1.0142731306003663	HIST1H1A	INSIDE	26125636
chr6	A_17_P04624344	chr6:26125981-26126026	4926.5	3504.5	0.49135443290271796	HIST1H1A	INSIDE	26125981
chr6	A_17_P04624462	chr6:26151459-26151518	3178.0	1283.0	1.3085979542588366	HIST1H2BB	INSIDE	26151459
chr6	A_17_P04624774	chr6:26216290-26216349	7869.0	1650.5	2.2532771697636047	HIST1H1T	INSIDE	26216290
chr6	A_17_P04625235	chr6:26312887-26312931	26487.5	4486.5	2.561649366306386	HIST1H4E	INSIDE	26312887
chr6	A_17_P04625439	chr6:26348580-26348639	1655.5	1084.0	0.6109022540431278	HIST1H1D-HIST1H4F	DIVERGENT_PROMOTER	26348580
chr6	A_17_P04625492	chr6:26358938-26358997	1227.5	542.0	1.1793582678481838	HIST1H3F-HIST1H2BH	DIVERGENT_PROMOTER	26358938
chr6	A_17_P04627642	chr6:27223255-27223303	6266.5	1075.5	2.5426523612489427	HIST1H2AH	INSIDE	27223255
chr6	A_17_P04627643	chr6:27223350-27223409	2716.5	928.5	1.5487752317359034	HIST1H2AH	DOWNSTREAM	27223350
chr6	A_17_P04630267	chr6:27939745-27939789	19653.0	7544.0	1.3813479733311664	HIST1H2AL	PROMOTER	27939745
chr6	A_17_P04630269	chr6:27939959-27940006	52919.0	5087.0	3.3788988002347793	HIST1H2AL	PROMOTER	27939959
chr6	A_17_P04632064	chr6:28335392-28335441	757.0	339.0	1.1590080268493876	C6orf194	INSIDE	28335392
chr6	A_17_P04637341	chr6:29707246-29707294	53754.0	9371.0	2.520097199689528	GABBR1	PROMOTER	29707246
chr6	A_17_P04637344	chr6:29707527-29707573	9996.0	4456.5	1.165439795530133	GABBR1	PROMOTER	29707527
chr6	A_17_P04640717	chr6:30746401-30746445	2414.5	1848.0	0.38575970675659793	DHX16	INSIDE	30746401
chr6	A_17_P04641638	chr6:30989698-30989742	27176.5	2411.0	3.494656110582704	GTF2H4	INSIDE	30989698
chr6	A_17_P04641639	chr6:30989799-30989858	21140.0	4850.0	2.1239187243081927	GTF2H4	INSIDE	30989799
chr6	A_17_P04642450	chr6:31187692-31187736	9526.5	2167.0	2.1362471173562283	C6orf15	INSIDE	31187692
chr6	A_17_P04642515	chr6:31196223-31196267	25072.0	4276.0	2.5517433267520895	CDSN	PROMOTER	31196223
chr6	A_17_P04642516	chr6:31196335-31196379	33533.0	4492.0	2.900151725482238	CDSN	PROMOTER	31196335
chr6	A_17_P04642645	chr6:31219229-31219273	22595.5	6168.0	1.873160811385057	CCHCR1	INSIDE	31219229
chr6	A_17_P15799798	chr6:31235305-31235349	36145.5	10036.5	1.8485597973356722	TCF19	INSIDE	31235305
chr6	A_17_P15800865	chr6:31959741-31959785	3410.5	2468.0	0.46664086811721883	EHMT2	INSIDE	31959741
chr6	A_17_P04645588	chr6:32022721-32022767	5501.0	2248.5	1.2907310189763121	CFB	INSIDE	32022721
chr6	A_17_P04645590	chr6:32022932-32022976	8724.5	4873.0	0.8402622304894577	CFB	INSIDE	32022932
chr6	A_17_P04645592	chr6:32023069-32023113	7350.0	1765.0	2.0580760664525464	CFB	INSIDE	32023069
chr6	A_17_P04645744	chr6:32039910-32039954	23201.5	6252.0	1.8918283965839287	RDBP	PROMOTER	32039910
chr6	A_17_P04646338	chr6:32228926-32228985	21539.5	4032.5	2.4172383222570533	PRRT1-PPT2	DIVERGENT_PROMOTER	32228926
chr6	A_17_P04646404	chr6:32243081-32243125	5649.0	2656.5	1.088468787862314	EGFL8	INSIDE	32243081
chr6	A_17_P04646405	chr6:32243215-32243260	12445.0	1788.5	2.798744206873173	EGFL8	INSIDE	32243215
chr6	A_17_P04648228	chr6:32837485-32837530	1154.5	680.0	0.7636615216364134	chr6:032837485-032837530	Unknown	32837485
chr6	A_17_P04648229	chr6:32837787-32837831	42198.0	7416.0	2.508461474063533	chr6:032837787-032837831	Unknown	32837787
chr6	A_17_P15802680	chr6:32837990-32838041	19362.0	4744.0	2.0290520686620948	chr6:032837990-032838041	Unknown	32837990
chr6	A_17_P04650522	chr6:33363048-33363092	3411.0	2238.5	0.6076624367098598	WDR46	INSIDE	33363048
chr6	A_17_P04650523	chr6:33363164-33363208	7463.5	2510.5	1.5718776143882873	WDR46	INSIDE	33363164
chr6	A_17_P04650524	chr6:33363279-33363332	12542.0	4039.0	1.6346973735422428	WDR46	INSIDE	33363279
chr6	A_17_P04650609	chr6:33371810-33371854	12129.5	4881.0	1.3132714243324188	RGL2	INSIDE	33371810
chr6	A_17_P04650907	chr6:33482409-33482454	15335.5	6961.0	1.1395087250613938	CICK0721Q.1	PROMOTER	33482409
chr6	A_17_P15805310	chr6:35574080-35574124	5262.0	2645.0	0.9923435261645013	TULP1	INSIDE	35574080
chr6	A_17_P04662872	chr6:36273605-36273651	2801.5	815.0	1.7813275281117502	BRPF3	INSIDE	36273605
chr6	A_17_P04662873	chr6:36273730-36273774	48284.5	10848.0	2.154131054501674	BRPF3	INSIDE	36273730
chr6	A_17_P04692484	chr6:42529860-42529919	6721.0	2891.0	1.2171072949789774	TRERF1	PROMOTER	42529860
chr6	A_17_P04697433	chr6:43715778-43715822	22200.0	5995.0	1.8887280178232448	MAD2L1BP	INSIDE	43715778
chr6	A_17_P04697434	chr6:43715891-43715935	10060.5	2385.0	2.076640836543048	MAD2L1BP	INSIDE	43715891
chr6	A_17_P04697436	chr6:43716080-43716125	16899.0	2901.5	2.54206704340735	MAD2L1BP	INSIDE	43716080
chr6	A_17_P04706101	chr6:45499921-45499965	23031.5	3022.5	2.9297941297260808	RUNX2	INSIDE	45499921
chr6	A_17_P15813158	chr6:46401320-46401364	35686.0	13954.0	1.3546794617755578	RCAN2	INSIDE	46401320
chr6	A_17_P04726373	chr6:49789278-49789322	8322.0	2699.0	1.6245053115779071	CRISP2	PROMOTER	49789278
chr6	A_17_P15815575	chr6:50790776-50790822	2305.0	1045.0	1.1412638083484554	TFAP2D	INSIDE	50790776
chr6	A_17_P04731248	chr6:50791567-50791621	4651.0	1951.0	1.2533271619155852	TFAP2D	INSIDE	50791567
chr6	A_17_P04731249	chr6:50791669-50791725	8321.5	3093.0	1.4278367727647698	TFAP2D	INSIDE	50791669
chr6	A_17_P04752214	chr6:55147384-55147434	2799.0	1475.5	0.9237075661409079	HCRTR2	INSIDE	55147384
chr6	A_17_P04834760	chr6:78228721-78228771	41537.5	24540.5	0.7592497444514582	HTR1B	INSIDE	78228721
chr6	A_17_P04834761	chr6:78228821-78228873	59227.0	11273.0	2.3933835114140103	HTR1B	INSIDE	78228821
chr6	A_17_P04834762	chr6:78228956-78229002	51521.0	11251.0	2.1951073604996	HTR1B	INSIDE	78228956
chr6	A_17_P04855135	chr6:83131266-83131310	1408.0	835.0	0.7537992312758827	TPBG	INSIDE	83131266
chr6	A_17_P04878365	chr6:88910439-88910483	8765.5	2599.0	1.7538797534606745	CNR1	INSIDE	88910439
chr6	A_17_P15838008	chr6:88910545-88910593	3211.0	1644.0	0.9658123660440868	CNR1	INSIDE	88910545
chr6	A_17_P04878368	chr6:88910962-88911006	3106.0	1360.0	1.1914511782495996	CNR1	INSIDE	88910962
chr6	A_17_P15838557	chr6:89912355-89912399	11909.5	6318.0	0.914573003190791	ACY1L2	PROMOTER	89912355
chr6	A_17_P04935925	chr6:101018424-101018477	15374.5	4374.0	1.8135143672784417	SIM1	PROMOTER	101018424
chr6	A_17_P04964014	chr6:107064396-107064445	36107.0	10804.0	1.7407130119949898	AIM1	PROMOTER	107064396
chr6	A_17_P04964015	chr6:107064499-107064558	3232.0	1333.0	1.2777504176628216	AIM1	PROMOTER	107064499
chr6	A_17_P04970864	chr6:108592996-108593055	20245.5	3566.5	2.5050203947979406	NR2E1	PROMOTER	108592996
chr6	A_17_P04970881	chr6:108595517-108595561	65418.0	65295.0	0.0027151322730748066	NR2E1	INSIDE	108595517
chr6	A_17_P15848328	chr6:108595634-108595681	21431.5	2460.0	3.1230026077240756	NR2E1	INSIDE	108595634
chr6	A_17_P04986311	chr6:112148019-112148074	5787.5	1562.5	1.8890840985981494	FYN	PROMOTER	112148019
chr6	A_17_P04986313	chr6:112148208-112148263	1920.0	718.0	1.4190505617854672	FYN	PROMOTER	112148208
chr6	A_17_P04988144	chr6:112481947-112481991	48175.5	15007.0	1.6826640385635134	WISP3	PROMOTER	112481947
chr6	A_17_P04988145	chr6:112482040-112482099	4908.0	1580.0	1.63521069059844	WISP3	PROMOTER	112482040
chr6	A_17_P04988146	chr6:112482179-112482223	5904.0	2704.0	1.1265975697782116	WISP3	PROMOTER	112482179
chr6	A_17_P05007747	chr6:116799961-116800020	141.5	53.0	1.4167377882686834	DSE	INSIDE	116799961
chr6	A_17_P15859119	chr6:126111029-126111074	11563.5	3892.0	1.5709945186271406	HEY2	PROMOTER	126111029
chr6	A_17_P05050114	chr6:126111183-126111227	6219.5	2366.0	1.394348529746494	HEY2	PROMOTER	126111183
chr6	A_17_P05058789	chr6:127881600-127881645	1552.5	468.5	1.7284723154486572	C6orf174	PROMOTER	127881600
chr6	A_17_P05058791	chr6:127881813-127881868	985.0	241.0	2.0310905781137767	C6orf174	PROMOTER	127881813
chr6	A_17_P05058793	chr6:127882051-127882106	2118.0	741.0	1.5151571416865028	C6orf174	PROMOTER	127882051
chr6	A_17_P05058794	chr6:127882171-127882221	711.0	461.0	0.6250828091900773	C6orf174	PROMOTER	127882171
chr6	A_17_P05058796	chr6:127882334-127882385	15938.0	5736.0	1.4743536731299691	C6orf174	PROMOTER	127882334
chr6	A_17_P15865938	chr6:137859963-137860009	5952.5	1397.5	2.090647432427144	OLIG3	PROMOTER	137859963
chr6	A_17_P05108730	chr6:137860078-137860122	5317.0	1925.0	1.4657540206132147	OLIG3	PROMOTER	137860078
chr6	A_17_P05113006	chr6:138767709-138767756	6274.0	2888.5	1.1190650345034774	HEBP2	INSIDE	138767709
chr6	A_17_P05128529	chr6:142451136-142451180	25433.0	6626.5	1.9403826773866633	NMBR	INSIDE	142451136
chr6	A_17_P05128530	chr6:142451328-142451372	32583.0	5766.0	2.498476700649331	NMBR	INSIDE	142451328
chr6	A_17_P15868309	chr6:142451434-142451478	4322.0	1719.5	1.3297099563327164	NMBR	INSIDE	142451434
chr6	A_17_P15873647	chr6:150505898-150505942	14651.0	9340.0	0.649504683716289	PPP1R14C	INSIDE	150505898
chr6	A_17_P15875373	chr6:152998765-152998809	17727.5	6649.5	1.4146713278596839	SYNE1	INSIDE	152998765
chr6	A_17_P15875374	chr6:152998866-152998925	4369.0	594.5	2.877554390698562	SYNE1	INSIDE	152998866
chr6	A_17_P05178567	chr6:152999099-152999148	7661.5	1291.5	2.56857923312055	SYNE1	INSIDE	152999099
chr6	A_17_P15881401	chr6:158322167-158322211	65407.0	13776.0	2.2472879965130526	SYNJ2	PROMOTER	158322167
chr6	A_17_P15881402	chr6:158322302-158322346	27889.0	4337.0	2.6849268570850016	SYNJ2	PROMOTER	158322302
chr6	A_17_P15881992	chr6:159159754-159159798	40839.5	21585.5	0.9199026919993097	VIL2	PROMOTER	159159754
chr6	A_17_P15882608	chr6:160103070-160103115	54617.0	28382.0	0.94437381633734	ACAT2	INSIDE	160103070
chr6	A_17_P15882633	chr6:160130321-160130365	18797.0	9618.5	0.9666185971197427	ACA29	PROMOTER	160130321
chr6	A_17_P15883056	chr6:160689733-160689777	8215.0	4662.5	0.8171568498074743	SLC22A3	INSIDE	160689733
chr6	A_17_P05239643	chr6:166322300-166322344	34413.0	9648.0	1.8346518541056547	LOC441177	INSIDE	166322300
chr6	A_17_P15887991	chr6:166322402-166322446	65355.0	8153.0	3.002894693844509	LOC441177	INSIDE	166322402
chr6	A_17_P15887992	chr6:166322573-166322617	19879.5	4003.0	2.3121279505192596	LOC441177	INSIDE	166322573
chr6	A_17_P05240300	chr6:166500145-166500189	10045.0	7180.5	0.4843213521797317	T	INSIDE	166500145
chr6	A_17_P05240301	chr6:166500301-166500345	3900.0	1280.5	1.6067668710395047	T	INSIDE	166500301
chr6	A_17_P05241017	chr6:166643372-166643424	8718.0	1768.5	2.3014709846530788	PRR18	PROMOTER	166643372
chr6	A_17_P15889241	chr6:167491260-167491304	12032.0	11041.0	0.12400562703154579	GPR31	INSIDE	167491260
chr6	A_17_P05245833	chr6:167659310-167659354	9921.0	4795.0	1.048954731006778	TTLL2	INSIDE	167659310
chr6	A_17_P15889874	chr6:167659412-167659456	3224.0	802.0	2.007177602073047	TTLL2	INSIDE	167659412
chr6	A_17_P05245835	chr6:167659560-167659604	7124.0	1886.5	1.9169754162915094	TTLL2	INSIDE	167659560
chr6	A_17_P05246857	chr6:168159911-168159955	12643.0	4294.0	1.5579447383754885	KIF25	PROMOTER	168159911
chr6	A_17_P05257584	chr6:170439370-170439414	5397.0	1200.5	2.168522283742222	DLL1	INSIDE	170439370
chr6	A_17_P05257585	chr6:170439491-170439535	6648.0	1669.5	1.993504288707229	DLL1	INSIDE	170439491
chr7	A_17_P05259783	chr7:289735-289783	6535.5	2398.5	1.4461651744348356	FAM20C	INSIDE	289735
chr7	A_17_P05259784	chr7:289897-289943	11982.0	2714.0	2.142376112746275	FAM20C	INSIDE	289897
chr7	A_17_P15897184	chr7:290012-290056	23908.0	10886.5	1.1349532444411872	FAM20C	INSIDE	290012
chr7	A_17_P05259786	chr7:290202-290246	25252.5	12022.5	1.070689295673098	FAM20C	INSIDE	290202
chr7	A_17_P05260795	chr7:983825-983869	2838.0	2096.0	0.43723587252310103	COX19-CYP2W1	DIVERGENT_PROMOTER	983825
chr7	A_17_P05261318	chr7:1090102-1090146	65468.0	12610.0	2.3762216306445265	GPR30	PROMOTER	1090102
chr7	A_17_P05261319	chr7:1090217-1090264	65331.0	8798.0	2.8925202164030184	GPR30	PROMOTER	1090217
chr7	A_17_P05261320	chr7:1090343-1090389	50510.0	16843.0	1.584419914074416	GPR30	PROMOTER	1090343
chr7	A_17_P05261342	chr7:1094557-1094601	8584.0	5110.0	0.7483267849315383	GPER	INSIDE	1094557
chr7	A_17_P05261378	chr7:1099719-1099767	1266.0	420.0	1.5918161717622188	GPER	INSIDE	1099719
chr7	A_17_P05261380	chr7:1099872-1099929	2798.0	571.0	2.292833311801911	GPER	INSIDE	1099872
chr7	A_17_P05261382	chr7:1100029-1100073	8887.0	3858.5	1.2036563824249213	C7orf50	INSIDE	1100029
chr7	A_17_P05266214	chr7:2251180-2251224	11175.5	3422.5	1.7072169334824356	NUDT1	INSIDE	2251180
chr7	A_17_P05266215	chr7:2251431-2251481	3636.5	870.5	2.062634373310715	NUDT1	INSIDE	2251431
chr7	A_17_P05266725	chr7:2410906-2410955	20980.0	3314.0	2.662369170243178	CHST12	INSIDE	2410906
chr7	A_17_P05266726	chr7:2411005-2411057	12715.0	3153.0	2.0117343868941338	CHST12	INSIDE	2411005
chr7	A_17_P05266728	chr7:2411205-2411251	31979.0	9974.0	1.6808807175819558	CHST12	INSIDE	2411205
chr7	A_17_P05266730	chr7:2411686-2411735	6854.0	6058.5	0.1779855450949318	CHST12	INSIDE	2411686
chr7	A_17_P15901685	chr7:2411845-2411889	35647.0	11372.0	1.648294662520321	CHST12	INSIDE	2411845
[truncated: 365 more rows]

## Sheet: PCSC2
Chromosome	ID	Name	Norm IP Signal	Norm WCE Signal	Normalized Log Ratio	Primary Annotation	Primary Annotation Type	Start Location
chr1	A_17_P15006811	chr1:881797-881841	5195.5	5962.5	-0.1986547644796873	NOC2L	INSIDE	881797
chr1	A_17_P00000496	chr1:926279-926335	7280.5	4224.5	0.7852569350687668	HES4	PROMOTER	926279
chr1	A_17_P00000497	chr1:926480-926524	10085.0	6842.5	0.5596156492480051	HES4	PROMOTER	926480
chr1	A_17_P00001119	chr1:1091334-1091378	18343.5	12812.5	0.5177169315279868	hsa-mir-200b	PROMOTER	1091334
chr1	A_17_P00001162	chr1:1099715-1099774	6896.0	2732.0	1.3358022907990077	TTLL10	PROMOTER	1099715
chr1	A_17_P00001319	chr1:1142453-1142501	416.5	276.5	0.5910370151308406	SDF4	INSIDE	1142453
chr1	A_17_P00001557	chr1:1193849-1193893	1379.5	1337.5	0.044606565177401226	UBE2J2	INSIDE	1193849
chr1	A_17_P00001565	chr1:1195982-1196031	5908.5	3403.5	0.7957728079417057	UBE2J2	INSIDE	1195982
chr1	A_17_P00001585	chr1:1200008-1200052	11967.0	7544.0	0.665659948133223	UBE2J2-SCNN1D	DIVERGENT_PROMOTER	1200008
chr1	A_17_P00002026	chr1:1700562-1700606	4489.0	2760.0	0.7017258292500135	NADK	PROMOTER	1700562
chr1	A_17_P00002027	chr1:1700669-1700719	1796.0	1051.5	0.7723385000093675	NADK	PROMOTER	1700669
chr1	A_17_P00002456	chr1:1812944-1812988	13191.5	8372.0	0.6559644054662518	GNB1	PROMOTER	1812944
chr1	A_17_P00002470	chr1:1814988-1815032	65346.0	38341.5	0.769192148207307	GNB1	PROMOTER	1814988
chr1	A_17_P00002472	chr1:1815195-1815246	3094.0	1392.0	1.1523139856003075	GNB1	PROMOTER	1815195
chr1	A_17_P00002487	chr1:1816814-1816858	19605.5	22879.5	-0.2227970889012186	GNB1	PROMOTER	1816814
chr1	A_17_P00002891	chr1:1936588-1936635	5293.5	1108.5	2.2556131606335734	GABRD	PROMOTER	1936588
chr1	A_17_P15010614	chr1:1936789-1936833	2238.0	1305.0	0.778160229519147	GABRD	PROMOTER	1936789
chr1	A_17_P00002897	chr1:1937755-1937814	447.0	275.0	0.7008432127712958	GABRD	PROMOTER	1937755
chr1	A_17_P00002899	chr1:1938333-1938386	15213.5	5858.0	1.376871997649342	GABRD	PROMOTER	1938333
chr1	A_17_P00002901	chr1:1938806-1938859	3396.0	2183.0	0.6375243285622474	GABRD	PROMOTER	1938806
chr1	A_17_P00003084	chr1:1974026-1974070	6065.0	2651.0	1.1939709751406136	PRKCZ	INSIDE	1974026
chr1	A_17_P00003085	chr1:1974126-1974176	3606.0	857.0	2.0730322873198417	PRKCZ	INSIDE	1974126
chr1	A_17_P15010723	chr1:1974312-1974356	5777.0	6384.0	-0.14414015688222032	PRKCZ	INSIDE	1974312
chr1	A_17_P00003779	chr1:2115440-2115484	58974.5	24574.5	1.2629292186337993	C1orf86	INSIDE	2115440
chr1	A_17_P00003795	chr1:2119371-2119418	473.0	262.0	0.852273371801945	C1orf86	PROMOTER	2119371
chr1	A_17_P15011130	chr1:2150263-2150307	55868.0	65353.5	-0.2262423268197281	SKI	INSIDE	2150263
chr1	A_17_P15011132	chr1:2150474-2150518	1112.0	2177.0	-0.9691846194646994	SKI	INSIDE	2150474
chr1	A_17_P00003912	chr1:2150833-2150877	5711.5	2486.0	1.2000433911184443	SKI	INSIDE	2150833
chr1	A_17_P00004698	chr1:2313968-2314027	2277.0	960.5	1.2452767724710956	RER1	INSIDE	2313968
chr1	A_17_P15011775	chr1:2337894-2337938	26154.0	17358.0	0.5914308804243977	PEX10	PROMOTER	2337894
chr1	A_17_P00005560	chr1:2448461-2448505	14993.0	6560.0	1.1925213659370608	PANK4	PROMOTER	2448461
chr1	A_17_P00007564	chr1:2975599-2975644	34169.0	21126.0	0.6936683930129443	PRDM16	INSIDE	2975599
chr1	A_17_P00010224	chr1:3367084-3367128	4597.5	4338.5	0.08365324547391302	ARHGEF16	PROMOTER	3367084
chr1	A_17_P00010229	chr1:3367585-3367644	200.0	110.5	0.8559536303832931	ARHGEF16	PROMOTER	3367585
chr1	A_17_P00011127	chr1:3532073-3532117	2280.0	1080.0	1.0780025120012733	FAM79A	INSIDE	3532073
chr1	A_17_P00011139	chr1:3533763-3533822	2730.5	1029.5	1.4072213268420097	FAM79A	INSIDE	3533763
chr1	A_17_P00011140	chr1:3533886-3533936	2055.5	1211.5	0.762694967112591	FAM79A	INSIDE	3533886
chr1	A_17_P15015552	chr1:3589559-3589603	3388.5	2297.0	0.5608959147363167	TP73	INSIDE	3589559
chr1	A_17_P00011423	chr1:3589922-3589966	2143.0	1006.5	1.090284677755208	TP73	INSIDE	3589922
chr1	A_17_P00011428	chr1:3591211-3591255	3596.5	1634.5	1.1377442269996265	TP73	INSIDE	3591211
chr1	A_17_P00011780	chr1:3652306-3652350	31400.5	46702.5	-0.5727122481513727	KIAA0495	INSIDE	3652306
chr1	A_17_P15015767	chr1:3659148-3659192	18439.5	17364.5	0.08665866679800087	CCDC27	INSIDE	3659148
chr1	A_17_P00015743	chr1:4616352-4616396	4319.0	3294.0	0.39085676148066717	AJAP1	INSIDE	4616352
chr1	A_17_P00015744	chr1:4616498-4616542	1134.0	370.0	1.6158234644259168	AJAP1	INSIDE	4616498
chr1	A_17_P00021265	chr1:5849660-5849704	4349.0	2078.5	1.065140960839696	chr1:005849660-005849704	Unknown	5849660
chr1	A_17_P00021267	chr1:5849829-5849873	20260.5	12726.0	0.6708907515147489	chr1:005849829-005849873	Unknown	5849829
chr1	A_17_P00021872	chr1:5977030-5977074	3645.0	3684.0	-0.01535424687703614	NPHP4	PROMOTER	5977030
chr1	A_17_P15018019	chr1:5977511-5977555	14447.0	17734.0	-0.2957480404738403	NPHP4	PROMOTER	5977511
chr1	A_17_P00021875	chr1:5977628-5977672	17367.0	5224.0	1.7331217604036044	NPHP4	PROMOTER	5977628
chr1	A_17_P00021877	chr1:5977814-5977858	5465.5	850.5	2.6839703429149018	NPHP4	PROMOTER	5977814
chr1	A_17_P00021880	chr1:5978253-5978300	4220.0	762.5	2.4684337562569367	NPHP4	PROMOTER	5978253
chr1	A_17_P00021882	chr1:5978720-5978766	723.0	744.0	-0.041306974156913555	NPHP4	PROMOTER	5978720
chr1	A_17_P00022029	chr1:6010556-6010607	1607.0	1086.0	0.5653458258707322	KCNAB2	INSIDE	6010556
chr1	A_17_P00023036	chr1:6217512-6217565	2614.5	747.5	1.806389585761374	ICMT	INSIDE	6217512
chr1	A_17_P00023037	chr1:6217618-6217668	7887.5	2041.0	1.9502919177245543	ICMT	INSIDE	6217618
chr1	A_17_P00023161	chr1:6244507-6244551	9076.5	8648.5	0.06968615266888521	GPR153	PROMOTER	6244507
chr1	A_17_P00023163	chr1:6244781-6244825	1202.0	445.0	1.4335596548574254	GPR153	PROMOTER	6244781
chr1	A_17_P00023164	chr1:6244937-6244984	4668.0	2058.0	1.1815615788133798	GPR153	PROMOTER	6244937
chr1	A_17_P00023166	chr1:6245082-6245126	10400.5	13015.5	-0.3235778479594846	GPR153	PROMOTER	6245082
chr1	A_17_P15018624	chr1:6245435-6245479	55064.0	54263.0	0.02114060398291418	GPR153	PROMOTER	6245435
chr1	A_17_P00023722	chr1:6342269-6342315	2499.0	1120.0	1.1578521691417376	ACOT7	PROMOTER	6342269
chr1	A_17_P00023733	chr1:6344716-6344766	526.5	445.0	0.2426281951719568	ACOT7	PROMOTER	6344716
chr1	A_17_P00023950	chr1:6446467-6446511	4290.0	1638.5	1.388601974844148	TNFRSF25	INSIDE	6446467
chr1	A_17_P15019097	chr1:6447016-6447060	31570.5	18534.0	0.7684028328160205	TNFRSF25	INSIDE	6447016
chr1	A_17_P00023975	chr1:6450372-6450416	21069.5	19720.0	0.09549652627045668	TNFRSF25	PROMOTER	6450372
chr1	A_17_P00024225	chr1:6500368-6500417	3937.0	1715.0	1.1988881360988666	PLEKHG5	INSIDE	6500368
chr1	A_17_P00024226	chr1:6500494-6500543	1207.0	633.0	0.9311482713266802	PLEKHG5	INSIDE	6500494
chr1	A_17_P00024332	chr1:6538395-6538454	1393.0	806.0	0.7893435140732855	TAS1R1	INSIDE	6538395
chr1	A_17_P00024334	chr1:6538919-6538978	1941.0	721.0	1.4287289534728413	TAS1R1	INSIDE	6538919
chr1	A_17_P00024336	chr1:6539813-6539867	5435.0	1839.0	1.563358555502734	TAS1R1	INSIDE	6539813
chr1	A_17_P00024338	chr1:6539991-6540042	1723.5	1680.5	0.0364507560592675	TAS1R1	INSIDE	6539991
chr1	A_17_P00024378	chr1:6559392-6559436	3515.0	2497.0	0.4933288680316854	TAS1R1	INSIDE	6559392
chr1	A_17_P00024379	chr1:6559510-6559561	4725.5	1724.5	1.4542888585998328	TAS1R1	INSIDE	6559510
chr1	A_17_P15019258	chr1:6559701-6559745	39992.0	19527.0	1.0342411120734718	TAS1R1	INSIDE	6559701
chr1	A_17_P00024380	chr1:6559824-6559868	5286.5	8355.0	-0.6603269459844963	TAS1R1	INSIDE	6559824
chr1	A_17_P15019328	chr1:6604519-6604563	9765.0	6436.0	0.6014557180507079	PHF13	INSIDE	6604519
chr1	A_17_P00024647	chr1:6607566-6607610	1449.5	1674.0	-0.20774419448894682	THAP3	PROMOTER	6607566
chr1	A_17_P15019340	chr1:6608339-6608383	19023.0	13477.0	0.4972453964546922	THAP3	INSIDE	6608339
chr1	A_17_P00035233	chr1:8926154-8926198	9032.0	5798.5	0.6393657449125454	CA6	PROMOTER	8926154
chr1	A_17_P00035520	chr1:9008979-9009023	1670.5	1638.5	0.027904309792210442	SLC2A7	PROMOTER	9008979
chr1	A_17_P00035523	chr1:9009260-9009310	539.5	545.0	-0.01463327017627183	SLC2A7	PROMOTER	9009260
chr1	A_17_P00035652	chr1:9049819-9049868	440.0	823.5	-0.9042651262016951	SLC2A5	INSIDE	9049819
chr1	A_17_P00035904	chr1:9133757-9133802	16735.5	7680.0	1.1237334384457816	hsa-mir-34a	DOWNSTREAM	9133757
chr1	A_17_P00035928	chr1:9139657-9139701	888.0	465.0	0.9333289603547122	hsa-mir-34a	PROMOTER	9139657
chr1	A_17_P00035929	chr1:9139851-9139895	24151.0	12872.0	0.9078466955753435	hsa-mir-34a	PROMOTER	9139851
chr1	A_17_P00038644	chr1:9810623-9810682	3647.0	1604.5	1.1845864100543049	CLSTN1	PROMOTER	9810623
chr1	A_17_P00041007	chr1:10415558-10415609	1644.0	1095.0	0.5862794291931472	APITD1	INSIDE	10415558
chr1	A_17_P00042418	chr1:10679359-10679404	4101.0	3877.0	0.08103500857603561	CASZ1	INSIDE	10679359
chr1	A_17_P00042422	chr1:10679730-10679774	24660.5	11223.0	1.1357436794459406	CASZ1	INSIDE	10679730
chr1	A_17_P00042423	chr1:10679898-10679950	3445.5	870.5	1.984797154447979	CASZ1	INSIDE	10679898
chr1	A_17_P00043732	chr1:10946815-10946861	2697.0	1598.0	0.7550881133076267	C1orf127	INSIDE	10946815
chr1	A_17_P00043734	chr1:10947084-10947128	12833.0	17920.0	-0.4817121653942645	C1orf127	PROMOTER	10947084
chr1	A_17_P00043747	chr1:10951053-10951100	2523.0	3341.0	-0.4051397763586699	C1orf127	PROMOTER	10951053
chr1	A_17_P00043966	chr1:11027585-11027629	3915.5	3064.5	0.35354484319944884	MASP2	INSIDE	11027585
chr1	A_17_P00043967	chr1:11027808-11027855	3444.0	1343.0	1.3586258379694018	MASP2	INSIDE	11027808
chr1	A_17_P15023295	chr1:11028066-11028110	925.0	1019.0	-0.13962878076213933	MASP2	INSIDE	11028066
chr1	A_17_P00044023	chr1:11044620-11044667	3203.0	1767.5	0.8577135830779224	SRM	PROMOTER	11044620
chr1	A_17_P00044025	chr1:11044774-11044820	1342.0	924.0	0.5384199147841259	SRM	PROMOTER	11044774
chr1	A_17_P00044026	chr1:11044886-11044942	1454.5	642.5	1.178754937019066	SRM	PROMOTER	11044886
chr1	A_17_P15023789	chr1:11643808-11643852	5367.0	3142.0	0.772432707478868	FBXO44	INSIDE	11643808
chr1	A_17_P00046634	chr1:11644153-11644197	13837.0	8870.5	0.6414438544055068	FBXO44	INSIDE	11644153
chr1	A_17_P00046639	chr1:11644897-11644942	2483.0	1326.0	0.9050034860642531	FBXO44	INSIDE	11644897
chr1	A_17_P00046640	chr1:11645001-11645046	5819.5	2434.5	1.2572697043292784	FBXO44	INSIDE	11645001
chr1	A_17_P00046751	chr1:11670600-11670647	3018.5	3402.0	-0.17255133985066046	MAD2L2-C1orf187	DIVERGENT_PROMOTER	11670600
chr1	A_17_P00046752	chr1:11670702-11670752	3047.5	1173.0	1.377423207479066	MAD2L2-C1orf187	DIVERGENT_PROMOTER	11670702
chr1	A_17_P00046821	chr1:11684555-11684599	6652.5	11107.5	-0.7395656309877839	C1orf187	INSIDE	11684555
chr1	A_17_P00046830	chr1:11686925-11686969	2342.0	1122.5	1.0610256308727057	C1orf187	INSIDE	11686925
chr1	A_17_P00047220	chr1:11783705-11783753	1833.0	1061.0	0.788782129625121	MTHFR	INSIDE	11783705
chr1	A_17_P15024053	chr1:11830495-11830539	278.0	550.0	-0.9843467356885145	NPPA	PROMOTER	11830495
chr1	A_17_P15024055	chr1:11830648-11830705	5954.5	1996.5	1.5765072979479144	NPPA	PROMOTER	11830648
chr1	A_17_P15024057	chr1:11830812-11830856	15618.0	11951.0	0.3860783768023938	NPPA	PROMOTER	11830812
chr1	A_17_P00047781	chr1:11919037-11919081	5416.0	3120.5	0.7954505272207909	PLOD1	INSIDE	11919037
chr1	A_17_P15024201	chr1:11957558-11957609	3328.0	1277.0	1.3818969084383683	PLOD1	INSIDE	11957558
chr1	A_17_P15024202	chr1:11957687-11957736	3993.5	2634.5	0.6001245339728083	PLOD1	INSIDE	11957687
chr1	A_17_P00047905	chr1:11957879-11957926	1022.0	633.5	0.6899786717968119	PLOD1	INSIDE	11957879
chr1	A_17_P00048623	chr1:12145431-12145480	1008.0	638.0	0.6598673097350471	TNFRSF1B	PROMOTER	12145431
chr1	A_17_P00048625	chr1:12145732-12145781	973.5	846.5	0.20167091082465288	TNFRSF1B	PROMOTER	12145732
chr1	A_17_P00048628	chr1:12145955-12146014	1126.5	390.5	1.5284528600934484	TNFRSF1B	PROMOTER	12145955
chr1	A_17_P15024348	chr1:12146720-12146764	9181.5	6470.0	0.5049641566478502	TNFRSF1B	PROMOTER	12146720
chr1	A_17_P00048661	chr1:12151292-12151336	6813.0	5919.5	0.20281488530100064	TNFRSF1B	INSIDE	12151292
chr1	A_17_P15024364	chr1:12151809-12151868	164.5	234.0	-0.5084209458481632	TNFRSF1B	INSIDE	12151809
chr1	A_17_P00057921	chr1:15118113-15118169	8450.0	3424.0	1.303268639655762	KIAA1026	PROMOTER	15118113
chr1	A_17_P00058801	chr1:15302841-15302900	6219.0	2860.0	1.1206674701648192	FLJ43806	INSIDE	15302841
chr1	A_17_P00059273	chr1:15411997-15412041	3596.5	897.5	2.002609760056479	TMEM51	INSIDE	15411997
chr1	A_17_P15028864	chr1:15606170-15606214	5763.0	4856.0	0.24705159813100117	EFHD2	PROMOTER	15606170
chr1	A_17_P00060105	chr1:15606329-15606384	13478.5	3535.0	1.9308778301578284	EFHD2	PROMOTER	15606329
chr1	A_17_P15028867	chr1:15606466-15606525	1075.0	545.0	0.980008524812534	EFHD2	PROMOTER	15606466
chr1	A_17_P00060305	chr1:15656186-15656230	4826.5	4603.0	0.06840293634769813	ELA2A	INSIDE	15656186
chr1	A_17_P00061358	chr1:15933075-15933119	12922.0	8008.5	0.6902254253177105	PLEKHM2	INSIDE	15933075
chr1	A_17_P00061382	chr1:15938188-15938232	65481.5	38361.5	0.771428237049788	SLC25A34	INSIDE	15938188
chr1	A_17_P00061458	chr1:15962021-15962071	3115.5	1173.0	1.4092607035372953	FBLIM1	PROMOTER	15962021
chr1	A_17_P00062554	chr1:16240964-16241009	12364.5	9799.5	0.33542385512505163	CLCNKB	PROMOTER	16240964
chr1	A_17_P00062555	chr1:16241129-16241173	2805.0	1070.0	1.390389974207646	CLCNKB	PROMOTER	16241129
chr1	A_17_P00062556	chr1:16241276-16241321	35033.0	24614.5	0.5092061024472111	CLCNKB	PROMOTER	16241276
chr1	A_17_P00063232	chr1:16414402-16414461	2283.0	392.0	2.5420053001094933	ARHGEF19	PROMOTER	16414402
chr1	A_17_P00063236	chr1:16415133-16415177	19737.0	7996.5	1.3034621306449155	ARHGEF19	PROMOTER	16415133
chr1	A_17_P15032729	chr1:17185110-17185154	4144.0	1722.0	1.2669388602897103	ATP13A2	INSIDE	17185110
chr1	A_17_P00065121	chr1:17319350-17319397	2045.0	1300.5	0.65303444388612	PADI2	PROMOTER	17319350
chr1	A_17_P00066057	chr1:17571875-17571929	3801.5	1392.0	1.4494095798853808	PADI6	INSIDE	17571875
chr1	A_17_P00066059	chr1:17572079-17572124	13954.0	6397.0	1.1252113503786993	PADI6	INSIDE	17572079
chr1	A_17_P15032991	chr1:17572276-17572320	14906.0	7103.0	1.0693927743383846	PADI6	INSIDE	17572276
chr1	A_17_P15033099	chr1:17638057-17638101	11767.0	12704.0	-0.11053626584918633	RCC2	INSIDE	17638057
chr1	A_17_P00066749	chr1:17775188-17775232	3570.5	3497.5	0.029802060844914612	ARHGEF10L	PROMOTER	17775188
chr1	A_17_P00074963	chr1:19467981-19468029	4474.0	5157.0	-0.2049667891400985	AFAR3	INSIDE	19467981
chr1	A_17_P15034910	chr1:19836868-19836912	7070.0	4888.5	0.5323183622370408	NBL1	PROMOTER	19836868
chr1	A_17_P00076402	chr1:19837023-19837076	2033.0	1288.0	0.6584776217301155	NBL1	PROMOTER	19837023
chr1	A_17_P00076404	chr1:19837536-19837580	1663.0	1066.0	0.6415807305280932	NBL1	PROMOTER	19837536
chr1	A_17_P00078044	chr1:20339933-20339977	11537.0	13322.0	-0.20754256250400172	PLA2G2F	INSIDE	20339933
chr1	A_17_P00078049	chr1:20340632-20340678	4935.0	4261.5	0.2116887524330628	PLA2G2F	INSIDE	20340632
chr1	A_17_P00078753	chr1:20490097-20490141	25473.0	16036.5	0.6676095734415078	chr1:020490097-020490141	Unknown	20490097
chr1	A_17_P00078765	chr1:20491863-20491907	5106.0	7494.0	-0.5535424399219946	chr1:020491863-020491907	Unknown	20491863
chr1	A_17_P00078767	chr1:20492022-20492071	1683.0	979.5	0.780917779062362	chr1:020492022-020492071	Unknown	20492022
chr1	A_17_P00078771	chr1:20492367-20492415	1578.5	830.0	0.927371019078698	chr1:020492367-020492415	Unknown	20492367
chr1	A_17_P00079577	chr1:20682364-20682423	168.0	236.0	-0.49032562658308104	CAMK2N1	INSIDE	20682364
chr1	A_17_P00080429	chr1:20914681-20914725	10571.0	6127.5	0.7867413756568457	KIF17	INSIDE	20914681
chr1	A_17_P00080430	chr1:20914824-20914868	4100.5	2679.0	0.6141052562429696	KIF17	INSIDE	20914824
chr1	A_17_P15035646	chr1:20920554-20920598	15267.0	8358.0	0.8691869333759455	KIF17	PROMOTER	20920554
chr1	A_17_P00080460	chr1:20920660-20920704	2063.0	1318.0	0.6463934508784329	KIF17	PROMOTER	20920660
chr1	A_17_P00084002	chr1:21866407-21866455	2046.0	1062.5	0.9453433038329023	RAP1GAP	INSIDE	21866407
chr1	A_17_P00084013	chr1:21867686-21867730	21064.0	14863.0	0.5030540826056129	RAP1GAP	INSIDE	21867686
chr1	A_17_P00087535	chr1:22759045-22759089	15536.0	10216.0	0.6047846757164684	EPHA8	PROMOTER	22759045
chr1	A_17_P00087537	chr1:22759251-22759299	10187.5	4133.0	1.3015387905186244	EPHA8	PROMOTER	22759251
chr1	A_17_P00087563	chr1:22764206-22764265	1038.5	459.0	1.1779351574308397	EPHA8	INSIDE	22764206
chr1	A_17_P00087565	chr1:22764488-22764532	8352.5	5224.5	0.6769151039144538	EPHA8	INSIDE	22764488
chr1	A_17_P00087927	chr1:22842588-22842634	3571.0	654.5	2.447863036640825	C1QC	PROMOTER	22842588
chr1	A_17_P00088000	chr1:22859916-22859960	3197.0	2064.5	0.6309263256043434	C1QB	INSIDE	22859916
chr1	A_17_P00088002	chr1:22860117-22860164	6125.5	2609.5	1.2310542083738034	C1QB	INSIDE	22860117
chr1	A_17_P00088004	chr1:22860275-22860319	2175.0	1302.0	0.7402859524578175	C1QB	INSIDE	22860275
chr1	A_17_P00088006	chr1:22860416-22860460	23323.0	4113.5	2.5033150233975405	C1QB	INSIDE	22860416
chr1	A_17_P00089797	chr1:23289601-23289658	5358.5	2791.5	0.9407886487770843	AOF2	DOWNSTREAM	23289601
chr1	A_17_P00089798	chr1:23289709-23289767	1060.5	637.5	0.7342473737843348	AOF2	DOWNSTREAM	23289709
chr1	A_17_P00089807	chr1:23290671-23290718	1614.0	763.5	1.0799405164809288	AOF2	DOWNSTREAM	23290671
chr1	A_17_P00089833	chr1:23293445-23293504	5138.0	2418.0	1.0873926456516934	chr1:023293445-023293504	Unknown	23293445
chr1	A_17_P00089834	chr1:23293624-23293682	2084.5	1396.0	0.5784024305987367	chr1:023293624-023293682	Unknown	23293624
chr1	A_17_P00090243	chr1:23393426-23393485	716.5	357.0	1.005042630233046	HTR1D	INSIDE	23393426
chr1	A_17_P00092354	chr1:23986188-23986247	93.0	33.5	1.473069620650259	C1orf128	INSIDE	23986188
chr1	A_17_P00092359	chr1:23986593-23986637	22926.0	7635.0	1.5862846013944536	C1orf128	INSIDE	23986593
chr1	A_17_P00092428	chr1:23997279-23997323	6498.0	3031.0	1.1002018915451544	GALE	INSIDE	23997279
chr1	A_17_P00092430	chr1:23997812-23997856	9534.5	7289.5	0.38733742307502017	GALE	INSIDE	23997812
chr1	A_17_P00092432	chr1:23997961-23998007	4125.0	1621.0	1.347510028502999	GALE	INSIDE	23997961
chr1	A_17_P00092434	chr1:23998134-23998178	15180.0	14025.5	0.11411958785781326	GALE	INSIDE	23998134
chr1	A_17_P00092648	chr1:24068185-24068244	2630.5	913.0	1.5266502847505674	FUCA1	PROMOTER	24068185
chr1	A_17_P00093067	chr1:24292139-24292183	758.5	440.5	0.7840071613266201	MYOM3	INSIDE	24292139
chr1	A_17_P00093071	chr1:24292437-24292483	13536.5	2779.5	2.2839574764275277	MYOM3	INSIDE	24292437
chr1	A_17_P15039250	chr1:24298888-24298932	19379.0	10079.0	0.9431416191338524	MYOM3	PROMOTER	24298888
chr1	A_17_P00093282	chr1:24340881-24340940	555.0	331.5	0.7434789011248807	IL22RA1	INSIDE	24340881
chr1	A_17_P00093285	chr1:24341115-24341163	6394.0	2252.0	1.5055119167002906	IL22RA1	INSIDE	24341115
chr1	A_17_P00093287	chr1:24341300-24341344	15805.5	12020.0	0.3949897789345704	IL22RA1	INSIDE	24341300
chr1	A_17_P00093289	chr1:24341439-24341490	4534.5	2439.0	0.8946537215526795	IL22RA1	INSIDE	24341439
chr1	A_17_P00096237	chr1:25128013-25128072	3632.0	3061.5	0.24652551953703963	RUNX3	INSIDE	25128013
chr1	A_17_P00096417	chr1:25163389-25163433	8454.5	5217.0	0.6964990026592762	RUNX3	INSIDE	25163389
chr1	A_17_P00096447	chr1:25168763-25168807	15269.0	6278.0	1.2822286459617926	RUNX3	PROMOTER	25168763
chr1	A_17_P00096449	chr1:25169118-25169163	8615.0	5830.0	0.5633549130244517	RUNX3	PROMOTER	25169118
chr1	A_17_P00098984	chr1:26014257-26014301	35776.0	22612.0	0.6619034911877733	SEPN1	INSIDE	26014257
chr1	A_17_P00098985	chr1:26014365-26014412	25249.5	12123.5	1.058448560840966	SEPN1	INSIDE	26014365
chr1	A_17_P15041225	chr1:26358308-26358352	4269.0	2455.0	0.7981751380455833	GRRP1	INSIDE	26358308
chr1	A_17_P00100254	chr1:26358465-26358521	1158.0	731.5	0.6627054838507498	GRRP1	INSIDE	26358465
chr1	A_17_P00100256	chr1:26358669-26358716	8949.0	5264.0	0.7655669893211273	GRRP1	INSIDE	26358669
chr1	A_17_P15041227	chr1:26358969-26359016	1375.5	645.0	1.092585074005594	GRRP1	INSIDE	26358969
chr1	A_17_P00100931	chr1:26507499-26507550	4602.0	792.0	2.5386886481444804	UBXD5-CD52	DIVERGENT_PROMOTER	26507499
chr1	A_17_P00100933	chr1:26507638-26507697	1046.0	316.0	1.7268863880698384	UBXD5-CD52	DIVERGENT_PROMOTER	26507638
chr1	A_17_P00101146	chr1:26556489-26556533	6613.5	7698.0	-0.21906969347393485	AIM1L	PROMOTER	26556489
chr1	A_17_P00101552	chr1:26667719-26667773	1487.0	510.5	1.5424217811746173	DHDDS	INSIDE	26667719
chr1	A_17_P15041825	chr1:26986941-26986985	7780.5	15680.5	-1.0110367874906558	PIGV	PROMOTER	26986941
chr1	A_17_P15041827	chr1:26987148-26987192	1416.5	488.0	1.5373775488152124	PIGV	INSIDE	26987148
chr1	A_17_P15041829	chr1:26987349-26987393	886.5	489.0	0.8582861659464549	PIGV	INSIDE	26987349
chr1	A_17_P00103303	chr1:27150515-27150559	4604.5	7194.0	-0.6437496560740289	C1orf172	INSIDE	27150515
chr1	A_17_P00104625	chr1:27563431-27563475	2564.0	1396.0	0.8770973204090888	MAP3K6	INSIDE	27563431
chr1	A_17_P00104627	chr1:27563594-27563639	8355.0	3812.0	1.1320917090386082	MAP3K6	INSIDE	27563594
chr1	A_17_P00104628	chr1:27563710-27563758	3802.0	1645.0	1.2086709480259483	MAP3K6	INSIDE	27563710
chr1	A_17_P00104630	chr1:27564127-27564175	1711.0	1970.5	-0.20372198964842034	MAP3K6	INSIDE	27564127
chr1	A_17_P00104633	chr1:27564396-27564455	2311.0	700.0	1.7230904326353023	MAP3K6	INSIDE	27564396
chr1	A_17_P00104635	chr1:27564567-27564619	617.5	207.5	1.5733278002377529	MAP3K6	INSIDE	27564567
chr1	A_17_P15042300	chr1:27580991-27581039	19098.0	18378.0	0.055441790036963284	CD164L2	INSIDE	27580991
chr1	A_17_P00104722	chr1:27581627-27581671	20370.5	23005.0	-0.17546606432255438	CD164L2	INSIDE	27581627
chr1	A_17_P00105847	chr1:27824483-27824535	8573.0	4007.0	1.0972776336307046	FGR	INSIDE	27824483
chr1	A_17_P00105849	chr1:27824647-27824706	932.5	614.0	0.6028650697724207	FGR	INSIDE	27824647
chr1	A_17_P00105899	chr1:27835888-27835936	24003.0	14124.0	0.7650660052336382	FGR	PROMOTER	27835888
chr1	A_17_P00106631	chr1:28077380-28077431	7662.0	5182.0	0.5642120102437858	C1orf38	INSIDE	28077380
chr1	A_17_P00106878	chr1:28154128-28154180	2461.0	1047.0	1.2329832155273517	SMPDL3B	INSIDE	28154128
chr1	A_17_P00106881	chr1:28154387-28154443	2336.0	1266.0	0.883762869451676	SMPDL3B	INSIDE	28154387
chr1	A_17_P00106885	chr1:28154857-28154903	8526.0	3884.0	1.1343258545447445	SMPDL3B	INSIDE	28154857
chr1	A_17_P00109144	chr1:29012004-29012056	7577.0	3490.0	1.11839971145617	OPRD1	INSIDE	29012004
chr1	A_17_P00116216	chr1:30968948-30968992	3003.0	1624.5	0.8864087312276664	MATN1	INSIDE	30968948
chr1	A_17_P00116217	chr1:30969232-30969277	775.5	339.0	1.193841507899747	MATN1	INSIDE	30969232
chr1	A_17_P00116360	chr1:31002302-31002346	20806.0	22617.5	-0.1204398410762004	LAPTM5	INSIDE	31002302
chr1	A_17_P00116361	chr1:31002451-31002495	3559.5	1345.5	1.4035322102746868	LAPTM5	INSIDE	31002451
chr1	A_17_P00116363	chr1:31002575-31002619	2790.5	2165.0	0.3661566214362588	LAPTM5	INSIDE	31002575
chr1	A_17_P00116364	chr1:31002727-31002777	4544.0	3088.0	0.5572900822366016	LAPTM5	INSIDE	31002727
chr1	A_17_P00116882	chr1:31125284-31125330	2180.5	926.0	1.2355748918213696	SDC3	INSIDE	31125284
chr1	A_17_P00117040	chr1:31154931-31154979	2274.0	1578.5	0.5266779935792628	SDC3	PROMOTER	31154931
chr1	A_17_P00117042	chr1:31155864-31155908	36563.0	17839.0	1.0353497041759239	SDC3	PROMOTER	31155864
chr1	A_17_P00118748	chr1:31618852-31618901	1891.5	475.5	1.9920135301888129	FABP3	PROMOTER	31618852
chr1	A_17_P00118750	chr1:31619308-31619352	1667.0	1168.0	0.5132138301063996	FABP3	PROMOTER	31619308
chr1	A_17_P00119446	chr1:31859221-31859265	11792.5	5612.0	1.0712826867970602	HCRTR1	INSIDE	31859221
chr1	A_17_P00119449	chr1:31859502-31859546	10649.5	10728.5	-0.010662683790346175	HCRTR1	INSIDE	31859502
chr1	A_17_P00122112	chr1:32512384-32512431	1257.0	526.0	1.2568499451282054	LCK	INSIDE	32512384
chr1	A_17_P00123531	chr1:33005500-33005559	2290.5	651.5	1.8138254789498733	KIAA1522	INSIDE	33005500
chr1	A_17_P00123532	chr1:33005601-33005660	1374.0	807.0	0.7677414255403198	KIAA1522	INSIDE	33005601
chr1	A_17_P00123534	chr1:33005744-33005798	24506.5	13734.0	0.8354125855628733	KIAA1522	INSIDE	33005744
chr1	A_17_P00123536	chr1:33005964-33006013	1023.0	463.0	1.1437220464850923	KIAA1522	INSIDE	33005964
chr1	A_17_P00123920	chr1:33107509-33107561	1231.0	497.5	1.3070623310534462	FNDC5	INSIDE	33107509
chr1	A_17_P00123922	chr1:33107731-33107777	8493.0	5349.0	0.6670050462807522	FNDC5	INSIDE	33107731
chr1	A_17_P00123923	chr1:33107860-33107905	4598.5	2746.5	0.7435690485586615	FNDC5	INSIDE	33107860
chr1	A_17_P00132180	chr1:34996225-34996269	6763.5	2348.0	1.526337602248625	GJB5	INSIDE	34996225
chr1	A_17_P00132182	chr1:34996386-34996430	3117.0	2519.0	0.3073070328911268	GJB5	INSIDE	34996386
chr1	A_17_P00132300	chr1:35029679-35029724	1077.0	1393.0	-0.37117700805704545	GJA4	PROMOTER	35029679
chr1	A_17_P15048021	chr1:35030551-35030598	535.0	741.0	-0.46993465101732446	GJA4	PROMOTER	35030551
chr1	A_17_P00134849	chr1:35800459-35800514	4789.0	2229.0	1.1033278189762488	NCDN	INSIDE	35800459
chr1	A_17_P00134850	chr1:35800573-35800617	36371.5	17507.0	1.0548765406352543	NCDN	INSIDE	35800573
chr1	A_17_P15048456	chr1:35800706-35800751	3700.0	2353.0	0.6530239501793769	NCDN	INSIDE	35800706
chr1	A_17_P00136968	chr1:36325019-36325065	1031.0	443.0	1.21866572881309	TEKT2	INSIDE	36325019
chr1	A_17_P00136969	chr1:36325142-36325187	3801.5	2056.5	0.8863777192337269	TEKT2	INSIDE	36325142
chr1	A_17_P00136979	chr1:36326307-36326352	4151.0	3614.0	0.19986242573900828	TEKT2	INSIDE	36326307
chr1	A_17_P00138480	chr1:36706522-36706567	3861.0	3295.0	0.22869608904644398	CSF3R	INSIDE	36706522
chr1	A_17_P00138537	chr1:36719863-36719912	28578.0	10913.0	1.3888571993297898	CSF3R	INSIDE	36719863
chr1	A_17_P00138538	chr1:36719972-36720017	6092.0	4189.0	0.5403100576207688	CSF3R	INSIDE	36719972
chr1	A_17_P00138543	chr1:36720435-36720479	6658.5	2334.5	1.5120836208040607	CSF3R	INSIDE	36720435
chr1	A_17_P00138562	chr1:36725347-36725397	1002.5	1535.0	-0.6146364189152592	CSF3R	PROMOTER	36725347
chr1	A_17_P00141343	chr1:37274012-37274059	49635.0	13487.0	1.879788316320332	GRIK3	PROMOTER	37274012
chr1	A_17_P00143625	chr1:37797086-37797130	19761.0	17132.5	0.20592026895863566	DNALI1	INSIDE	37797086
chr1	A_17_P00143627	chr1:37797289-37797333	1259.5	1501.0	-0.2530728548864472	DNALI1	INSIDE	37797289
chr1	A_17_P15050215	chr1:38003424-38003468	11004.5	7753.0	0.5052670264529472	EPHA10	PROMOTER	38003424
chr1	A_17_P00144736	chr1:38033346-38033390	6585.5	5802.5	0.18261836279598329	MANEAL	PROMOTER	38033346
chr1	A_17_P00152046	chr1:39727545-39727590	2762.0	1844.5	0.5824835305632321	BMP8A	PROMOTER	39727545
chr1	A_17_P00153533	chr1:40141549-40141594	2498.0	1269.0	0.9770814077668515	MYCL1	PROMOTER	40141549
chr1	A_17_P15051947	chr1:40141752-40141806	1308.0	660.5	0.9857320742512551	MYCL1	PROMOTER	40141752
chr1	A_17_P00156755	chr1:41017224-41017268	2817.0	848.0	1.7320233938117318	KCNQ4	PROMOTER	41017224
chr1	A_17_P00157822	chr1:41266709-41266755	5938.5	4479.5	0.40676085986369886	SCMH1	INSIDE	41266709
chr1	A_17_P00157824	chr1:41266876-41266920	12645.0	4786.0	1.401674735012102	SCMH1	INSIDE	41266876
chr1	A_17_P15053009	chr1:41724392-41724436	25559.5	8990.0	1.5074665934225324	EDN2	PROMOTER	41724392
chr1	A_17_P00159386	chr1:41724661-41724705	2146.5	1374.5	0.6430792659348707	EDN2	PROMOTER	41724661
chr1	A_17_P15053438	chr1:42400609-42400653	2216.0	973.0	1.1874461712680768	GUCA2A	DOWNSTREAM	42400609
chr1	A_17_P15053439	chr1:42400706-42400756	3502.5	1861.0	0.912306995259029	GUCA2A	DOWNSTREAM	42400706
chr1	A_17_P15053440	chr1:42401409-42401463	2375.0	1350.0	0.8149681061674794	GUCA2A	INSIDE	42401409
chr1	A_17_P00162632	chr1:42401830-42401881	357.0	140.5	1.3453539438081736	GUCA2A	INSIDE	42401830
chr1	A_17_P15053442	chr1:42401944-42401988	7854.0	8597.0	-0.13040570829916537	GUCA2A	INSIDE	42401944
chr1	A_17_P00164710	chr1:42981427-42981484	1471.5	1027.5	0.5181491483713496	CLDN19	PROMOTER	42981427
chr1	A_17_P00165101	chr1:43069309-43069359	7480.0	2467.5	1.599988185431239	ERMAP	INSIDE	43069309
chr1	A_17_P00165229	chr1:43089539-43089587	1487.0	2389.0	-0.6840022064039135	ZNF691	INSIDE	43089539
chr1	A_17_P00165231	chr1:43089691-43089735	1850.0	893.0	1.0507931902824517	ZNF691	INSIDE	43089691
chr1	A_17_P00165557	chr1:43198558-43198615	2082.0	1211.0	0.7817712036050883	SLC2A1	PROMOTER	43198558
chr1	A_17_P00165566	chr1:43199264-43199317	1791.5	465.0	1.9458654222153426	SLC2A1	PROMOTER	43199264
chr1	A_17_P00166325	chr1:43508952-43508996	9424.0	6324.0	0.5755021714720899	TMEM125	PROMOTER	43508952
chr1	A_17_P00166431	chr1:43525526-43525570	31203.5	37288.0	-0.25700355718905743	C1orf210	PROMOTER	43525526
chr1	A_17_P00166678	chr1:43576388-43576432	1851.5	978.0	0.9207881792193962	MPL	INSIDE	43576388
chr1	A_17_P00166681	chr1:43576585-43576641	1148.0	683.0	0.7491651583855973	MPL	INSIDE	43576585
chr1	A_17_P00166684	chr1:43576857-43576901	8585.0	5873.0	0.5477204963920692	MPL	INSIDE	43576857
chr1	A_17_P15054497	chr1:43689947-43689997	2616.0	1210.0	1.1123554933361257	HYI	INSIDE	43689947
chr1	A_17_P15054498	chr1:43690324-43690368	30380.0	13270.0	1.1949534991318902	HYI	INSIDE	43690324
chr1	A_17_P00167288	chr1:43690424-43690473	6719.5	3335.0	1.010667124219529	HYI	INSIDE	43690424
chr1	A_17_P00169540	chr1:44203497-44203541	7183.0	4827.0	0.5734596887391257	IPO13	INSIDE	44203497
chr1	A_17_P00169543	chr1:44203922-44203970	65263.0	36289.0	0.8467330048950609	IPO13	INSIDE	44203922
chr1	A_17_P00169603	chr1:44210814-44210862	3110.0	1881.0	0.7254147314947696	DPH2	INSIDE	44210814
chr1	A_17_P15054938	chr1:44215384-44215431	3556.0	2446.0	0.5398309203023833	ATP6V0B	INSIDE	44215384
chr1	A_17_P15054939	chr1:44215539-44215592	1817.5	892.0	1.0268397488866519	ATP6V0B	INSIDE	44215539
chr1	A_17_P15054977	chr1:44232156-44232203	1863.0	1308.0	0.5102651334435552	CCDC24	INSIDE	44232156
chr1	A_17_P15054979	chr1:44232369-44232417	828.0	445.0	0.8958254316455652	CCDC24	INSIDE	44232369
chr1	A_17_P00169897	chr1:44260349-44260393	9393.5	5584.0	0.7503638618929136	SLC6A9	PROMOTER	44260349
chr1	A_17_P00170385	chr1:44453144-44453191	4013.5	1729.5	1.2145058838937373	DMAP1	INSIDE	44453144
chr1	A_17_P00173333	chr1:45036593-45036651	331.5	112.0	1.5655101380549834	PLK3	PROMOTER	45036593
chr1	A_17_P00173335	chr1:45036772-45036824	1517.5	877.0	0.7910477686983113	PLK3	PROMOTER	45036772
chr1	A_17_P15055639	chr1:45039150-45039194	8388.5	9729.0	-0.21387866808491104	PLK3	INSIDE	45039150
chr1	A_17_P00173342	chr1:45039928-45039972	1528.0	1882.0	-0.30062208469278817	PLK3	INSIDE	45039928
chr1	A_17_P15055644	chr1:45040745-45040789	4498.0	3059.0	0.5562235542196144	PLK3	INSIDE	45040745
chr1	A_17_P00173348	chr1:45040902-45040946	4415.5	2246.0	0.9752188865060364	PLK3	INSIDE	45040902
chr1	A_17_P00173350	chr1:45041090-45041135	35522.5	21900.5	0.6977693114575201	PLK3	INSIDE	45041090
chr1	A_17_P00173555	chr1:45080290-45080334	16025.0	9501.0	0.7541730836441197	PTCH2	INSIDE	45080290
chr1	A_17_P00173557	chr1:45080477-45080532	1651.5	865.5	0.9321712449188865	PTCH2	INSIDE	45080477
chr1	A_17_P00174088	chr1:45245319-45245363	5450.5	3165.5	0.7839551856003513	HECTD3	INSIDE	45245319
chr1	A_17_P00178088	chr1:46580140-46580188	2717.5	643.0	2.079389392586724	NSUN4	INSIDE	46580140
chr1	A_17_P00178870	chr1:46745291-46745335	14881.5	11123.5	0.41990914979954536	DMBX1	INSIDE	46745291
chr1	A_17_P00178872	chr1:46745513-46745558	2423.0	744.0	1.703419878343315	DMBX1	INSIDE	46745513
chr1	A_17_P15056754	chr1:46787628-46787676	7160.0	4162.5	0.7825093153056321	FLJ32011	INSIDE	46787628
chr1	A_17_P00179146	chr1:46790132-46790176	4693.0	2681.5	0.8074702070046633	KNCN	PROMOTER	46790132
chr1	A_17_P00179147	chr1:46790242-46790286	10347.0	5001.0	1.048924024474437	KNCN	PROMOTER	46790242
chr1	A_17_P00179150	chr1:46790464-46790508	3127.0	2174.0	0.5244272788977314	KNCN	PROMOTER	46790464
chr1	A_17_P00179151	chr1:46790564-46790608	5904.0	3021.0	0.9666665373324552	KNCN	PROMOTER	46790564
chr1	A_17_P00179153	chr1:46790772-46790821	2179.0	1145.0	0.9283185981316006	KNCN	PROMOTER	46790772
chr1	A_17_P00179158	chr1:46791200-46791248	1109.0	679.0	0.7077758859169782	KNCN	PROMOTER	46791200
chr1	A_17_P00179482	chr1:46845692-46845740	1233.0	633.0	0.9618953949744977	MKNK1	PROMOTER	46845692
chr1	A_17_P00181199	chr1:47467161-47467205	2321.0	1448.0	0.680684920261277	TAL1	INSIDE	47467161
chr1	A_17_P00181205	chr1:47467935-47467979	7563.0	5982.0	0.33833070846034397	TAL1	INSIDE	47467935
chr1	A_17_P00181207	chr1:47468165-47468210	7666.0	2918.5	1.3932469299182786	TAL1	PROMOTER	47468165
chr1	A_17_P00181602	chr1:47572725-47572769	65459.0	45441.5	0.5265811046440606	CMPK	INSIDE	47572725
chr1	A_17_P00181974	chr1:47670870-47670914	12978.5	14446.0	-0.15454642309548253	FOXD2	PROMOTER	47670870
chr1	A_17_P00181996	chr1:47673054-47673108	1149.5	243.0	2.241978247112399	FOXD2	PROMOTER	47673054
chr1	A_17_P00181997	chr1:47673362-47673409	1089.0	2537.5	-1.220403868242994	FOXD2	PROMOTER	47673362
chr1	A_17_P15057833	chr1:47673471-47673518	824.0	497.0	0.7293984856209321	FOXD2	PROMOTER	47673471
chr1	A_17_P00181999	chr1:47673992-47674044	2608.0	490.0	2.412090215228507	FOXD2	PROMOTER	47673992
chr1	A_17_P15059943	chr1:51474992-51475036	6674.5	4530.5	0.5589894863608451	RNF11	INSIDE	51474992
chr1	A_17_P00198545	chr1:52117061-52117111	2033.5	1043.5	0.9625343903022978	NRD1	PROMOTER	52117061
chr1	A_17_P00198935	chr1:52232180-52232239	400.0	320.0	0.32192809488736235	RAB3B	PROMOTER	52232180
chr1	A_17_P00198936	chr1:52232393-52232447	4057.0	1074.5	1.9167478197784895	RAB3B	PROMOTER	52232393
chr1	A_17_P15060353	chr1:52232494-52232553	1180.5	461.0	1.3565593857993046	RAB3B	PROMOTER	52232494
chr1	A_17_P00200923	chr1:52870614-52870668	6408.5	2637.0	1.281089141990381	MGC52498	PROMOTER	52870614
chr1	A_17_P00203426	chr1:53567336-53567380	6013.5	3507.0	0.7779674876191144	LRP8	PROMOTER	53567336
chr1	A_17_P00208795	chr1:54784271-54784315	10176.0	892.0	3.5119830553640505	ACOT11	PROMOTER	54784271
chr1	A_17_P00208799	chr1:54784784-54784830	3284.5	2631.5	0.31978837071750044	ACOT11	PROMOTER	54784784
chr1	A_17_P00209102	chr1:54861059-54861103	10169.5	6429.0	0.6615824926437895	C1orf179	INSIDE	54861059
chr1	A_17_P00209119	chr1:54863210-54863254	65439.5	28598.5	1.19422224600534	C1orf179	PROMOTER	54863210
chr1	A_17_P00209121	chr1:54863368-54863412	10464.5	5549.5	0.9150736822237482	C1orf179	PROMOTER	54863368
chr1	A_17_P00210241	chr1:55217313-55217357	2764.0	1788.0	0.6284108792049408	TMEM61	PROMOTER	55217313
chr1	A_17_P00210243	chr1:55217596-55217640	5485.5	2579.0	1.0888113542733104	TMEM61	PROMOTER	55217596
chr1	A_17_P00210245	chr1:55217990-55218034	8042.5	5631.5	0.5141247827590505	TMEM61	PROMOTER	55217990
chr1	A_17_P00226017	chr1:58815183-58815227	14952.5	9566.5	0.6443236157043424	TACSTD2	INSIDE	58815183
chr1	A_17_P00242757	chr1:62558671-62558715	11473.0	10474.5	0.13136130305166685	ANKRD38	PROMOTER	62558671
chr1	A_17_P00247037	chr1:63560041-63560100	672.5	402.5	0.7405454844420071	FOXD3	PROMOTER	63560041
chr1	A_17_P15067568	chr1:64442004-64442049	3450.0	2349.0	0.554549648540697	UBE2U	PROMOTER	64442004
chr1	A_17_P00251271	chr1:64442182-64442241	1184.5	806.0	0.5554264547122638	UBE2U	INSIDE	64442182
chr1	A_17_P00255565	chr1:65384821-65384865	9624.0	6133.5	0.6499260789285547	AK3L1	PROMOTER	65384821
chr1	A_17_P00255568	chr1:65385013-65385072	1705.0	1087.0	0.6494197988842256	AK3L1	PROMOTER	65385013
chr1	A_17_P00255592	chr1:65388956-65389015	2925.0	1258.5	1.2167314081971499	AK3L2	INSIDE	65388956
chr1	A_17_P00256053	chr1:65504713-65504772	1842.5	676.0	1.4465694677002476	DNAJC6	INSIDE	65504713
chr1	A_17_P00256056	chr1:65505051-65505110	485.5	324.0	0.5834774825345677	DNAJC6	INSIDE	65505051
chr1	A_17_P00280766	chr1:71284218-71284277	259.0	341.0	-0.39681964133761854	PTGER3	INSIDE	71284218
chr1	A_17_P00280768	chr1:71284766-71284812	13707.0	2995.0	2.1942849402534566	PTGER3	INSIDE	71284766
chr1	A_17_P00280770	chr1:71284980-71285024	31612.5	10450.0	1.5969921895823558	PTGER3	INSIDE	71284980
chr1	A_17_P00280771	chr1:71285151-71285195	822.0	827.0	-0.008748935489591748	PTGER3	INSIDE	71285151
chr1	A_17_P00301669	chr1:75853561-75853605	6093.0	7992.0	-0.3914038427751091	SLC44A5	PROMOTER	75853561
chr1	A_17_P00301671	chr1:75853899-75853943	3141.0	1673.5	0.9083553919654349	SLC44A5	PROMOTER	75853899
chr1	A_17_P00311773	chr1:78131777-78131836	627.0	252.0	1.3150417093021225	NEXN	INSIDE	78131777
chr1	A_17_P15074923	chr1:78284552-78284596	241.0	330.0	-0.4534328780158541	GIPC2	INSIDE	78284552
chr1	A_17_P15075426	chr1:79245065-79245109	65369.0	35927.0	0.8635381558265688	ELTD1	PROMOTER	79245065
chr1	A_17_P00345367	chr1:85285553-85285600	2167.0	2822.0	-0.3810188345035907	MCOLN3	INSIDE	85285553
chr1	A_17_P00367699	chr1:90231339-90231398	200.5	185.0	0.11607696593860821	ZNF326	PROMOTER	90231339
chr1	A_17_P00367703	chr1:90231963-90232007	9595.0	13756.5	-0.5197587472465398	ZNF326	PROMOTER	90231963
chr1	A_17_P15084577	chr1:90954642-90954686	32440.0	9402.0	1.786734233910899	BARHL2	INSIDE	90954642
chr1	A_17_P00371054	chr1:90954783-90954827	22329.5	10500.5	1.0884929208149288	BARHL2	INSIDE	90954783
chr1	A_17_P15084578	chr1:90954880-90954931	3912.0	1886.0	1.0525766942771373	BARHL2	INSIDE	90954880
chr1	A_17_P00371055	chr1:90955137-90955181	366.0	211.5	0.7911859851640928	BARHL2	INSIDE	90955137
chr1	A_17_P00376208	chr1:92187623-92187682	1346.0	479.5	1.4890756895921862	BRDT	PROMOTER	92187623
chr1	A_17_P00376209	chr1:92187760-92187804	6070.0	3718.0	0.7071697462235629	BRDT	PROMOTER	92187760
chr1	A_17_P00379776	chr1:93200540-93200599	8405.0	3528.0	1.2523972585660093	FAM69A	PROMOTER	93200540
chr1	A_17_P00380582	chr1:93418943-93418987	2760.5	1927.0	0.5185730294962181	TMED5	PROMOTER	93418943
chr1	A_17_P00382540	chr1:93918763-93918822	2167.0	639.5	1.7606828892120365	BCAR3	INSIDE	93918763
chr1	A_17_P00382542	chr1:93918962-93919009	5389.0	3135.5	0.7813220671444173	BCAR3	INSIDE	93918962
chr1	A_17_P00414718	chr1:100776971-100777015	5282.5	3480.5	0.6019262872056189	GPR88	INSIDE	100776971
chr1	A_17_P00425458	chr1:103345023-103345075	6979.5	2112.0	1.72451385311995	COL11A1	INSIDE	103345023
chr1	A_17_P00425460	chr1:103345352-103345400	3543.0	1433.5	1.30542956087779	COL11A1	INSIDE	103345352
chr1	A_17_P15091899	chr1:103347031-103347076	3769.5	2606.5	0.5322593120057991	COL11A1	PROMOTER	103347031
chr1	A_17_P00425470	chr1:103347144-103347193	1586.5	649.0	1.2895571379184994	COL11A1	PROMOTER	103347144
chr1	A_17_P00426919	chr1:103914248-103914297	11152.0	3726.0	1.5816028869267855	AMY2B	INSIDE	103914248
chr1	A_17_P15092926	chr1:103914412-103914456	15517.0	8682.0	0.8377503314012629	AMY2B	INSIDE	103914412
chr1	A_17_P00426920	chr1:103914586-103914630	26262.0	7119.5	1.8831289599179382	AMY2B	INSIDE	103914586
chr1	A_17_P00426921	chr1:103914735-103914786	31565.5	15936.5	0.9860137865950022	AMY2B	INSIDE	103914735
chr1	A_17_P00444114	chr1:108307934-108307993	218.0	350.5	-0.685086309233697	VAV3	INSIDE	108307934
chr1	A_17_P00444119	chr1:108308359-108308418	289.5	412.5	-0.5108307711439416	VAV3	INSIDE	108308359
chr1	A_17_P00445181	chr1:108536632-108536676	21211.5	7244.5	1.5498886200291706	SLC25A24	INSIDE	108536632
chr1	A_17_P00445182	chr1:108536739-108536783	5985.0	1339.5	2.1596566659884853	SLC25A24	INSIDE	108536739
chr1	A_17_P00445185	chr1:108537024-108537068	4144.0	7157.0	-0.7883309766301817	SLC25A24	PROMOTER	108537024
chr1	A_17_P00446274	chr1:109065265-109065314	2419.0	1208.0	1.001790314654846	FNDC7	PROMOTER	109065265
chr1	A_17_P00448066	chr1:109595378-109595427	5253.0	1155.0	2.185248732851294	CELSR2	INSIDE	109595378
chr1	A_17_P00448079	chr1:109596663-109596707	26523.0	11894.0	1.1570099861901086	CELSR2	INSIDE	109596663
chr1	A_17_P00449345	chr1:109851970-109852024	848.0	141.0	2.5883691021644055	AMIGO1	INSIDE	109851970
chr1	A_17_P00449560	chr1:109888683-109888728	5909.0	4178.0	0.5001015065070799	GPR61	INSIDE	109888683
chr1	A_17_P00449562	chr1:109888874-109888933	2655.0	1576.0	0.7524443262351397	GPR61	INSIDE	109888874
chr1	A_17_P00450012	chr1:109965924-109965983	698.0	396.0	0.8177266061300424	AMPD2	PROMOTER	109965924
chr1	A_17_P00450013	chr1:109966062-109966111	816.0	458.5	0.8316474183764412	AMPD2	PROMOTER	109966062
chr1	A_17_P00450019	chr1:109966648-109966693	39376.5	18216.0	1.112128685676998	AMPD2	PROMOTER	109966648
chr1	A_17_P00450230	chr1:110012764-110012808	4242.0	9029.0	-1.0898215910978832	GSTM2	INSIDE	110012764
chr1	A_17_P00450232	chr1:110013504-110013548	12722.0	4418.0	1.5258601678279766	GSTM2	INSIDE	110013504
chr1	A_17_P00450521	chr1:110109444-110109488	16792.0	9782.5	0.7794989615039978	EPS8L3	PROMOTER	110109444
chr1	A_17_P15098612	chr1:110109584-110109628	9440.5	5890.0	0.6805956374400285	EPS8L3	PROMOTER	110109584
chr1	A_17_P00451457	chr1:110328890-110328934	13347.0	13531.0	-0.01975296037189704	AHCYL1	INSIDE	110328890
chr1	A_17_P00452330	chr1:110456959-110457003	1690.5	1160.5	0.5427034935488949	UBL4B	INSIDE	110456959
chr1	A_17_P00452332	chr1:110457192-110457240	7738.5	1680.5	2.2031634045658284	UBL4B	INSIDE	110457192
chr1	A_17_P00452334	chr1:110457386-110457430	3436.5	4056.5	-0.23929552903824466	UBL4B	INSIDE	110457386
chr1	A_17_P00452918	chr1:110556415-110556459	7234.0	6833.0	0.08227447118113612	KCNC4	INSIDE	110556415
chr1	A_17_P00453647	chr1:110684780-110684835	1123.0	1005.5	0.15944484609524937	RBM15	INSIDE	110684780
chr1	A_17_P00453652	chr1:110685254-110685306	2945.5	1076.0	1.4528344751060005	RBM15	INSIDE	110685254
chr1	A_17_P00453658	chr1:110685983-110686027	18883.0	3026.0	2.6416040956180806	RBM15	INSIDE	110685983
chr1	A_17_P15099278	chr1:110861625-110861669	4413.5	6757.0	-0.6144596573960285	KCNA10	INSIDE	110861625
chr1	A_17_P00454637	chr1:110861745-110861795	5929.0	1447.0	2.034723874858078	KCNA10	INSIDE	110861745
chr1	A_17_P00454640	chr1:110862151-110862196	6091.0	2136.5	1.5114297874025646	KCNA10	INSIDE	110862151
chr1	A_17_P00454642	chr1:110862412-110862468	1162.5	1113.5	0.06212915809496629	KCNA10	INSIDE	110862412
chr1	A_17_P00455163	chr1:110948089-110948133	4228.0	4963.0	-0.2312370779144372	KCNA2	INSIDE	110948089
chr1	A_17_P00455166	chr1:110948383-110948442	2657.0	1531.5	0.794852860891549	KCNA2	INSIDE	110948383
chr1	A_17_P15099712	chr1:111574148-111574207	941.0	703.5	0.4196442994920041	CHI3L2	INSIDE	111574148
chr1	A_17_P15099713	chr1:111574264-111574323	2215.5	867.0	1.3535284282641105	CHI3L2	INSIDE	111574264
chr1	A_17_P00458700	chr1:111848422-111848475	2804.0	849.5	1.7228004968264028	ADORA3	PROMOTER	111848422
chr1	A_17_P00458701	chr1:111848550-111848594	7097.0	8775.0	-0.3061898190765692	ADORA3	PROMOTER	111848550
chr1	A_17_P15100048	chr1:112082009-112082058	2272.0	1453.5	0.6444317633684448	C1orf183	INSIDE	112082009
chr1	A_17_P00461075	chr1:112334665-112334711	19295.0	10126.0	0.9301626545188056	KCND3	PROMOTER	112334665
chr1	A_17_P15100307	chr1:112335035-112335079	48318.5	20837.0	1.2134280872798764	KCND3	PROMOTER	112335035
chr1	A_17_P00464336	chr1:113056503-113056547	3331.5	2762.5	0.27019742910198064	PPM1J	INSIDE	113056503
chr1	A_17_P15100744	chr1:113056771-113056815	12133.0	9876.0	0.29693757308589797	PPM1J	INSIDE	113056771
chr1	A_17_P00467951	chr1:114100570-114100629	824.0	446.5	0.8839841620619956	PHTF1	INSIDE	114100570
chr1	A_17_P00482379	chr1:117557623-117557668	9850.0	9362.0	0.07330695951914695	VTCN1	PROMOTER	117557623
chr1	A_17_P00489891	chr1:119333421-119333480	144.5	485.5	-1.7484018029185133	TBX15	INSIDE	119333421
chr1	A_17_P00489895	chr1:119333782-119333829	3949.0	4960.0	-0.328852752813889	TBX15	PROMOTER	119333782
chr1	A_17_P00489900	chr1:119334323-119334367	4047.0	4366.0	-0.10945928132136729	TBX15	PROMOTER	119334323
chr1	A_17_P00489903	chr1:119334668-119334717	5177.5	5294.5	-0.032238797512987055	TBX15	PROMOTER	119334668
chr1	A_17_P15105646	chr1:119335199-119335251	287.0	565.0	-0.9772001306268623	TBX15	PROMOTER	119335199
chr1	A_17_P00492733	chr1:120057946-120058000	1932.0	1236.0	0.6444163509313986	PHGDH	INSIDE	120057946
chr1	A_17_P00496008	chr1:144184004-144184048	4248.5	2910.0	0.5459344117541738	ANKRD34	INSIDE	144184004
chr1	A_17_P00500227	chr1:145697570-145697614	8196.0	17868.0	-1.1243862702920095	GJA5	INSIDE	145697570
chr1	A_17_P00500229	chr1:145697774-145697819	7098.5	4009.5	0.8240918593870625	GJA5	INSIDE	145697774
chr1	A_17_P00500230	chr1:145697876-145697920	40793.0	19208.0	1.0866143010719422	GJA5	INSIDE	145697876
chr1	A_17_P00501936	chr1:148172782-148172826	6942.0	2357.5	1.5580935942661873	MTMR11	INSIDE	148172782
chr1	A_17_P00501937	chr1:148172879-148172929	14290.0	5959.0	1.261863763869543	MTMR11	INSIDE	148172879
chr1	A_17_P00501939	chr1:148173052-148173105	2561.0	908.0	1.4959430503065534	MTMR11	INSIDE	148173052
chr1	A_17_P00503299	chr1:148495484-148495538	2537.5	1607.0	0.6590378932848072	CA14	PROMOTER	148495484
chr1	A_17_P00503301	chr1:148495700-148495753	3914.0	1725.0	1.1820473940739102	CA14	PROMOTER	148495700
chr1	A_17_P00503306	chr1:148496149-148496193	4480.0	2447.5	0.8721898724539092	CA14	PROMOTER	148496149
chr1	A_17_P00503450	chr1:148521025-148521071	27041.5	12431.0	1.1212328232678466	C1orf51	PROMOTER	148521025
chr1	A_17_P00506193	chr1:149285648-149285699	16884.0	14543.0	0.21533182837749576	BNIPL	INSIDE	149285648
chr1	A_17_P15127707	chr1:149285898-149285946	16156.0	4674.0	1.7893404119202612	BNIPL	INSIDE	149285898
chr1	A_17_P00506339	chr1:149308362-149308421	1235.5	1303.5	-0.07729557220677204	MGC29891	PROMOTER	149308362
chr1	A_17_P00506342	chr1:149308602-149308661	5378.0	1000.0	2.4270697552107863	MGC29891	PROMOTER	149308602
chr1	A_17_P00506344	chr1:149309447-149309492	787.0	522.5	0.5909325985392413	MGC29891	PROMOTER	149309447
chr1	A_17_P00506633	chr1:149385624-149385668	1391.5	724.5	0.9415833137746781	SEMA6C	INSIDE	149385624
chr1	A_17_P00506728	chr1:149404535-149404586	4222.5	2300.5	0.8761499665855034	LYSMD1	INSIDE	149404535
chr1	A_17_P00506731	chr1:149404818-149404869	2419.5	1013.5	1.2553628504099001	LYSMD1	INSIDE	149404818
chr1	A_17_P00506733	chr1:149404966-149405012	764.5	502.0	0.6068291374100326	LYSMD1-SCNM1	DIVERGENT_PROMOTER	149404966
chr1	A_17_P00506739	chr1:149405415-149405465	5318.5	3191.5	0.7367847656583533	SCNM1	INSIDE	149405415
chr1	A_17_P00506788	chr1:149412710-149412755	18227.0	11146.5	0.7094863511700736	TMOD4	INSIDE	149412710
chr1	A_17_P00506865	chr1:149435587-149435645	7834.5	3308.0	1.2438819699221388	VPS72-PIP5K1A	DIVERGENT_PROMOTER	149435587
chr1	A_17_P00507486	chr1:149584027-149584079	454.0	270.0	0.7497328902400843	RFX5	INSIDE	149584027
chr1	A_17_P00507489	chr1:149584238-149584297	1136.0	228.0	2.3168571053399405	RFX5	INSIDE	149584238
chr1	A_17_P00507491	chr1:149584738-149584785	508.5	527.0	-0.051555187779714615	RFX5	INSIDE	149584738
chr1	A_17_P00507495	chr1:149585097-149585149	3173.5	551.0	2.5259506187116223	RFX5	INSIDE	149585097
chr1	A_17_P00507498	chr1:149585426-149585475	8914.0	4189.0	1.0894670767461312	RFX5	INSIDE	149585426
chr1	A_17_P00507608	chr1:149611112-149611156	9463.5	5091.5	0.8942831021349666	SELENBP1	INSIDE	149611112
chr1	A_17_P00507611	chr1:149611347-149611395	2640.0	856.0	1.624855227844669	SELENBP1	INSIDE	149611347
chr1	A_17_P00507613	chr1:149611530-149611574	7662.0	6400.5	0.2595364145016123	SELENBP1	INSIDE	149611530
chr1	A_17_P15128187	chr1:149953380-149953424	13817.0	16621.0	-0.2665627780021842	TNRC4	INSIDE	149953380
chr1	A_17_P00508995	chr1:149953474-149953527	8955.0	2997.0	1.579174348359749	TNRC4	INSIDE	149953474
chr1	A_17_P15128188	chr1:149953579-149953623	11044.0	5979.5	0.8851660352214639	TNRC4	INSIDE	149953579
chr1	A_17_P00509742	chr1:150092630-150092674	5441.0	3335.0	0.7061850669879033	THEM5	INSIDE	150092630
chr1	A_17_P00512705	chr1:150862665-150862709	36172.0	23979.0	0.5931018737378941	LCE3A	PROMOTER	150862665
chr1	A_17_P00515953	chr1:151629760-151629804	7198.5	7975.5	-0.14787865336664727	S100A8	INSIDE	151629760
chr1	A_17_P00515957	chr1:151630127-151630173	2622.0	1072.0	1.290362779763982	S100A8	INSIDE	151630127
chr1	A_17_P00515959	chr1:151630278-151630330	889.5	378.0	1.2346083710460873	S100A8	PROMOTER	151630278
chr1	A_17_P00515974	chr1:151633470-151633515	6723.0	3910.0	0.7819365420368348	S100A8	PROMOTER	151633470
chr1	A_17_P00516459	chr1:151776396-151776443	8452.0	1920.0	2.138186456326422	S100A5	INSIDE	151776396
chr1	A_17_P00516460	chr1:151776499-151776546	5799.0	2751.5	1.075585809603031	S100A5	INSIDE	151776499
chr1	A_17_P00516555	chr1:151792108-151792156	6433.0	5999.5	0.10064941755977233	S100A3	PROMOTER	151792108
chr1	A_17_P00516561	chr1:151792635-151792689	1616.0	2147.0	-0.4098949931069785	S100A3	PROMOTER	151792635
chr1	A_17_P00516713	chr1:151846723-151846767	636.5	615.5	0.04840165741690069	S100A16	INSIDE	151846723
chr1	A_17_P00516715	chr1:151846903-151846951	2108.5	781.5	1.4318992432794693	S100A16	INSIDE	151846903
chr1	A_17_P00516718	chr1:151847144-151847203	3110.0	1821.0	0.7721836580411268	S100A16	INSIDE	151847144
chr1	A_17_P00516719	chr1:151847297-151847341	65325.0	37134.5	0.814875066369705	S100A16	INSIDE	151847297
chr1	A_17_P00516722	chr1:151847556-151847600	1422.5	912.5	0.6405321885392024	S100A16	INSIDE	151847556
chr1	A_17_P00516730	chr1:151848406-151848450	5241.0	2720.0	0.9462354575002139	S100A16	INSIDE	151848406
chr1	A_17_P00516789	chr1:151854964-151855009	9297.5	6102.5	0.6074424528308339	S100A14	INSIDE	151854964
chr1	A_17_P00516794	chr1:151855411-151855455	7209.0	3990.0	0.8534104027413143	S100A14	PROMOTER	151855411
chr1	A_17_P00516798	chr1:151855681-151855725	4333.0	2032.0	1.0924658344997031	S100A14	PROMOTER	151855681
chr1	A_17_P00516801	chr1:151856121-151856165	5434.5	4400.0	0.3046437827624217	S100A14	PROMOTER	151856121
chr1	A_17_P15130273	chr1:151856379-151856423	4430.5	1261.5	1.812329315674976	S100A14	PROMOTER	151856379
chr1	A_17_P15130276	chr1:151856676-151856720	1241.0	1789.0	-0.5276502719215516	S100A14	PROMOTER	151856676
chr1	A_17_P00516828	chr1:151866043-151866093	1362.0	341.5	1.9957692197219807	S100A13	INSIDE	151866043
chr1	A_17_P00516829	chr1:151866177-151866221	5216.5	5839.5	-0.1627626873118893	S100A13	PROMOTER	151866177
chr1	A_17_P00516835	chr1:151866680-151866724	2445.0	1049.0	1.2208197872623285	S100A13	PROMOTER	151866680
chr1	A_17_P00516837	chr1:151866867-151866911	14661.0	10344.5	0.5031195960037624	S100A13	PROMOTER	151866867
chr1	A_17_P00516845	chr1:151867681-151867725	16233.0	9011.5	0.8490904736892111	S100A1	INSIDE	151867681
chr1	A_17_P00518338	chr1:152207905-152207964	6927.0	2761.0	1.3270397859072023	CREB3L4	INSIDE	152207905
chr1	A_17_P00519517	chr1:152560007-152560055	2805.0	466.0	2.5895989108418753	AQP10	PROMOTER	152560007
chr1	A_17_P00519518	chr1:152560115-152560172	673.0	536.0	0.32837350415254474	AQP10	PROMOTER	152560115
chr1	A_17_P00519548	chr1:152566398-152566442	214.5	46.0	2.2212718814425325	ATP8B2	PROMOTER	152566398
chr1	A_17_P00519554	chr1:152567041-152567085	4152.0	2189.5	0.9232049939052299	ATP8B2	INSIDE	152567041
chr1	A_17_P00519555	chr1:152567155-152567200	6419.0	4231.5	0.6011793943459309	ATP8B2	INSIDE	152567155
chr1	A_17_P00519557	chr1:152567318-152567363	1638.0	930.5	0.8158573015818572	ATP8B2	INSIDE	152567318
chr1	A_17_P00520778	chr1:152846747-152846805	5.0	179.0	-5.161887682376895	ADAR	INSIDE	152846747
chr1	A_17_P00521944	chr1:153101130-153101185	1846.0	590.5	1.6443935882486171	KCNN3	PROMOTER	153101130
chr1	A_17_P00521947	chr1:153101422-153101471	3819.0	1430.0	1.4171797729567623	KCNN3	PROMOTER	153101422
chr1	A_17_P00521995	chr1:153107178-153107225	41529.0	19274.0	1.107463122513884	KCNN3	PROMOTER	153107178
chr1	A_17_P00522280	chr1:153181340-153181384	3191.0	661.0	2.2712864317716206	PMVK	PROMOTER	153181340
chr1	A_17_P00522282	chr1:153181555-153181599	7344.0	5957.5	0.30185901233617474	PMVK	PROMOTER	153181555
chr1	A_17_P00522432	chr1:153203048-153203096	5120.0	3307.0	0.6306207646962477	SHC1	INSIDE	153203048
chr1	A_17_P00522434	chr1:153203163-153203219	6023.0	748.5	3.008408037524576	SHC1	INSIDE	153203163
chr1	A_17_P00522436	chr1:153203866-153203920	4980.0	3718.5	0.42142497014756497	SHC1	INSIDE	153203866
chr1	A_17_P00522441	chr1:153204968-153205012	25214.0	14522.5	0.7959351785559411	SHC1	INSIDE	153204968
chr1	A_17_P00522443	chr1:153205326-153205373	14340.5	5253.0	1.448881836731969	SHC1	INSIDE	153205326
chr1	A_17_P15131366	chr1:153205491-153205535	5356.5	4471.5	0.2605317585948968	SHC1	INSIDE	153205491
chr1	A_17_P00522571	chr1:153227520-153227566	11814.0	6966.5	0.7619915901365429	FLAD1	INSIDE	153227520
chr1	A_17_P00522585	chr1:153231640-153231697	1327.0	395.5	1.7464187708974015	FLAD1	INSIDE	153231640
chr1	A_17_P00522615	chr1:153236500-153236544	11589.0	13398.0	-0.20926157359054218	LENEP	DOWNSTREAM	153236500
chr1	A_17_P00522813	chr1:153268613-153268666	14887.5	6703.5	1.1511150575226723	DCST2	INSIDE	153268613
chr1	A_17_P00522825	chr1:153270529-153270578	11527.0	6675.0	0.7881773462473384	DCST2	INSIDE	153270529
chr1	A_17_P00522827	chr1:153270740-153270784	8440.0	4169.0	1.0175416267861586	DCST2	INSIDE	153270740
chr1	A_17_P00522836	chr1:153272294-153272338	15730.5	8879.0	0.8250954212180945	DCST2	INSIDE	153272294
chr1	A_17_P00522924	chr1:153286319-153286363	4185.5	2237.0	0.9038347210817239	DCST1	INSIDE	153286319
chr1	A_17_P00522925	chr1:153286539-153286583	19214.0	13872.0	0.469982089065408	DCST1	INSIDE	153286539
chr1	A_17_P00522926	chr1:153286667-153286719	1886.5	461.0	2.0328734443807717	DCST1	INSIDE	153286667
chr1	A_17_P00522927	chr1:153286781-153286825	2708.5	2441.0	0.15002179568989882	DCST1	INSIDE	153286781
chr1	A_17_P00523587	chr1:153433369-153433413	4998.0	2962.0	0.7547792607978561	THBS3	INSIDE	153433369
chr1	A_17_P00523589	chr1:153433517-153433561	2737.0	1465.0	0.9016947700553462	THBS3	INSIDE	153433517
chr1	A_17_P00523591	chr1:153433655-153433699	7160.0	4144.5	0.7887615246179709	THBS3	INSIDE	153433655
chr1	A_17_P00523592	chr1:153433760-153433804	1878.5	1308.5	0.5216671915937362	THBS3	INSIDE	153433760
chr1	A_17_P00523594	chr1:153433978-153434032	4340.5	1743.0	1.3162886727387277	THBS3	INSIDE	153433978
chr1	A_17_P00523806	chr1:153492585-153492629	1289.0	1424.0	-0.14369688260474686	SCAMP3	INSIDE	153492585
chr1	A_17_P00523809	chr1:153492820-153492869	32409.0	4781.0	2.761010195284898	SCAMP3	INSIDE	153492820
chr1	A_17_P00523811	chr1:153492971-153493015	54082.0	23980.0	1.1733168459879493	SCAMP3	INSIDE	153492971
chr1	A_17_P00523812	chr1:153493090-153493136	3283.0	2128.0	0.6255165990717911	SCAMP3	INSIDE	153493090
chr1	A_17_P00523819	chr1:153493661-153493705	3402.5	2549.0	0.4166637883691553	SCAMP3	INSIDE	153493661
chr1	A_17_P00523820	chr1:153493764-153493823	2565.0	817.0	1.650550842348733	SCAMP3	INSIDE	153493764
chr1	A_17_P00523900	chr1:153507406-153507457	3811.0	1678.5	1.1829970711146183	CLK2	INSIDE	153507406
chr1	A_17_P00523902	chr1:153507527-153507582	4873.5	1713.0	1.5084330929666407	CLK2	INSIDE	153507527
chr1	A_17_P00523920	chr1:153510266-153510325	96.0	376.0	-1.9696263509564813	CLK2-HCN3	DIVERGENT_PROMOTER	153510266
chr1	A_17_P00525700	chr1:154174532-154174591	579.5	572.0	0.018793514228082373	KIAA0907-RXFP4	DIVERGENT_PROMOTER	154174532
chr1	A_17_P00526295	chr1:154295916-154295960	3089.0	1099.0	1.4909484846784067	RAB25	PROMOTER	154295916
chr1	A_17_P00526749	chr1:154386578-154386622	44292.5	32655.5	0.4397364314718174	SEMA4A	PROMOTER	154386578
chr1	A_17_P00526774	chr1:154389938-154389982	7120.0	1488.0	2.258502714745729	SEMA4A	PROMOTER	154389938
chr1	A_17_P00527075	chr1:154475919-154475972	5848.0	2434.0	1.2646141432387088	PMF1	INSIDE	154475919
chr1	A_17_P00527077	chr1:154476108-154476152	5944.5	1928.5	1.6240763220603784	PMF1	INSIDE	154476108
chr1	A_17_P00527078	chr1:154476221-154476280	4686.0	2088.0	1.1662352422932512	PMF1	INSIDE	154476221
chr1	A_17_P15133004	chr1:154487514-154487558	26724.0	24065.0	0.15119954065671112	SMG5	INSIDE	154487514
chr1	A_17_P00527170	chr1:154487629-154487673	6984.5	3107.0	1.1686345995379894	SMG5	INSIDE	154487629
chr1	A_17_P00527172	chr1:154487802-154487848	16755.5	6905.0	1.2789214189761122	SMG5	INSIDE	154487802
chr1	A_17_P00527372	chr1:154522676-154522720	4118.0	2643.5	0.6394945032513123	TMEM79	INSIDE	154522676
chr1	A_17_P00527645	chr1:154607935-154607993	1649.5	1051.5	0.6495799278331515	RHBG	INSIDE	154607935
chr1	A_17_P00527647	chr1:154608084-154608131	9345.0	4159.0	1.1679579789861643	RHBG	INSIDE	154608084
chr1	A_17_P00527969	chr1:154658457-154658516	477.0	279.0	0.773724144176324	hsa-mir-9-1	PROMOTER	154658457
chr1	A_17_P15133134	chr1:154658642-154658693	1187.5	807.5	0.5563933485243854	hsa-mir-9-1	PROMOTER	154658642
chr1	A_17_P00528440	chr1:154730450-154730500	6815.0	3120.5	1.1269364453383661	MEF2D	INSIDE	154730450
chr1	A_17_P00528441	chr1:154730547-154730602	591.0	272.0	1.1195514789271932	MEF2D	INSIDE	154730547
chr1	A_17_P00529785	chr1:154980723-154980767	5795.5	3727.5	0.6367247809236924	HDGF	INSIDE	154980723
chr1	A_17_P00529790	chr1:154981299-154981348	7940.0	3684.0	1.1078659459389846	HDGF	INSIDE	154981299
chr1	A_17_P00529791	chr1:154981419-154981463	7945.0	5106.5	0.6377124142603864	HDGF	INSIDE	154981419
chr1	A_17_P00530400	chr1:155100765-155100809	16940.0	10516.0	0.6878478276015151	NTRK1	INSIDE	155100765
chr1	A_17_P00544203	chr1:158331448-158331495	4793.5	2058.0	1.2198364500884424	IGSF8	INSIDE	158331448
chr1	A_17_P00544204	chr1:158331560-158331604	10467.5	6186.5	0.7587215745643304	IGSF8	INSIDE	158331560
chr1	A_17_P00544208	chr1:158331934-158331979	5245.0	2104.0	1.3178080681723277	IGSF8	INSIDE	158331934
chr1	A_17_P00544261	chr1:158339489-158339539	666.0	433.5	0.6194901838494272	IGSF8	PROMOTER	158339489
chr1	A_17_P00544642	chr1:158411281-158411340	1837.0	1064.5	0.7871756766590554	ATP1A4	PROMOTER	158411281
chr1	A_17_P00544643	chr1:158411406-158411464	4295.5	2736.5	0.6504942155717883	ATP1A4	PROMOTER	158411406
chr1	A_17_P00544652	chr1:158412814-158412864	7689.0	5238.5	0.5536422119313129	ATP1A4	PROMOTER	158412814
chr1	A_17_P00548180	chr1:159284232-159284276	8933.0	5923.0	0.59281667580748	ARHGAP30	INSIDE	159284232
chr1	A_17_P00548183	chr1:159284540-159284585	5010.0	2232.0	1.166473576253383	ARHGAP30	INSIDE	159284540
chr1	A_17_P00548190	chr1:159285061-159285112	2153.0	1043.0	1.045609161647468	ARHGAP30	INSIDE	159285061
chr1	A_17_P00548205	chr1:159287663-159287707	3262.0	3169.5	0.041501514055787427	ARHGAP30	INSIDE	159287663
chr1	A_17_P15136835	chr1:159309111-159309157	2983.0	1506.5	0.9855633047407494	PVRL4	INSIDE	159309111
chr1	A_17_P00548299	chr1:159309419-159309463	19655.5	1811.5	3.439676352850307	PVRL4	INSIDE	159309419
chr1	A_17_P00548303	chr1:159309954-159309998	31236.5	18140.0	0.7840583549910822	PVRL4	INSIDE	159309954
chr1	A_17_P00548305	chr1:159310088-159310132	59768.0	31232.0	0.9363483090539507	PVRL4	INSIDE	159310088
chr1	A_17_P00548394	chr1:159326150-159326194	12990.5	8510.0	0.6102259236801675	PVRL4-KARCA1	DIVERGENT_PROMOTER	159326150
chr1	A_17_P00548396	chr1:159326523-159326578	5013.5	1418.0	1.821960589743305	PVRL4-KARCA1	DIVERGENT_PROMOTER	159326523
chr1	A_17_P15136872	chr1:159331176-159331227	7585.0	3075.5	1.3023282045307853	PVRL4-KARCA1	DIVERGENT_PROMOTER	159331176
chr1	A_17_P00548678	chr1:159393463-159393513	10239.5	3656.0	1.4858072940156168	UFC1	INSIDE	159393463
chr1	A_17_P00548680	chr1:159393605-159393664	3820.5	1117.0	1.7741322745120363	UFC1	INSIDE	159393605
chr1	A_17_P00548682	chr1:159393780-159393839	1028.5	1148.0	-0.1585808481507538	UFC1	INSIDE	159393780
chr1	A_17_P00548735	chr1:159400215-159400274	7889.0	1742.0	2.179097813630961	USP21	INSIDE	159400215
chr1	A_17_P00548736	chr1:159400335-159400379	4483.0	3282.0	0.4498892605369756	USP21	INSIDE	159400335
chr1	A_17_P00548737	chr1:159400507-159400563	685.0	453.0	0.5965929378016539	USP21	INSIDE	159400507
chr1	A_17_P15136952	chr1:159403848-159403892	7715.5	8374.5	-0.11824340371846502	PPOX	INSIDE	159403848
chr1	A_17_P00549165	chr1:159472334-159472378	21297.0	33675.0	-0.6610277260320526	NR1I3	INSIDE	159472334
chr1	A_17_P15137033	chr1:159472550-159472602	6299.5	1154.0	2.4485941004788634	NR1I3	INSIDE	159472550
chr1	A_17_P00549167	chr1:159472669-159472722	4415.5	1323.5	1.738218619411239	NR1I3	INSIDE	159472669
chr1	A_17_P15137034	chr1:159472810-159472858	12686.5	6211.5	1.0302804993208512	NR1I3	INSIDE	159472810
chr1	A_17_P00549170	chr1:159473000-159473044	4952.0	5257.0	-0.0862284203576112	NR1I3	INSIDE	159473000
chr1	A_17_P00549174	chr1:159474694-159474738	7036.5	7119.5	-0.016917923225127775	NR1I3	PROMOTER	159474694
chr1	A_17_P00549442	chr1:159549955-159550014	4220.0	3746.0	0.1718920993515022	MPZ-SDHC	DIVERGENT_PROMOTER	159549955
chr1	A_17_P00549445	chr1:159550224-159550269	11306.5	3539.0	1.6757387360059135	MPZ-SDHC	DIVERGENT_PROMOTER	159550224
chr1	A_17_P00549910	chr1:159742432-159742489	5087.0	2583.0	0.9777674507446288	FCGR2A	INSIDE	159742432
chr1	A_17_P00549912	chr1:159742607-159742659	3824.0	2152.0	0.8294044454241244	FCGR2A	INSIDE	159742607
chr1	A_17_P00549979	chr1:159759757-159759811	6926.0	3874.0	0.8381984335939746	HSPA6	PROMOTER	159759757
chr1	A_17_P15137471	chr1:159761269-159761312	1295.0	698.0	0.8916531563642641	HSPA6	INSIDE	159761269
chr1	A_17_P15137576	chr1:159963014-159963058	16956.5	8173.5	1.052812516446789	FCRLB	INSIDE	159963014
chr1	A_17_P00552305	chr1:160306873-160306918	333.5	433.5	-0.37834523203724996	NOS1AP	INSIDE	160306873
chr1	A_17_P00554009	chr1:160612009-160612061	1350.0	671.0	1.00857473573801	C1orf111	INSIDE	160612009
chr1	A_17_P00567793	chr1:163589032-163589076	3927.0	1649.0	1.2518361992289297	LMX1A	INSIDE	163589032
chr1	A_17_P00567807	chr1:163591188-163591238	5097.5	2936.0	0.7959379020607461	LMX1A	INSIDE	163591188
chr1	A_17_P15139860	chr1:163591380-163591424	1450.0	812.0	0.8365012677171206	LMX1A	INSIDE	163591380
chr1	A_17_P00568329	chr1:163680719-163680778	2127.0	1291.0	0.7203310326534815	RXRG	INSIDE	163680719
chr1	A_17_P00568331	chr1:163680912-163680960	8499.0	2946.0	1.5285356720634051	RXRG	INSIDE	163680912
chr1	A_17_P00580075	chr1:166339419-166339470	677.0	566.5	0.25707987775448116	GPR161	INSIDE	166339419
chr1	A_17_P00580077	chr1:166339626-166339683	1827.0	510.0	1.8409074817686308	GPR161	INSIDE	166339626
chr1	A_17_P00580190	chr1:166370780-166370825	8952.5	4286.5	1.0624904701463844	GPR161	INSIDE	166370780
chr1	A_17_P00594586	chr1:169718470-169718520	9093.0	6208.0	0.5506277953183575	BAT2D1	PROMOTER	169718470
chr1	A_17_P00609878	chr1:173429093-173429137	19475.0	12265.5	0.6670172820948563	chr1:173429093-173429137	Unknown	173429093
chr1	A_17_P00626406	chr1:176775065-176775111	4212.5	1577.5	1.4170366810866717	FLJ35530	PROMOTER	176775065
chr1	A_17_P00630355	chr1:177823967-177824023	4119.0	2876.0	0.518230450428959	TDRD5	PROMOTER	177823967
chr1	A_17_P00630362	chr1:177824807-177824851	8704.0	5408.5	0.6864500258675296	TDRD5	PROMOTER	177824807
chr1	A_17_P00630364	chr1:177824989-177825033	7033.0	4327.0	0.7007730965460163	TDRD5	PROMOTER	177824989
chr1	A_17_P00630366	chr1:177825141-177825191	3005.5	573.0	2.390997975964714	TDRD5	PROMOTER	177825141
chr1	A_17_P15147823	chr1:177980610-177980660	772.0	507.0	0.60661510026474	C1orf76	INSIDE	177980610
chr1	A_17_P15147825	chr1:177980790-177980846	690.5	283.0	1.2868393614261686	C1orf76	INSIDE	177980790
chr1	A_17_P00630806	chr1:177981080-177981131	1591.0	544.0	1.5482552790807085	C1orf76	INSIDE	177981080
chr1	A_17_P00647470	chr1:181707791-181707835	6413.0	3510.0	0.8695283766458708	SMG7	PROMOTER	181707791
chr1	A_17_P15150501	chr1:181707897-181707941	22879.5	13232.0	0.7900243847233924	SMG7	PROMOTER	181707897
chr1	A_17_P00662991	chr1:184916163-184916221	508.5	3214.5	-2.6602746715402037	PTGS2	PROMOTER	184916163
chr1	A_17_P00662994	chr1:184916453-184916497	26532.0	6545.5	2.0191581243895054	PTGS2	PROMOTER	184916453
chr1	A_17_P00662996	chr1:184916645-184916689	27427.0	6634.0	2.047645909766438	PTGS2	PROMOTER	184916645
chr1	A_17_P00706593	chr1:194883415-194883474	197.0	107.5	0.873858969866916	CFH	PROMOTER	194883415
chr1	A_17_P00711558	chr1:196144454-196144512	1891.5	1524.0	0.311667873556054	LHX9	PROMOTER	196144454
chr1	A_17_P00711559	chr1:196144573-196144623	4972.0	1410.0	1.818131133766329	LHX9	PROMOTER	196144573
chr1	A_17_P00711562	chr1:196144785-196144837	3563.0	3366.0	0.08205730680335026	LHX9	PROMOTER	196144785
chr1	A_17_P00721097	chr1:198265242-198265286	8210.0	3703.0	1.1486876724935373	NR5A2	INSIDE	198265242
chr1	A_17_P00721099	chr1:198265451-198265505	10113.0	1744.0	2.53573908792844	NR5A2	INSIDE	198265451
chr1	A_17_P00721101	chr1:198265637-198265681	6342.0	1730.0	1.8741658395797522	NR5A2	INSIDE	198265637
chr1	A_17_P00725171	chr1:199106046-199106090	16323.5	6816.5	1.2598473573496396	GPR25	PROMOTER	199106046
chr1	A_17_P00725196	chr1:199110121-199110175	728.5	381.5	0.9332459152299821	GPR25	DOWNSTREAM	199110121
chr1	A_17_P00725199	chr1:199110372-199110418	1422.5	701.0	1.0209423031833214	GPR25	DOWNSTREAM	199110372
chr1	A_17_P00727131	chr1:199448473-199448517	2111.5	1352.5	0.6426396530871246	DKFZp434B1231	INSIDE	199448473
chr1	A_17_P00728114	chr1:199617351-199617395	16384.5	16466.5	-0.007202291500993471	LAD1	INSIDE	199617351
chr1	A_17_P15161664	chr1:199617652-199617696	10359.5	10140.5	0.030825583809039905	LAD1	INSIDE	199617652
chr1	A_17_P00728118	chr1:199618361-199618405	9805.0	4970.5	0.9801266455840295	LAD1	INSIDE	199618361
chr1	A_17_P00728532	chr1:199705274-199705318	2073.0	1241.0	0.7402170009790582	PHLDA3	PROMOTER	199705274
chr1	A_17_P00728534	chr1:199705481-199705525	4272.0	2831.0	0.5935998977818068	PHLDA3	PROMOTER	199705481
chr1	A_17_P00728747	chr1:199743146-199743191	4312.5	1985.0	1.119385449409936	CSRP1	PROMOTER	199743146
chr1	A_17_P00731162	chr1:200182393-200182439	2923.0	2312.0	0.33830843130537397	LMOD1-TIMM17A	DIVERGENT_PROMOTER	200182393
chr1	A_17_P00731409	chr1:200241664-200241708	65441.0	65364.5	0.0016874853612583245	RNPEP	INSIDE	200241664
chr1	A_17_P00731441	chr1:200246263-200246309	4752.0	2569.0	0.8873279458999489	ELF3	INSIDE	200246263
chr1	A_17_P00731445	chr1:200246713-200246757	1976.5	927.5	1.0915287683114483	ELF3	INSIDE	200246713
chr1	A_17_P00731448	chr1:200247000-200247044	10977.0	5513.5	0.993443476077201	ELF3	INSIDE	200247000
chr1	A_17_P00731450	chr1:200247144-200247189	9731.0	3044.5	1.6763827573166747	ELF3	INSIDE	200247144
chr1	A_17_P00731453	chr1:200247754-200247799	2570.5	1379.0	0.8984265552363465	ELF3	INSIDE	200247754
chr1	A_17_P00731464	chr1:200248846-200248890	4482.0	2823.0	0.6669135200607004	ELF3	INSIDE	200248846
chr1	A_17_P00731975	chr1:200395027-200395071	11182.0	11235.0	-0.0068218744380076244	PTPN7	INSIDE	200395027
chr1	A_17_P00731976	chr1:200395194-200395238	11697.0	11123.5	0.07252775828491033	PTPN7	INSIDE	200395194
chr1	A_17_P15162340	chr1:200395641-200395685	56526.5	65394.5	-0.210241931889821	PTPN7	INSIDE	200395641
chr1	A_17_P00731982	chr1:200395818-200395862	9024.0	4580.5	0.9782619785523813	PTPN7	PROMOTER	200395818
chr1	A_17_P00731985	chr1:200396065-200396109	13358.5	7293.5	0.8730748141008564	PTPN7	PROMOTER	200396065
chr1	A_17_P00731991	chr1:200397007-200397051	19060.5	16856.5	0.17728095155972956	PTPN7	PROMOTER	200397007
chr1	A_17_P00731994	chr1:200397407-200397458	1053.5	454.5	1.2128381146231992	PTPN7	PROMOTER	200397407
chr1	A_17_P15162347	chr1:200397904-200397948	6788.0	7737.0	-0.18878770896770694	PTPN7	PROMOTER	200397904
chr1	A_17_P15162513	chr1:200450942-200450996	6804.0	4695.5	0.5351043496584015	LGR6	INSIDE	200450942
chr1	A_17_P00732228	chr1:200451131-200451189	1538.0	717.0	1.1010104792599218	LGR6	INSIDE	200451131
chr1	A_17_P00736016	chr1:201364989-201365044	1390.0	654.0	1.0877223421127875	ADORA1	INSIDE	201364989
chr1	A_17_P00736912	chr1:201540233-201540286	4846.5	3070.0	0.6587045957289782	BTG2	PROMOTER	201540233
chr1	A_17_P00737854	chr1:201728072-201728116	4250.5	3874.5	0.1336224159183442	OPTC	PROMOTER	201728072
chr1	A_17_P00740561	chr1:202389781-202389825	14611.5	6399.5	1.1910731959067304	ETNK2	PROMOTER	202389781
chr1	A_17_P00740562	chr1:202389890-202389940	934.0	457.0	1.031228384651592	ETNK2	PROMOTER	202389890
chr1	A_17_P00740566	chr1:202390469-202390517	1942.5	1069.5	0.8609781161300281	ETNK2	PROMOTER	202390469
chr1	A_17_P00740568	chr1:202390640-202390684	3144.5	2958.0	0.08820858315173535	REN	INSIDE	202390640
chr1	A_17_P00740577	chr1:202391684-202391730	2785.0	768.5	1.857560162536623	REN	INSIDE	202391684
chr1	A_17_P00740578	chr1:202391825-202391869	7306.0	5597.5	0.38429913062205845	REN	INSIDE	202391825
chr1	A_17_P00740583	chr1:202392536-202392587	1687.0	541.0	1.6407594744607508	REN	INSIDE	202392536
chr1	A_17_P00740779	chr1:202435349-202435408	852.5	446.0	0.9346561239912301	GOLT1A	INSIDE	202435349
chr1	A_17_P00741755	chr1:202597578-202597622	20201.5	23496.0	-0.21795275095589636	PLEKHA6	PROMOTER	202597578
chr1	A_17_P00747662	chr1:203742892-203742946	1498.0	1758.5	-0.23130771116655582	PCTK3	INSIDE	203742892
chr1	A_17_P15166477	chr1:203985137-203985181	11011.0	13140.0	-0.2550197777364012	NUCKS1	INSIDE	203985137
chr1	A_17_P00748949	chr1:203989220-203989279	919.5	367.0	1.3250695115687248	NUCKS1	PROMOTER	203989220
chr1	A_17_P00749708	chr1:204179293-204179349	1387.0	932.0	0.5735659276693226	SLC26A9	PROMOTER	204179293
chr1	A_17_P00753018	chr1:205105585-205105632	12966.5	2970.5	2.126011417083365	IL20	PROMOTER	205105585
chr1	A_17_P15167580	chr1:205105752-205105803	3141.5	1638.0	0.9395182231050961	IL20	INSIDE	205105752
chr1	A_17_P00753285	chr1:205165055-205165114	724.0	1257.0	-0.7959230473373026	FAIM3	PROMOTER	205165055
chr1	A_17_P00753856	chr1:205262152-205262197	1413.5	735.0	0.9434557281074485	C1orf116	INSIDE	205262152
chr1	A_17_P00753872	chr1:205264607-205264659	2457.0	678.0	1.857540679225821	C1orf116	INSIDE	205264607
chr1	A_17_P00753874	chr1:205264778-205264823	13839.5	7832.0	0.8213391514933053	C1orf116	INSIDE	205264778
chr1	A_17_P00774129	chr1:209566487-209566531	1199.0	2141.0	-0.8364531369712859	TRAF5	PROMOTER	209566487
chr1	A_17_P00774140	chr1:209568591-209568635	10314.5	6599.0	0.64435456476767	TRAF5	INSIDE	209568591
chr1	A_17_P15171152	chr1:209568711-209568770	1444.5	623.5	1.2121087387349454	TRAF5	INSIDE	209568711
chr1	A_17_P00774656	chr1:209732337-209732381	4822.0	4491.0	0.10259492882295317	RD3	INSIDE	209732337
chr1	A_17_P00775062	chr1:209823645-209823704	6831.5	3880.0	0.8161457350287806	SLC30A1	PROMOTER	209823645
chr1	A_17_P00777826	chr1:210523130-210523189	3137.0	1585.5	0.9844476517397637	PPP2R5A	PROMOTER	210523130
chr1	A_17_P15171722	chr1:210523636-210523693	5786.0	1542.5	1.9072958338928196	PPP2R5A	PROMOTER	210523636
chr1	A_17_P00779374	chr1:210864715-210864759	25411.0	15646.0	0.6996592808584328	FAM71A	INSIDE	210864715
chr1	A_17_P00779376	chr1:210865057-210865101	65390.5	65378.5	2.647774402077849E-4	FAM71A	INSIDE	210865057
chr1	A_17_P00780529	chr1:211191259-211191303	6765.0	6828.5	-0.013478765802730951	VASH2	INSIDE	211191259
chr1	A_17_P00785827	chr1:212226297-212226356	5998.0	3890.5	0.6245259425310931	PROX1	PROMOTER	212226297
chr1	A_17_P00785845	chr1:212228581-212228640	2118.0	697.0	1.6034720281239134	PROX1	INSIDE	212228581
chr1	A_17_P00791597	chr1:213322433-213322477	16061.0	6806.0	1.2386826652146974	KCNK2	PROMOTER	213322433
chr1	A_17_P00791599	chr1:213322552-213322596	10043.0	5594.0	0.8442381301453278	KCNK2	PROMOTER	213322552
chr1	A_17_P00819954	chr1:218931276-218931330	5802.0	2100.0	1.4661609676445124	C1orf115	INSIDE	218931276
chr1	A_17_P15176779	chr1:219029010-219029054	1649.5	1603.0	0.04125435241038262	MOSC1	INSIDE	219029010
chr1	A_17_P00820748	chr1:219118447-219118496	2315.0	1140.0	1.0219783690954947	HLX1	PROMOTER	219118447
chr1	A_17_P00820763	chr1:219121471-219121515	3510.5	850.5	2.0452933870064	HLX1	INSIDE	219121471
chr1	A_17_P00820764	chr1:219121615-219121674	3931.0	2595.0	0.5991618251788507	HLX1	INSIDE	219121615
chr1	A_17_P00824712	chr1:219981365-219981411	65320.0	29704.5	1.136843286274044	DUSP10	PROMOTER	219981365
chr1	A_17_P00835587	chr1:224134608-224134652	6320.0	4384.0	0.5276767601039386	TMEM63A	INSIDE	224134608
chr1	A_17_P00835589	chr1:224134790-224134834	5305.5	3143.5	0.7551169566436166	TMEM63A	INSIDE	224134790
chr1	A_17_P00835771	chr1:224176140-224176184	2013.0	1783.0	0.17504046929634495	PYCR2	INSIDE	224176140
chr1	A_17_P00837648	chr1:224663717-224663776	623.5	384.0	0.699283249108514	PARP1	PROMOTER	224663717
chr1	A_17_P00840138	chr1:225195619-225195665	1536.5	1617.5	-0.07411794528690764	CABC1	INSIDE	225195619
chr1	A_17_P00841857	chr1:225573486-225573530	7034.0	3683.5	0.9332680923386003	CDC42BPA	PROMOTER	225573486
chr1	A_17_P00842584	chr1:225813111-225813160	11347.5	2333.0	2.2821162758410565	ZNF678	PROMOTER	225813111
chr1	A_17_P15187566	chr1:225813288-225813334	13674.5	7637.5	0.8403157026478231	ZNF678	PROMOTER	225813288
chr1	A_17_P15187568	chr1:225813433-225813477	10176.5	6394.0	0.6704508119007732	ZNF678	PROMOTER	225813433
chr1	A_17_P00842587	chr1:225813916-225813960	6044.5	3255.0	0.8929654615335305	ZNF678	PROMOTER	225813916
chr1	A_17_P00843078	chr1:225990403-225990447	13706.5	8383.0	0.7093216866566444	JMJD4	PROMOTER	225990403
chr1	A_17_P00843079	chr1:225990565-225990609	40207.0	24748.0	0.7001347560249378	JMJD4	PROMOTER	225990565
chr1	A_17_P00843085	chr1:225991871-225991930	2962.0	1357.0	1.1261509198699937	JMJD4	PROMOTER	225991871
chr1	A_17_P00843089	chr1:225992210-225992269	2078.0	489.0	2.087289283951978	JMJD4	PROMOTER	225992210
chr1	A_17_P15187716	chr1:225993822-225993866	50972.0	36923.5	0.4651656483425041	JMJD4	PROMOTER	225993822
chr1	A_17_P00843097	chr1:225993917-225993976	14754.5	5243.0	1.4926905806303403	JMJD4	PROMOTER	225993917
chr1	A_17_P15188021	chr1:226204750-226204794	7531.0	15834.5	-1.072157962395374	WNT9A	PROMOTER	226204750
chr1	A_17_P15188023	chr1:226205082-226205136	3720.0	5531.5	-0.5723681338316612	WNT9A	PROMOTER	226205082
chr1	A_17_P15188205	chr1:226257934-226257978	2077.0	672.0	1.6279680780658872	WNT3A	PROMOTER	226257934
chr1	A_17_P15188207	chr1:226258102-226258161	593.5	253.5	1.2272622826385664	WNT3A	PROMOTER	226258102
chr1	A_17_P00844027	chr1:226259037-226259081	2068.0	1211.0	0.7720373206206059	WNT3A	PROMOTER	226259037
chr1	A_17_P00844509	chr1:226356477-226356521	11785.5	5600.0	1.0735142339605797	C1orf35	INSIDE	226356477
chr1	A_17_P15188412	chr1:226356628-226356672	7492.0	5267.0	0.5083694400890887	C1orf35	INSIDE	226356628
chr1	A_17_P00844548	chr1:226363220-226363265	6422.5	7284.0	-0.18159593718865902	MRPL55	INSIDE	226363220
chr1	A_17_P15188454	chr1:226395862-226395908	2404.0	1207.0	0.994011219956164	GUK1	INSIDE	226395862
chr1	A_17_P00844628	chr1:226401196-226401240	698.0	1003.5	-0.5237416751529648	GUK1	INSIDE	226401196
chr1	A_17_P00844635	chr1:226401958-226402002	9429.0	8561.0	0.13932544693491655	GUK1	INSIDE	226401958
chr1	A_17_P00844637	chr1:226402135-226402179	6173.5	2041.0	1.5968124595180866	GUK1	INSIDE	226402135
chr1	A_17_P00844639	chr1:226402399-226402449	21170.5	15443.0	0.45510230121688094	GUK1	INSIDE	226402399
chr1	A_17_P00844669	chr1:226406301-226406345	62593.5	39156.5	0.6767610332302649	GJA12	INSIDE	226406301
chr1	A_17_P00844670	chr1:226406446-226406490	3683.0	2423.5	0.6037893147333379	GJA12	INSIDE	226406446
chr1	A_17_P00844720	chr1:226416280-226416324	15410.0	21728.0	-0.4956885228425841	C1orf69	PROMOTER	226416280
chr1	A_17_P00844953	chr1:226473338-226473382	7056.0	4594.5	0.6189426932374068	OBSCN	INSIDE	226473338
chr1	A_17_P15189021	chr1:226662521-226662565	1234.0	838.0	0.5583202454500664	TRIM17	INSIDE	226662521
chr1	A_17_P00845831	chr1:226662657-226662701	3780.0	1255.0	1.5906988702703007	TRIM17	INSIDE	226662657
chr1	A_17_P00845833	chr1:226662939-226662983	11736.5	2588.0	2.1810927168842524	TRIM17	INSIDE	226662939
chr1	A_17_P00845838	chr1:226663704-226663748	5142.0	2914.0	0.8193287327691435	TRIM17	INSIDE	226663704
chr1	A_17_P00845840	chr1:226663847-226663891	6301.0	2991.0	1.0749528991955108	TRIM17	INSIDE	226663847
chr1	A_17_P00845858	chr1:226669305-226669349	647.0	392.0	0.7229120578772994	TRIM17	INSIDE	226669305
chr1	A_17_P00845859	chr1:226669529-226669581	7326.0	2128.0	1.7835275502073697	TRIM17	INSIDE	226669529
chr1	A_17_P00849203	chr1:227543072-227543125	1390.0	930.5	0.5790068275517183	C1orf96	INSIDE	227543072
chr1	A_17_P00849223	chr1:227548431-227548482	530.0	304.5	0.7995501315442293	C1orf96	PROMOTER	227548431
chr1	A_17_P00849527	chr1:227634520-227634564	16330.0	7439.0	1.1343441881102347	ACTA1	INSIDE	227634520
chr1	A_17_P00855399	chr1:228914317-228914361	3401.0	4041.0	-0.24875334547561748	AGT	INSIDE	228914317
chr1	A_17_P00855413	chr1:228916652-228916701	2581.0	1281.0	1.0106596657523232	AGT	PROMOTER	228916652
chr1	A_17_P00855414	chr1:228916759-228916803	5459.5	3843.0	0.5065358537643401	AGT	PROMOTER	228916759
chr1	A_17_P00855545	chr1:228949678-228949722	2376.5	2024.5	0.23127275862587823	CAPN9	PROMOTER	228949678
chr1	A_17_P00855548	chr1:228949926-228949970	11303.0	6411.0	0.8180844243575964	CAPN9	INSIDE	228949926
chr1	A_17_P00855555	chr1:228950687-228950731	9021.0	10050.0	-0.15583622765849428	CAPN9	INSIDE	228950687
chr1	A_17_P00858852	chr1:229623346-229623390	24409.5	13120.0	0.8956750235486347	EGLN1	INSIDE	229623346
chr1	A_17_P00864090	chr1:230717157-230717201	24092.5	16876.5	0.5135683690708172	SIPA1L2	INSIDE	230717157
chr1	A_17_P00867969	chr1:231461141-231461194	1161.0	630.0	0.8819442384782875	PCNXL2	INSIDE	231461141
chr1	A_17_P00870604	chr1:232107965-232108010	10378.0	6193.0	0.7448180898212218	SLC35F3	INSIDE	232107965
chr1	A_17_P00870606	chr1:232108138-232108183	27046.0	8538.0	1.663445173049625	SLC35F3	INSIDE	232108138
chr1	A_17_P00876892	chr1:233556727-233556771	5167.5	2507.5	1.0432167828132668	ARID4B	INSIDE	233556727
chr1	A_17_P00876893	chr1:233556844-233556894	388.5	155.0	1.3256463831334724	ARID4B	INSIDE	233556844
chr1	A_17_P00911046	chr1:241485364-241485408	1637.0	2232.0	-0.44728270535503406	CEP170-SDCCAG8	DIVERGENT_PROMOTER	241485364
chr1	A_17_P00914967	chr1:242284453-242284507	459.5	300.5	0.612699870577849	ZNF238	INSIDE	242284453
chr1	A_17_P00914973	chr1:242284960-242285004	5984.5	3839.5	0.6403122684337936	ZNF238	INSIDE	242284960
chr1	A_17_P00914975	chr1:242285167-242285213	1946.5	449.0	2.1160949946061365	ZNF238	INSIDE	242285167
chr1	A_17_P00920103	chr1:243584429-243584473	5175.5	1696.0	1.6095620768026349	KIF26B	INSIDE	243584429
chr1	A_17_P00920105	chr1:243584625-243584676	4120.5	700.5	2.5563624553661946	KIF26B	INSIDE	243584625
chr1	A_17_P00920106	chr1:243584733-243584778	20435.5	9221.5	1.1480041940849786	KIF26B	INSIDE	243584733
chr1	A_17_P00920109	chr1:243585806-243585850	11380.0	7121.5	0.6762475047897034	KIF26B	INSIDE	243585806
chr1	A_17_P15204168	chr1:245019804-245019848	4299.0	5894.0	-0.45524595014069824	chr1:245019804-245019848	Unknown	245019804
chr1	A_17_P15204169	chr1:245020021-245020065	3023.5	1538.5	0.9746951353180073	chr1:245020021-245020065	Unknown	245020021
chr1	A_17_P00926964	chr1:245020248-245020294	14783.0	3805.0	1.9579707148328112	chr1:245020248-245020294	Unknown	245020248
chr1	A_17_P00926967	chr1:245020652-245020698	2092.0	4936.0	-1.2384595429024765	chr1:245020652-245020698	Unknown	245020652
chr1	A_17_P00926972	chr1:245021409-245021453	2431.5	1072.0	1.1815416857809256	chr1:245021409-245021453	Unknown	245021409
chr1	A_17_P00928091	chr1:245344941-245344985	11309.5	9233.0	0.2926637565365733	FLJ45717	PROMOTER	245344941
chr1	A_17_P00928093	chr1:245345111-245345155	4300.5	1129.0	1.929458919188679	FLJ45717	PROMOTER	245345111
chr1	A_17_P00928095	chr1:245345372-245345419	3689.0	2785.0	0.40555246146742446	FLJ45717	PROMOTER	245345372
chr1	A_17_P00929056	chr1:245681464-245681508	7609.5	4474.0	0.7662364047931767	OR2B11	INSIDE	245681464
chr1	A_17_P00929389	chr1:245761997-245762045	867.5	286.5	1.5983286187087187	OR2C3	INSIDE	245761997
chr1	A_17_P00929390	chr1:245762117-245762168	13745.0	8955.0	0.618141569526992	OR2C3	INSIDE	245762117
chr1	A_17_P00929395	chr1:245762496-245762555	283.0	149.5	0.9206565686337774	OR2C3	INSIDE	245762496
chr1	A_17_P00932188	chr1:246634061-246634120	971.5	676.0	0.5231907493031602	OR2T1	PROMOTER	246634061
chr1	A_17_P00932191	chr1:246634317-246634376	139.5	38.0	1.876193798385602	OR2T1	PROMOTER	246634317
chr2	A_17_P00948731	chr2:3622503-3622547	17658.0	12328.0	0.5183831811467658	COLEC11	INSIDE	3622503
chr2	A_17_P15211273	chr2:3681679-3681724	2904.0	6586.0	-1.1813610585995968	ALLC	PROMOTER	3681679
chr2	A_17_P15215758	chr2:9265157-9265201	1110.0	1748.0	-0.65514550826313	DDEF2	INSIDE	9265157
chr2	A_17_P00979408	chr2:9265573-9265621	116.0	162.0	-0.4818690077570527	DDEF2	INSIDE	9265573
chr2	A_17_P15216646	chr2:10201152-10201196	5056.5	11726.0	-1.2134999286911066	C2orf48	INSIDE	10201152
chr2	A_17_P00983792	chr2:10201709-10201753	4503.5	792.5	2.5065638210759555	C2orf48	INSIDE	10201709
chr2	A_17_P00983794	chr2:10201867-10201926	5912.0	1267.5	2.221660522255448	C2orf48	INSIDE	10201867
chr2	A_17_P00985343	chr2:10510978-10511036	1521.0	812.0	0.9054685205393205	ODC1	PROMOTER	10510978
chr2	A_17_P15217256	chr2:10746989-10747033	1891.5	745.5	1.3432505187659336	NOL10	INSIDE	10746989
chr2	A_17_P00986421	chr2:10747089-10747141	520.0	344.0	0.5961030583263566	NOL10	INSIDE	10747089
chr2	A_17_P15217392	chr2:10872345-10872391	19310.5	4750.5	2.0232342467687063	PDIA6	PROMOTER	10872345
chr2	A_17_P00986903	chr2:10872630-10872674	7362.0	5755.0	0.35528182136446845	PDIA6	PROMOTER	10872630
chr2	A_17_P00988279	chr2:11189729-11189780	2947.0	4172.0	-0.5014920973957655	C2orf50	PROMOTER	11189729
chr2	A_17_P00988281	chr2:11190203-11190252	895.0	867.0	0.04585568892978375	C2orf50	PROMOTER	11190203
chr2	A_17_P00990054	chr2:11595827-11595871	33514.5	14164.0	1.2425566617180677	GREB1	PROMOTER	11595827
chr2	A_17_P00990430	chr2:11667309-11667358	2117.5	730.5	1.5354057914160626	GREB1	INSIDE	11667309
chr2	A_17_P00990432	chr2:11667492-11667551	356.0	97.5	1.8684031172167872	GREB1	INSIDE	11667492
chr2	A_17_P00990450	chr2:11670696-11670745	4169.0	2490.0	0.7435556298529455	GREB1	INSIDE	11670696
chr2	A_17_P15218077	chr2:11670836-11670891	3879.0	2390.0	0.6986741576632997	GREB1	INSIDE	11670836
chr2	A_17_P01019042	chr2:17923904-17923948	6180.5	5378.5	0.2005196780048035	KCNS3	INSIDE	17923904
chr2	A_17_P01026139	chr2:19420669-19420726	2444.0	1227.0	0.9941090361558247	OSR1	INSIDE	19420669
chr2	A_17_P01026143	chr2:19421056-19421106	2780.5	758.0	1.8750745836336058	OSR1	INSIDE	19421056
chr2	A_17_P01030599	chr2:20291395-20291446	605.0	486.5	0.3144953373808453	SDC1	PROMOTER	20291395
chr2	A_17_P01030601	chr2:20291638-20291696	1472.5	527.5	1.4810246351232759	SDC1	PROMOTER	20291638
chr2	A_17_P01030604	chr2:20292164-20292223	1627.5	816.0	0.9960164860815023	SDC1	PROMOTER	20292164
chr2	A_17_P01032801	chr2:20727852-20727897	12326.0	17276.0	-0.48706452543841233	GDF7	PROMOTER	20727852
chr2	A_17_P01032805	chr2:20728210-20728254	28072.0	41270.5	-0.5559790641244281	GDF7	PROMOTER	20728210
chr2	A_17_P01034610	chr2:21121407-21121455	4615.5	2591.5	0.8326995506700017	APOB	PROMOTER	21121407
chr2	A_17_P01052965	chr2:24994067-24994111	1424.0	973.0	0.5494374361852862	ADCY3	INSIDE	24994067
chr2	A_17_P01054138	chr2:25245183-25245227	13079.0	7485.0	0.8051780174371741	POMC	PROMOTER	25245183
chr2	A_17_P01054140	chr2:25245387-25245439	18723.5	4927.5	1.9259223679772213	POMC	PROMOTER	25245387
chr2	A_17_P15226810	chr2:25419485-25419529	65418.5	65356.5	0.0013679541079979964	DNMT3A	PROMOTER	25419485
chr2	A_17_P01057464	chr2:26057212-26057256	2574.0	2769.0	-0.10535300014622866	KIF3C	INSIDE	26057212
chr2	A_17_P01059389	chr2:26554251-26554302	1180.5	794.0	0.5721871290856849	OTOF	INSIDE	26554251
chr2	A_17_P01059391	chr2:26554449-26554493	3949.5	1097.0	1.8481064963640261	OTOF	PROMOTER	26554449
chr2	A_17_P01059428	chr2:26559813-26559857	3826.5	1841.5	1.0551440024238903	OTOF	PROMOTER	26559813
chr2	A_17_P01059905	chr2:26637795-26637839	3304.5	2036.5	0.6983401814186244	OTOF	PROMOTER	26637795
chr2	A_17_P01059907	chr2:26638087-26638132	4014.5	2767.0	0.5368976694634745	OTOF	PROMOTER	26638087
chr2	A_17_P15227697	chr2:26716058-26716105	5116.5	2523.5	1.0197311690361337	CIB4	INSIDE	26716058
chr2	A_17_P01060313	chr2:26716824-26716868	3077.0	1637.5	0.9100295370213699	CIB4	INSIDE	26716824
chr2	A_17_P01060314	chr2:26716944-26716988	7539.0	5126.0	0.5565396933102341	CIB4	INSIDE	26716944
chr2	A_17_P01062188	chr2:27129525-27129576	11901.0	3481.0	1.7735090841427543	AGBL5	INSIDE	27129525
chr2	A_17_P01062191	chr2:27129807-27129864	6718.0	2475.5	1.4403118462723379	AGBL5	INSIDE	27129807
chr2	A_17_P01062663	chr2:27214700-27214744	1219.0	1635.5	-0.4240336334625663	C2orf53	INSIDE	27214700
chr2	A_17_P01062907	chr2:27283113-27283162	1576.0	493.0	1.6766079830784648	C2orf28	PROMOTER	27283113
chr2	A_17_P01062908	chr2:27283222-27283274	1051.5	356.0	1.5624997037653816	C2orf28	PROMOTER	27283222
chr2	A_17_P01062910	chr2:27283359-27283408	1249.0	746.0	0.7435259413527194	C2orf28	PROMOTER	27283359
chr2	A_17_P01062915	chr2:27283818-27283862	12284.0	9773.0	0.3299070206664441	C2orf28	PROMOTER	27283818
chr2	A_17_P01062916	chr2:27283918-27283963	16621.0	1690.0	3.29791203263258	C2orf28	PROMOTER	27283918
chr2	A_17_P01062922	chr2:27284421-27284479	2181.0	445.0	2.2931125287869905	C2orf28	PROMOTER	27284421
chr2	A_17_P01063263	chr2:27338289-27338339	3251.0	925.0	1.8133582852866814	SLC30A3	INSIDE	27338289
chr2	A_17_P01063301	chr2:27348208-27348267	1537.5	760.5	1.015566257389468	SLC30A3-DNAJC5G	DIVERGENT_PROMOTER	27348208
chr2	A_17_P01063303	chr2:27348697-27348741	7925.0	4269.0	0.8925127726664934	SLC30A3-DNAJC5G	DIVERGENT_PROMOTER	27348697
chr2	A_17_P01063332	chr2:27354514-27354565	4492.0	8691.5	-0.9522472545730546	DNAJC5G	INSIDE	27354514
chr2	A_17_P15228382	chr2:27354715-27354768	10343.0	2167.5	2.2545508032805985	DNAJC5G	INSIDE	27354715
chr2	A_17_P01063498	chr2:27388173-27388225	1416.5	568.0	1.3183677668734164	MPV17	INSIDE	27388173
chr2	A_17_P01064045	chr2:27517149-27517193	2889.0	2555.0	0.17724691273963178	NRBP1	INSIDE	27517149
chr2	A_17_P01064336	chr2:27570172-27570231	541.5	1268.5	-1.228090276455612	FNDC4	INSIDE	27570172
chr2	A_17_P01065963	chr2:27966913-27966957	2208.0	1703.0	0.3746617370996267	RBKS-BRE	DIVERGENT_PROMOTER	27966913
chr2	A_17_P15229403	chr2:28887229-28887273	2199.0	2012.0	0.1282172990494411	SPDYA	PROMOTER	28887229
chr2	A_17_P01086452	chr2:32357095-32357154	1729.5	382.0	2.1787104703371796	YIPF4	INSIDE	32357095
chr2	A_17_P01086454	chr2:32357247-32357306	1024.0	819.0	0.3222803583589914	YIPF4	INSIDE	32357247
chr2	A_17_P01087961	chr2:32706155-32706207	3294.5	1478.0	1.1564132572799322	TTC27	PROMOTER	32706155
chr2	A_17_P01092988	chr2:33806112-33806157	951.0	546.0	0.800544389940711	chr2:033806112-033806157	Unknown	33806112
chr2	A_17_P01108044	chr2:37315585-37315644	104.5	240.0	-1.1995314635276357	C2orf56	INSIDE	37315585
chr2	A_17_P01108049	chr2:37316204-37316263	1393.5	679.5	1.036167546336418	C2orf56	INSIDE	37316204
chr2	A_17_P15235501	chr2:39746782-39746826	26048.5	18365.5	0.5042021235420618	TMEM178	INSIDE	39746782
chr2	A_17_P01133937	chr2:42842599-42842643	37155.0	18255.0	1.0252647005326345	OXER1	DOWNSTREAM	42842599
chr2	A_17_P01133950	chr2:42843981-42844025	454.0	580.0	-0.3533606027240195	OXER1	INSIDE	42843981
chr2	A_17_P15237180	chr2:42844392-42844436	7078.0	4446.0	0.6708338133982404	OXER1	INSIDE	42844392
chr2	A_17_P01140939	chr2:44358506-44358565	452.5	303.0	0.5785999984976167	SLC3A1	INSIDE	44358506
chr2	A_17_P01144248	chr2:45022315-45022374	2246.0	976.0	1.202404874837715	SIX3	PROMOTER	45022315
chr2	A_17_P01144250	chr2:45023021-45023065	3251.0	2243.0	0.5354539356040836	SIX3	INSIDE	45023021
chr2	A_17_P01151524	chr2:46376275-46376334	8248.0	3335.0	1.306357571296161	EPAS1	PROMOTER	46376275
chr2	A_17_P01151526	chr2:46376801-46376860	5228.0	2190.5	1.2549989264724826	EPAS1	PROMOTER	46376801
chr2	A_17_P01152806	chr2:46622501-46622554	2658.5	1786.0	0.5738803859616181	RHOQ	PROMOTER	46622501
chr2	A_17_P01157654	chr2:47649317-47649367	632.0	406.5	0.6366692061020752	KCNK12	INSIDE	47649317
chr2	A_17_P01157656	chr2:47649510-47649562	991.0	513.5	0.9485207808682932	KCNK12	INSIDE	47649510
chr2	A_17_P15244441	chr2:54336241-54336289	6832.0	8743.0	-0.3558204240450712	TSPYL6	INSIDE	54336241
chr2	A_17_P15244442	chr2:54336542-54336587	7833.0	6715.5	0.22207013940929748	TSPYL6	INSIDE	54336542
chr2	A_17_P01193007	chr2:55130294-55130338	9376.5	5615.0	0.7397634806120197	RTN4	PROMOTER	55130294
chr2	A_17_P01195029	chr2:55602076-55602135	189.0	65.5	1.5288194226836225	CCDC104	INSIDE	55602076
chr2	A_17_P15253561	chr2:70046346-70046390	15176.0	8218.0	0.8849323482438195	SASP	PROMOTER	70046346
chr2	A_17_P01265000	chr2:70634033-70634077	7058.0	3525.5	1.001431549523686	TGFA	INSIDE	70634033
chr2	A_17_P01265001	chr2:70634176-70634220	5159.0	2154.5	1.2597383480422912	TGFA	INSIDE	70634176
chr2	A_17_P01266847	chr2:71017276-71017322	2193.0	1220.5	0.8454335168924396	ATP6V1B1	INSIDE	71017276
chr2	A_17_P01268638	chr2:71535665-71535724	1025.5	719.5	0.5112608997395541	DYSF	INSIDE	71535665
chr2	A_17_P01268640	chr2:71535883-71535933	432.0	221.5	0.9637246136084503	DYSF	INSIDE	71535883
chr2	A_17_P01268646	chr2:71537092-71537142	5284.0	3504.0	0.5926276916456543	DYSF	INSIDE	71537092
chr2	A_17_P01272085	chr2:72227190-72227237	495.5	857.0	-0.7904101469260116	CYP26B1	INSIDE	72227190
chr2	A_17_P01276064	chr2:73156047-73156091	13102.5	7041.5	0.8958874153344581	RAB11FIP5	INSIDE	73156047
chr2	A_17_P01276531	chr2:73293528-73293587	4784.5	7223.0	-0.5942300053774914	SMYD5	PROMOTER	73293528
chr2	A_17_P01279862	chr2:74211390-74211438	866.5	1774.0	-1.0337343551408942	BOLA3	DOWNSTREAM	74211390
chr2	A_17_P01281714	chr2:74586160-74586208	3487.0	755.0	2.2074378145642637	PCGF1	INSIDE	74586160
chr2	A_17_P01329813	chr2:85408171-85408215	5492.0	3682.5	0.576646100223889	TGOLN2	INSIDE	85408171
chr2	A_17_P01329814	chr2:85408359-85408403	3287.0	2176.0	0.5950928998299707	TGOLN2	INSIDE	85408359
chr2	A_17_P01329816	chr2:85408595-85408639	2317.0	1068.5	1.116671136205011	TGOLN2	INSIDE	85408595
chr2	A_17_P01329818	chr2:85408963-85409008	6120.0	4254.0	0.5247116196193418	TGOLN2	PROMOTER	85408963
chr2	A_17_P15263481	chr2:85516510-85516564	1036.0	563.0	0.8798171756063243	SH2D6	INSIDE	85516510
chr2	A_17_P01330775	chr2:85673033-85673081	1388.5	1997.5	-0.5246683259964932	VAMP5	INSIDE	85673033
chr2	A_17_P01331253	chr2:85775468-85775512	34781.0	31114.0	0.1607355337062477	GNLY	INSIDE	85775468
chr2	A_17_P01331263	chr2:85776453-85776497	2531.0	1323.5	0.9353493126152856	GNLY	INSIDE	85776453
chr2	A_17_P01331264	chr2:85776565-85776610	975.0	645.0	0.5961030583263566	GNLY	INSIDE	85776565
chr2	A_17_P01331499	chr2:85829972-85830025	1708.5	762.5	1.163921005091657	ATOH8	PROMOTER	85829972
chr2	A_17_P01331514	chr2:85832446-85832490	22752.5	11907.5	0.9341545258157435	ATOH8	PROMOTER	85832446
chr2	A_17_P01331517	chr2:85832665-85832709	6395.0	4346.0	0.5572561845877164	ATOH8	PROMOTER	85832665
chr2	A_17_P15264599	chr2:86870868-86870912	7594.5	10517.5	-0.4697649280251846	CD8A	INSIDE	86870868
chr2	A_17_P01335967	chr2:86906046-86906095	707.0	464.5	0.606031618426746	CD8B	INSIDE	86906046
chr2	A_17_P01335969	chr2:86906214-86906258	4329.0	2741.0	0.6593314723865791	CD8B	INSIDE	86906214
chr2	A_17_P01335970	chr2:86906315-86906361	3171.5	759.0	2.062993551417404	CD8B	INSIDE	86906315
chr2	A_17_P01335972	chr2:86906471-86906520	2609.5	828.5	1.6551997993990668	CD8B	INSIDE	86906471
chr2	A_17_P01335978	chr2:86906954-86907013	1049.0	445.0	1.2371374367235075	CD8B	INSIDE	86906954
chr2	A_17_P01340391	chr2:95056106-95056150	1507.0	566.0	1.4128054587659415	MAL	INSIDE	95056106
chr2	A_17_P15281130	chr2:95057078-95057137	2871.0	1901.0	0.5947947985586297	MAL	INSIDE	95057078
chr2	A_17_P01341452	chr2:95323988-95324032	3407.5	2206.0	0.6272808661011892	KCNIP3	PROMOTER	95323988
chr2	A_17_P01341456	chr2:95324409-95324453	1409.0	1585.5	-0.1702662657942026	KCNIP3	PROMOTER	95324409
chr2	A_17_P01341458	chr2:95324695-95324739	3201.0	2882.5	0.15120206900644695	KCNIP3	PROMOTER	95324695
chr2	A_17_P01341484	chr2:95328778-95328837	1178.0	713.0	0.7243655573865727	KCNIP3	INSIDE	95328778
chr2	A_17_P01342481	chr2:96149079-96149130	3093.0	689.0	2.1664309453849735	ADRA2B	PROMOTER	96149079
chr2	A_17_P01342482	chr2:96149215-96149259	7924.5	5468.0	0.5353066676674608	ADRA2B	PROMOTER	96149215
chr2	A_17_P01342595	chr2:96170488-96170532	3095.5	1381.5	1.163936897130671	ASTL	PROMOTER	96170488
chr2	A_17_P01342598	chr2:96171969-96172013	2158.0	1009.0	1.0967686903816596	ASTL	PROMOTER	96171969
chr2	A_17_P01342600	chr2:96172147-96172191	3433.5	2071.5	0.7290041432976357	ASTL	PROMOTER	96172147
chr2	A_17_P01342602	chr2:96172320-96172364	4094.5	2316.0	0.8220520345434469	ASTL	PROMOTER	96172320
chr2	A_17_P15285824	chr2:96173233-96173277	40088.0	20206.0	0.9883866902530579	DUSP2	INSIDE	96173233
chr2	A_17_P01343056	chr2:96298853-96298903	3559.5	1787.5	0.9937313593619901	CIAO1	INSIDE	96298853
chr2	A_17_P01343058	chr2:96299043-96299094	2458.5	1236.0	0.9920996119162405	CIAO1	INSIDE	96299043
chr2	A_17_P01343342	chr2:96355485-96355529	3872.0	3322.0	0.22102687931221832	KIAA1754L	PROMOTER	96355485
chr2	A_17_P01343343	chr2:96355606-96355654	945.0	1017.0	-0.10593344474906508	KIAA1754L	PROMOTER	96355606
chr2	A_17_P01343345	chr2:96355811-96355864	3681.0	664.0	2.4708426030371364	KIAA1754L	INSIDE	96355811
chr2	A_17_P01343351	chr2:96356312-96356356	5101.5	2048.5	1.316353613948697	KIAA1754L	INSIDE	96356312
chr2	A_17_P01343352	chr2:96356445-96356491	5601.5	1890.0	1.5674269771499563	KIAA1754L	INSIDE	96356445
chr2	A_17_P01343356	chr2:96356762-96356810	3258.0	973.0	1.743474893744406	KIAA1754L	INSIDE	96356762
chr2	A_17_P01343357	chr2:96356890-96356934	62157.5	20277.5	1.6160486847730007	KIAA1754L	INSIDE	96356890
chr2	A_17_P01345027	chr2:96791859-96791904	3032.0	988.0	1.617686806586414	CNNM4	INSIDE	96791859
chr2	A_17_P01345457	chr2:96888620-96888665	1984.0	1052.0	0.9152773210945728	ANKRD39	PROMOTER	96888620
chr2	A_17_P01345459	chr2:96888810-96888857	11518.0	2702.5	2.091523704074098	ANKRD39	PROMOTER	96888810
chr2	A_17_P01345460	chr2:96888924-96888968	10594.5	12955.0	-0.2901935131823392	ANKRD39	PROMOTER	96888924
chr2	A_17_P01345478	chr2:96891088-96891136	2166.5	925.5	1.2270613414012945	SEMA4C	INSIDE	96891088
chr2	A_17_P15286432	chr2:96891212-96891256	14357.0	9427.0	0.606883685787659	SEMA4C	INSIDE	96891212
chr2	A_17_P15286433	chr2:96891326-96891370	2378.0	2485.0	-0.06349713670399276	SEMA4C	INSIDE	96891326
chr2	A_17_P01345517	chr2:96897555-96897599	7088.0	7303.0	-0.043110626679680505	SEMA4C	INSIDE	96897555
chr2	A_17_P01345550	chr2:96904242-96904286	8011.5	1884.5	2.087890589948934	SEMA4C	PROMOTER	96904242
chr2	A_17_P01345555	chr2:96904706-96904750	5860.0	5562.0	0.07529691996292343	SEMA4C	PROMOTER	96904706
chr2	A_17_P15290111	chr2:97698055-97698099	65333.0	65278.0	0.0012150313823337316	ZAP70	INSIDE	97698055
chr2	A_17_P15290126	chr2:97708077-97708121	5981.5	4154.5	0.5258324620342326	ZAP70	PROMOTER	97708077
chr2	A_17_P01356994	chr2:100088221-100088269	2116.0	2414.0	-0.1900860486409957	AFF3	INSIDE	100088221
chr2	A_17_P01362143	chr2:101291315-101291359	5389.0	3681.0	0.5499198370056855	RNF149	INSIDE	101291315
chr2	A_17_P01363614	chr2:101679860-101679910	12359.5	5349.5	1.2081444215986632	MAP4K4	PROMOTER	101679860
chr2	A_17_P15292959	chr2:101680217-101680261	2127.5	6120.0	-1.5243725210066892	MAP4K4	PROMOTER	101680217
chr2	A_17_P01379449	chr2:104837357-104837403	1776.5	1072.5	0.7280600409443144	POU3F3	PROMOTER	104837357
chr2	A_17_P01379450	chr2:104837468-104837517	1090.0	269.0	2.0186500571076644	POU3F3	PROMOTER	104837468
chr2	A_17_P15295299	chr2:105311910-105311954	28200.0	29673.0	-0.07345563093918134	TGFBRAP1	INSIDE	105311910
chr2	A_17_P01394875	chr2:108567018-108567077	912.5	1789.5	-0.9716600797616421	LIMS1	PROMOTER	108567018
chr2	A_17_P01395830	chr2:108912038-108912084	9272.5	8889.0	0.06093723570793355	EDAR	INSIDE	108912038
chr2	A_17_P01395831	chr2:108912165-108912212	7466.0	2396.0	1.6397076005142843	EDAR	INSIDE	108912165
chr2	A_17_P01395833	chr2:108912373-108912417	12934.5	9505.0	0.44446575385199266	EDAR	INSIDE	108912373
chr2	A_17_P01395845	chr2:108914002-108914058	664.0	1143.0	-0.7835702568675534	EDAR	INSIDE	108914002
chr2	A_17_P01399586	chr2:109728186-109728234	2819.0	1847.0	0.6099996115879835	SEPT10	INSIDE	109728186
chr2	A_17_P15299990	chr2:109730313-109730357	6033.0	7069.5	-0.2287325997100006	ANKRD57	INSIDE	109730313
chr2	A_17_P01399591	chr2:109730598-109730644	4431.5	7052.5	-0.6703396475223995	ANKRD57	INSIDE	109730598
chr2	A_17_P01401182	chr2:111269079-111269138	2334.5	840.0	1.4746523555760664	ACOXL	PROMOTER	111269079
chr2	A_17_P01401215	chr2:111273091-111273144	3400.5	3012.0	0.1750251217900139	ACOXL	INSIDE	111273091
chr2	A_17_P01401216	chr2:111273209-111273263	8593.0	3096.5	1.472523448931257	ACOXL	INSIDE	111273209
chr2	A_17_P01401218	chr2:111273376-111273435	4319.5	1789.5	1.2713077803778925	ACOXL	INSIDE	111273376
chr2	A_17_P01407051	chr2:113243185-113243244	125.5	126.0	-0.005736369549144459	CKAP2L	PROMOTER	113243185
chr2	A_17_P01408337	chr2:113536631-113536675	17849.0	16665.0	0.09902193129058227	IL1F5	INSIDE	113536631
chr2	A_17_P01408810	chr2:113647881-113647925	41363.5	17610.0	1.2319633562469403	PSD4	PROMOTER	113647881
chr2	A_17_P01409478	chr2:113751006-113751061	370.0	421.0	-0.1862949625500839	PAX8	INSIDE	113751006
chr2	A_17_P01432363	chr2:119324801-119324848	3526.0	2457.5	0.5208410580922386	EN1	PROMOTER	119324801
chr2	A_17_P01432386	chr2:119327432-119327476	44727.5	21482.0	1.058033806346214	EN1	PROMOTER	119327432
chr2	A_17_P01432388	chr2:119327574-119327626	4295.0	1890.5	1.1838902820385917	EN1	PROMOTER	119327574
chr2	A_17_P01433987	chr2:119696722-119696767	11304.0	6691.0	0.7565396214378678	STEAP3	PROMOTER	119696722
chr2	A_17_P01433988	chr2:119696877-119696936	586.5	294.5	0.9938634741980478	STEAP3	PROMOTER	119696877
chr2	A_17_P01434909	chr2:119911097-119911141	20216.5	16472.5	0.2954737242003886	TMEM37	INSIDE	119911097
chr2	A_17_P01434910	chr2:119911233-119911277	6573.5	2225.5	1.5625322241169868	TMEM37	INSIDE	119911233
chr2	A_17_P15315940	chr2:120699747-120699791	4358.5	1922.0	1.181223373454354	chr2:120699747-120699791	Unknown	120699747
chr2	A_17_P15315941	chr2:120699992-120700036	3492.5	2060.0	0.7616157782262448	chr2:120699992-120700036	Unknown	120699992
chr2	A_17_P01439136	chr2:120940599-120940643	8921.0	6137.5	0.5395543187651525	chr2:120940599-120940643	Unknown	120940599
chr2	A_17_P15319456	chr2:127130183-127130227	37892.0	24530.0	0.6273460556986046	GYPC	INSIDE	127130183
chr2	A_17_P01465630	chr2:127130295-127130339	9627.0	5540.5	0.7970701128081784	GYPC	INSIDE	127130295
chr2	A_17_P01468105	chr2:127678796-127678840	11614.0	7604.0	0.6110345020541372	CYP27C1	INSIDE	127678796
chr2	A_17_P01468110	chr2:127679478-127679532	6133.0	1258.0	2.285461028761402	CYP27C1	INSIDE	127679478
chr2	A_17_P01468112	chr2:127679625-127679670	6101.0	2697.0	1.1776902091020272	CYP27C1	INSIDE	127679625
chr2	A_17_P01469867	chr2:128118664-128118715	5916.0	2654.5	1.1561819109753366	GPR17	PROMOTER	128118664
chr2	A_17_P01469894	chr2:128122261-128122312	498.0	240.0	1.0531113364595626	GPR17	INSIDE	128122261
chr2	A_17_P01469906	chr2:128124376-128124420	11750.0	4747.5	1.3074208513028647	GPR17	INSIDE	128124376
chr2	A_17_P01469912	chr2:128125161-128125205	7144.5	4086.5	0.8059673149092851	GPR17	INSIDE	128125161
chr2	A_17_P01470118	chr2:128172017-128172061	2377.0	1243.0	0.9353156068899497	SFT2D3	PROMOTER	128172017
chr2	A_17_P01470120	chr2:128172193-128172252	812.0	557.5	0.542507922377509	SFT2D3	PROMOTER	128172193
chr2	A_17_P01470776	chr2:128336049-128336108	5.0	93.0	-4.217230716220669	AMMECR1L	INSIDE	128336049
chr2	A_17_P01472355	chr2:128795365-128795412	5601.0	4947.0	0.1791305287887349	HS6ST1	PROMOTER	128795365
chr2	A_17_P01472356	chr2:128795521-128795571	13123.0	3059.0	2.1009655547743233	HS6ST1	PROMOTER	128795521
chr2	A_17_P01478668	chr2:130832313-130832372	2118.0	634.0	1.7401478438529292	PTPN18	INSIDE	130832313
chr2	A_17_P01478669	chr2:130832437-130832496	1763.5	807.5	1.1269074108449644	PTPN18	INSIDE	130832437
chr2	A_17_P01478917	chr2:131203771-131203815	9159.0	4545.0	1.010909795846467	GPR148	INSIDE	131203771
chr2	A_17_P01479591	chr2:131389598-131389642	7799.0	5215.5	0.5804835834280292	ARHGEF4	PROMOTER	131389598
chr2	A_17_P01479592	chr2:131389709-131389755	2083.5	748.0	1.4778989248149124	ARHGEF4	PROMOTER	131389709
chr2	A_17_P01480803	chr2:132197360-132197404	6212.0	3143.0	0.9829155575885502	C2orf27	INSIDE	132197360
chr2	A_17_P01490653	chr2:134724782-134724841	6509.0	4022.5	0.6943434932780866	MGAT5	PROMOTER	134724782
chr2	A_17_P01497388	chr2:136310557-136310613	643.5	428.5	0.5866449441082019	LCT	INSIDE	136310557
chr2	A_17_P01510979	chr2:139253818-139253869	3793.0	1514.0	1.324974166308506	NXPH2	INSIDE	139253818
chr2	A_17_P01528537	chr2:142604235-142604280	581.0	952.0	-0.7124234099034146	LRP1B	INSIDE	142604235
chr2	A_17_P01528538	chr2:142604347-142604400	12465.0	3442.0	1.8565638803386597	LRP1B	INSIDE	142604347
chr2	A_17_P15337912	chr2:142604475-142604519	24781.5	18729.5	0.40395112892508145	LRP1B	INSIDE	142604475
chr2	A_17_P01591217	chr2:155262391-155262437	1842.0	865.0	1.0905010235672485	KCNJ3	PROMOTER	155262391
chr2	A_17_P01591229	chr2:155264327-155264371	1549.0	1340.0	0.20910414344443365	KCNJ3	INSIDE	155264327
chr2	A_17_P01591230	chr2:155264434-155264493	1804.0	480.5	1.9085910024816306	KCNJ3	INSIDE	155264434
chr2	A_17_P01598614	chr2:156894951-156895001	3531.0	2058.0	0.7788338388656318	NR4A2	INSIDE	156894951
chr2	A_17_P01598615	chr2:156895120-156895175	2625.5	1705.5	0.6223974407148349	NR4A2	INSIDE	156895120
chr2	A_17_P01603224	chr2:157824702-157824752	1132.5	693.0	0.7085837927963837	GALNT5	INSIDE	157824702
chr2	A_17_P01604017	chr2:158011138-158011197	151.0	33.0	2.1940106199666256	PSCDBP	PROMOTER	158011138
chr2	A_17_P01608458	chr2:159021301-159021345	3696.0	1663.0	1.1521765881287886	LOC130940	INSIDE	159021301
chr2	A_17_P01608460	chr2:159021493-159021537	7555.5	5063.0	0.5775347474695314	LOC130940-PKP4	DIVERGENT_PROMOTER	159021493
chr2	A_17_P01618510	chr2:160975861-160975906	1828.0	1264.0	0.5322696068809667	RBMS1	INSIDE	160975861
chr2	A_17_P01623158	chr2:161979033-161979088	1940.5	2172.5	-0.16292774391631445	TBR1	PROMOTER	161979033
chr2	A_17_P01626184	chr2:162639409-162639466	759.5	514.0	0.5632816053082054	DPP4	PROMOTER	162639409
chr2	A_17_P01670296	chr2:171382753-171382799	1966.0	1202.0	0.7098264256293952	GAD1	INSIDE	171382753
chr2	A_17_P01670311	chr2:171384856-171384904	15931.5	6425.0	1.310113748039329	GAD1	INSIDE	171384856
chr2	A_17_P01670312	chr2:171385019-171385063	2305.5	1246.0	0.8877755973879257	GAD1	INSIDE	171385019
chr2	A_17_P01675411	chr2:172654222-172654268	16612.5	8866.0	0.9059139318856345	DLX1	PROMOTER	172654222
chr2	A_17_P15355732	chr2:172660322-172660366	1307.0	1931.5	-0.563462536436498	DLX1	INSIDE	172660322
chr2	A_17_P01675587	chr2:172680054-172680098	5980.0	3733.0	0.6798099757823977	DLX2	PROMOTER	172680054
chr2	A_17_P01695068	chr2:176665196-176665250	365.0	210.0	0.797507136101257	EVX2-HOXD13	DIVERGENT_PROMOTER	176665196
chr2	A_17_P01695069	chr2:176665305-176665349	6694.0	2947.5	1.183376737819405	EVX2-HOXD13	DIVERGENT_PROMOTER	176665305
chr2	A_17_P01695133	chr2:176672519-176672563	937.0	1163.0	-0.3117301438140316	HOXD12	PROMOTER	176672519
chr2	A_17_P01695298	chr2:176694554-176694601	3211.5	2230.0	0.5262035862989987	HOXD9	PROMOTER	176694554
chr2	A_17_P01695513	chr2:176721264-176721315	37203.5	8174.0	2.1863242039136432	hsa-mir-10b	PROMOTER	176721264
chr2	A_17_P01695514	chr2:176721421-176721469	10814.5	7473.0	0.5332075375456323	hsa-mir-10b	PROMOTER	176721421
chr2	A_17_P01695594	chr2:176733834-176733879	1479.0	2069.0	-0.48431159276094177	HOXD3	PROMOTER	176733834
chr2	A_17_P01695802	chr2:176762384-176762434	255.0	212.5	0.2630344058337938	HOXD1	INSIDE	176762384
chr2	A_17_P01695803	chr2:176762498-176762542	9179.5	3299.0	1.4763867954349654	HOXD1	INSIDE	176762498
chr2	A_17_P01710554	chr2:179381601-179381660	592.0	311.5	0.9263650126049481	TTN	PROMOTER	179381601
chr2	A_17_P01724405	chr2:182250935-182250987	3835.0	2165.0	0.8248595527762085	NEUROD1	INSIDE	182250935
chr2	A_17_P01724410	chr2:182251298-182251342	8048.0	1569.0	2.3587849528374294	NEUROD1	INSIDE	182251298
chr2	A_17_P01724411	chr2:182251399-182251447	9322.5	2855.5	1.7069735074046561	NEUROD1	INSIDE	182251399
chr2	A_17_P01725524	chr2:182465361-182465405	6101.0	3932.5	0.6335989650345815	SSFA2	INSIDE	182465361
chr2	A_17_P01762821	chr2:191009819-191009878	693.0	352.0	0.9772799234999165	FLJ20160	INSIDE	191009819
chr2	A_17_P01770213	chr2:192419321-192419375	11335.5	3347.0	1.759907572490024	SDPR	INSIDE	192419321
chr2	A_17_P01772452	chr2:192767032-192767085	4281.5	5661.5	-0.40306801661106295	TMEFF2	INSIDE	192767032
chr2	A_17_P01792277	chr2:197164048-197164107	2867.0	1049.5	1.4498397379483692	HECW2	INSIDE	197164048
chr2	A_17_P01792278	chr2:197164152-197164201	24034.0	4491.0	2.4199681502396895	HECW2	INSIDE	197164152
chr2	A_17_P01792665	chr2:197284024-197284083	763.5	521.5	0.5499609042770857	FLJ39660	INSIDE	197284024
chr2	A_17_P01795071	chr2:197771846-197771893	3317.0	2158.5	0.619849919326568	ANKRD44	PROMOTER	197771846
chr2	A_17_P01795674	chr2:197882661-197882715	555.0	312.0	0.83094174237522	chr2:197882661-197882715	Unknown	197882661
chr2	A_17_P01795676	chr2:197882851-197882895	1544.5	599.5	1.3653082122134141	chr2:197882851-197882895	Unknown	197882851
chr2	A_17_P01795678	chr2:197883024-197883075	587.0	229.5	1.3548663496962443	chr2:197883024-197883075	Unknown	197883024
chr2	A_17_P01805959	chr2:200030937-200030989	397.0	1042.0	-1.3921443651355505	SATB2	INSIDE	200030937
chr2	A_17_P01806033	chr2:200040778-200040822	4051.0	3182.0	0.34834424935538894	SATB2	PROMOTER	200040778
chr2	A_17_P01806046	chr2:200042529-200042586	2640.5	1075.5	1.2958036166483775	SATB2	PROMOTER	200042529
chr2	A_17_P01806052	chr2:200043164-200043208	5596.0	2055.0	1.445257568595708	SATB2	PROMOTER	200043164
chr2	A_17_P01806055	chr2:200043412-200043456	1061.5	830.5	0.35405229794300164	SATB2	PROMOTER	200043412
chr2	A_17_P01806057	chr2:200043618-200043669	6506.0	5472.0	0.24970259215523408	chr2:200043618-200043669	Unknown	200043618
chr2	A_17_P01806059	chr2:200043838-200043882	9813.5	3684.5	1.4132989139878052	chr2:200043838-200043882	Unknown	200043838
chr2	A_17_P01806061	chr2:200043978-200044031	3260.0	1638.0	0.9929366074774313	chr2:200043978-200044031	Unknown	200043978
chr2	A_17_P15372386	chr2:200878968-200879015	13776.5	7665.5	0.8457576063291271	DNAPTP6	PROMOTER	200878968
chr2	A_17_P01841828	chr2:207739711-207739755	3001.0	1953.0	0.6197513697114967	KLF7	PROMOTER	207739711
chr2	A_17_P15377367	chr2:208718684-208718742	1856.0	1212.0	0.6148070116546213	CRYGB	INSIDE	208718684
chr2	A_17_P01882316	chr2:216008465-216008512	979.0	471.0	1.055581799990912	FN1	INSIDE	216008465
chr2	A_17_P01885371	chr2:216656561-216656605	5560.0	3273.0	0.7644712805661065	TMEM169	INSIDE	216656561
chr2	A_17_P01888115	chr2:217205890-217205934	3637.5	3127.0	0.21816802875796815	IGFBP2	PROMOTER	217205890
chr2	A_17_P01895042	chr2:218478877-218478925	1407.5	1211.0	0.21693605727326332	TNS1	INSIDE	218478877
chr2	A_17_P01895046	chr2:218479290-218479334	5428.0	7093.0	-0.3859752268359543	TNS1	INSIDE	218479290
chr2	A_17_P01896120	chr2:218738021-218738068	5842.5	2627.0	1.1531696285365558	IL8RA	INSIDE	218738021
chr2	A_17_P01896452	chr2:218832171-218832221	1720.0	1166.0	0.5608407763889638	GPBAR1	PROMOTER	218832171
chr2	A_17_P01896454	chr2:218832361-218832407	5581.0	2287.5	1.2867519029915788	GPBAR1	PROMOTER	218832361
chr2	A_17_P01896516	chr2:218839660-218839704	3385.0	4019.0	-0.24768074359638614	AAMP	INSIDE	218839660
chr2	A_17_P01896518	chr2:218839829-218839873	16045.5	15846.0	0.018050039356722038	AAMP	INSIDE	218839829
chr2	A_17_P01896519	chr2:218839931-218839982	2698.0	641.0	2.0734940863295264	AAMP	INSIDE	218839931
chr2	A_17_P01896521	chr2:218840088-218840132	5291.5	2724.5	0.95768525520709	AAMP	INSIDE	218840088
chr2	A_17_P01896524	chr2:218840401-218840446	11730.0	6736.0	0.8002389698494747	AAMP	INSIDE	218840401
chr2	A_17_P01896527	chr2:218840702-218840761	1868.0	271.0	2.7851296983557905	AAMP	INSIDE	218840702
chr2	A_17_P15383351	chr2:218840859-218840903	12932.0	6638.0	0.9621248780477855	AAMP	INSIDE	218840859
chr2	A_17_P01896862	chr2:218930497-218930541	4402.5	2569.0	0.7771161138177539	MGC50811	INSIDE	218930497
chr2	A_17_P01896865	chr2:218930761-218930807	1582.0	921.0	0.7804765383814564	MGC50811	INSIDE	218930761
chr2	A_17_P01896866	chr2:218930872-218930922	3956.5	1707.5	1.2123391787087114	MGC50811	INSIDE	218930872
chr2	A_17_P01896868	chr2:218931021-218931065	11324.5	5203.0	1.122031741292859	MGC50811	INSIDE	218931021
chr2	A_17_P01896933	chr2:218955536-218955580	1842.0	1761.0	0.06487815226012711	SLC11A1	INSIDE	218955536
chr2	A_17_P01897105	chr2:218998807-218998851	28409.0	26043.0	0.1254524013571527	VIL1	INSIDE	218998807
chr2	A_17_P01897108	chr2:218999154-218999200	9346.0	13313.5	-0.5104689504115104	VIL1	INSIDE	218999154
chr2	A_17_P01898064	chr2:219233941-219233993	881.0	615.0	0.5185556086938116	BCS1L	INSIDE	219233941
chr2	A_17_P01898066	chr2:219234173-219234217	2779.5	1327.5	1.066113521056906	BCS1L	INSIDE	219234173
chr2	A_17_P01898068	chr2:219234338-219234391	4146.0	6989.5	-0.753469138392162	BCS1L	INSIDE	219234338
chr2	A_17_P01898071	chr2:219234554-219234602	5628.0	1803.0	1.6422229318041912	BCS1L	INSIDE	219234554
chr2	A_17_P01898072	chr2:219234661-219234720	3348.0	837.5	1.9991384323178467	BCS1L	INSIDE	219234661
chr2	A_17_P01898074	chr2:219234865-219234913	1180.0	511.0	1.2073916633115824	BCS1L	INSIDE	219234865
chr2	A_17_P01898087	chr2:219236054-219236098	10586.0	10316.5	0.03720395742187975	BCS1L	INSIDE	219236054
chr2	A_17_P01898092	chr2:219236547-219236606	637.0	701.0	-0.13812107175432273	BCS1L	DOWNSTREAM	219236547
chr2	A_17_P01898097	chr2:219237106-219237150	5150.5	3272.0	0.6545397446969401	RNF25	INSIDE	219237106
chr2	A_17_P01898100	chr2:219237317-219237364	3343.0	2308.0	0.534500130971921	RNF25	INSIDE	219237317
chr2	A_17_P01898103	chr2:219237585-219237633	1451.0	711.0	1.029126054447329	RNF25	INSIDE	219237585
chr2	A_17_P01898105	chr2:219237711-219237757	928.0	314.0	1.563360246235945	RNF25	INSIDE	219237711
chr2	A_17_P01898430	chr2:219310330-219310381	1445.0	412.5	1.808603468254863	TTLL4	INSIDE	219310330
chr2	A_17_P01898431	chr2:219310442-219310488	3524.0	906.5	1.9588349991762557	TTLL4	INSIDE	219310442
chr2	A_17_P01898433	chr2:219310657-219310704	1100.5	731.0	0.5902158339391199	TTLL4	INSIDE	219310657
chr2	A_17_P01898439	chr2:219311267-219311323	1098.5	741.5	0.567016271968646	TTLL4	INSIDE	219311267
chr2	A_17_P01898441	chr2:219311421-219311465	5470.5	3362.0	0.7023529758211011	TTLL4	INSIDE	219311421
chr2	A_17_P01898443	chr2:219311608-219311654	2814.5	1682.0	0.7427009426126729	TTLL4	INSIDE	219311608
chr2	A_17_P01898809	chr2:219403376-219403423	4390.5	2674.5	0.7151160427837556	PRKAG3	INSIDE	219403376
chr2	A_17_P01898811	chr2:219403557-219403604	3296.5	2095.5	0.6536405598912273	PRKAG3	INSIDE	219403557
chr2	A_17_P01898883	chr2:219429318-219429377	3633.5	1247.0	1.5428984411546123	WNT6	PROMOTER	219429318
chr2	A_17_P01899667	chr2:219599083-219599128	2441.0	2323.5	0.07117265027042936	CCDC108	INSIDE	219599083
chr2	A_17_P01899690	chr2:219602378-219602422	31819.0	22631.0	0.49158816106894465	CCDC108	INSIDE	219602378
chr2	A_17_P01899710	chr2:219604648-219604692	9071.5	14778.0	-0.7040380040847202	CCDC108	INSIDE	219604648
chr2	A_17_P01899713	chr2:219605357-219605401	4911.0	10789.5	-1.1355392822927393	CCDC108	INSIDE	219605357
chr2	A_17_P01900632	chr2:219780809-219780859	1975.5	1087.5	0.8612024453542175	ZFAND2B	INSIDE	219780809
chr2	A_17_P01900645	chr2:219782296-219782340	3079.5	3851.5	-0.32272429714741774	ZFAND2B	INSIDE	219782296
chr2	A_17_P01900706	chr2:219791292-219791336	6663.0	3441.0	0.9533440015311558	ABCB6	INSIDE	219791292
chr2	A_17_P01900723	chr2:219793189-219793233	18251.5	10013.0	0.8661407512631097	ATG9A	INSIDE	219793189
chr2	A_17_P01900725	chr2:219793465-219793513	2843.5	764.5	1.8950793975914273	ATG9A	INSIDE	219793465
chr2	A_17_P01900749	chr2:219796690-219796737	20298.0	5906.0	1.7810843213811902	ATG9A	INSIDE	219796690
chr2	A_17_P01900755	chr2:219797381-219797430	1741.0	944.0	0.8830574382892599	ATG9A	INSIDE	219797381
chr2	A_17_P01900899	chr2:219816031-219816078	3901.0	1826.0	1.09515723304034	GLB1L	INSIDE	219816031
chr2	A_17_P15384251	chr2:219816147-219816191	5902.5	4713.0	0.32468045510065235	GLB1L	INSIDE	219816147
chr2	A_17_P01900925	chr2:219819951-219820009	1986.0	1298.0	0.6135752395292354	STK16	INSIDE	219819951
chr2	A_17_P01901498	chr2:219959109-219959153	5596.5	3088.5	0.8576185301845257	DNPEP	INSIDE	219959109
chr2	A_17_P01901607	chr2:219990623-219990678	2135.5	1460.5	0.5481115398129631	DES	PROMOTER	219990623
chr2	A_17_P15384446	chr2:220017712-220017756	35354.0	29362.0	0.26792321170000344	chr2:220017712-220017756	Unknown	220017712
chr2	A_17_P01901756	chr2:220018897-220018943	10543.0	7007.0	0.5894166414647675	chr2:220018897-220018943	Unknown	220018897
chr2	A_17_P01902490	chr2:220144815-220144862	20799.0	7094.0	1.5518429309747548	OBSL1-INHA	DIVERGENT_PROMOTER	220144815
chr2	A_17_P01902493	chr2:220145209-220145253	57272.0	33655.0	0.767009128135996	INHA	INSIDE	220145209
chr2	A_17_P01902731	chr2:220199864-220199914	914.0	621.0	0.5576008968375884	SLC4A3	PROMOTER	220199864
chr2	A_17_P01913192	chr2:222150692-222150750	2968.0	1270.0	1.224662594961275	EPHA4	PROMOTER	222150692
chr2	A_17_P01916999	chr2:222867466-222867513	4496.0	3628.5	0.309268765519845	FLJ32447	PROMOTER	222867466
chr2	A_17_P01917000	chr2:222867577-222867621	3177.0	1215.0	1.3867087762203496	FLJ32447	PROMOTER	222867577
chr2	A_17_P15386520	chr2:222868150-222868209	145.0	259.0	-0.8368991976716195	FLJ32447	PROMOTER	222868150
chr2	A_17_P15386523	chr2:222868502-222868548	1907.0	2600.0	-0.4472067796030606	FLJ32447	PROMOTER	222868502
chr2	A_17_P01917063	chr2:222876517-222876563	3126.0	3546.5	-0.1820781692551439	PAX3	PROMOTER	222876517
chr2	A_17_P01917065	chr2:222876664-222876708	13664.5	4645.5	1.5565268820855327	PAX3	PROMOTER	222876664
chr2	A_17_P01917066	chr2:222876772-222876820	1955.0	814.0	1.2640679079284678	PAX3	PROMOTER	222876772
chr2	A_17_P01953336	chr2:230495350-230495407	806.0	472.5	0.7704655094195325	TRIP12-FBXO36	DIVERGENT_PROMOTER	230495350
chr2	A_17_P01954942	chr2:230985140-230985184	9786.0	4812.5	1.0239327420760522	SP100	PROMOTER	230985140
chr2	A_17_P01956574	chr2:231437526-231437571	2649.5	1570.5	0.7544961843913712	ITM2C	PROMOTER	231437526
chr2	A_17_P01956932	chr2:231496896-231496943	7129.5	6694.5	0.09082459505048092	GPR55	INSIDE	231496896
chr2	A_17_P01959479	chr2:232103141-232103185	18274.0	12891.5	0.5033723210636746	NMUR1	INSIDE	232103141
chr2	A_17_P01959492	chr2:232105736-232105780	17843.5	15767.5	0.17844469423458686	NMUR1	PROMOTER	232105736
chr2	A_17_P01959660	chr2:232165624-232165682	671.5	350.5	0.9379729554168191	C2orf57	PROMOTER	232165624
chr2	A_17_P01960963	chr2:232502103-232502147	1985.5	976.0	1.0245493079615822	NPPC	PROMOTER	232502103
chr2	A_17_P01960965	chr2:232502490-232502534	13369.0	3347.5	1.9977355953452374	NPPC	PROMOTER	232502490
chr2	A_17_P01960970	chr2:232502937-232502983	1009.0	536.0	0.9126212686485848	NPPC	PROMOTER	232502937
chr2	A_17_P01960971	chr2:232503045-232503089	3401.0	2764.5	0.2989404343559726	NPPC	PROMOTER	232503045
chr2	A_17_P01960973	chr2:232503231-232503281	6378.0	1886.5	1.7573919974421512	NPPC	PROMOTER	232503231
chr2	A_17_P01960975	chr2:232503465-232503516	2212.5	2166.5	0.030311218585853446	NPPC	PROMOTER	232503465
chr2	A_17_P01963343	chr2:233100885-233100944	517.0	269.0	0.9425581077583105	CHRND	INSIDE	233100885
chr2	A_17_P01963391	chr2:233111319-233111370	702.0	268.0	1.3892380298467883	CHRNG	PROMOTER	233111319
chr2	A_17_P01963394	chr2:233111603-233111652	2616.5	772.0	1.7609655063466347	CHRNG	PROMOTER	233111603
chr2	A_17_P01963436	chr2:233118553-233118597	4849.0	6398.0	-0.3999337387193438	CHRNG	INSIDE	233118553
chr2	A_17_P15393565	chr2:233118721-233118768	2653.0	961.5	1.4642659128887987	CHRNG	INSIDE	233118721
chr2	A_17_P01963440	chr2:233118960-233119015	593.0	484.5	0.29153543913092267	CHRNG	INSIDE	233118960
chr2	A_17_P01965520	chr2:233605647-233605691	10786.5	6401.0	0.7528576018257709	NEU2	INSIDE	233605647
chr2	A_17_P01965521	chr2:233605750-233605794	5745.5	2159.0	1.4120692049734653	NEU2	INSIDE	233605750
chr2	A_17_P01965522	chr2:233605897-233605947	1434.0	949.0	0.5955650316807953	NEU2	INSIDE	233605897
chr2	A_17_P01966017	chr2:233736574-233736626	2895.5	1926.5	0.5878303108302039	INPP5D	INSIDE	233736574
chr2	A_17_P01966019	chr2:233736759-233736812	16862.0	10094.0	0.7402776725830411	INPP5D	INSIDE	233736759
chr2	A_17_P01968503	chr2:234333931-234333990	4982.0	1353.0	1.8805631822642994	UGT1A1	INSIDE	234333931
chr2	A_17_P15394835	chr2:234499240-234499288	5521.0	5923.5	-0.10152026738956568	TRPM8	INSIDE	234499240
chr2	A_17_P01974257	chr2:235524082-235524132	2401.0	1509.0	0.6700425977037332	SH3BP4	PROMOTER	235524082
chr2	A_17_P01981243	chr2:236743588-236743632	6737.0	2778.5	1.277800059036792	GBX2	PROMOTER	236743588
chr2	A_17_P01986230	chr2:237655252-237655301	3447.5	1958.5	0.8158014234505964	COPS8	PROMOTER	237655252
chr2	A_17_P01988069	chr2:237985446-237985496	1807.5	761.5	1.247079705351188	COL6A3	INSIDE	237985446
chr2	A_17_P01988818	chr2:238137406-238137450	5034.0	2597.0	0.9548592024825721	PRLH	PROMOTER	238137406
chr2	A_17_P01990292	chr2:238431912-238431958	2004.5	771.0	1.3784396522357365	RAMP1	PROMOTER	238431912
chr2	A_17_P01990293	chr2:238432050-238432109	1138.5	650.0	0.8086226682208056	RAMP1	PROMOTER	238432050
chr2	A_17_P01991467	chr2:238709328-238709372	7402.0	6502.0	0.18703157960986452	KLHL30	PROMOTER	238709328
chr2	A_17_P01991470	chr2:238710061-238710120	1155.0	603.0	0.9376629444033351	KLHL30	PROMOTER	238710061
chr2	A_17_P01991471	chr2:238710174-238710230	464.5	418.5	0.15045097383230915	KLHL30	PROMOTER	238710174
chr2	A_17_P01991473	chr2:238710414-238710458	2870.0	989.0	1.5370083108039396	KLHL30	PROMOTER	238710414
chr2	A_17_P01991474	chr2:238710523-238710567	4753.5	3652.0	0.3803033951191678	KLHL30	PROMOTER	238710523
chr2	A_17_P01991581	chr2:238728877-238728922	2362.0	1120.5	1.075866315886764	KLHL30	DOWNSTREAM	238728877
chr2	A_17_P01991583	chr2:238729054-238729098	8016.5	4713.5	0.766173766102131	KLHL30	DOWNSTREAM	238729054
chr2	A_17_P01991584	chr2:238729198-238729249	6126.0	2829.0	1.1146531902027048	KLHL30	DOWNSTREAM	238729198
chr2	A_17_P01991612	chr2:238734102-238734146	2851.0	1459.0	0.9664881560200618	KLHL30	DOWNSTREAM	238734102
chr2	A_17_P01991615	chr2:238734353-238734402	2667.5	1075.5	1.3104807462887265	KLHL30	DOWNSTREAM	238734353
chr2	A_17_P01991616	chr2:238734460-238734504	2435.5	1289.0	0.9179657194787972	KLHL30	DOWNSTREAM	238734460
chr2	A_17_P01992288	chr2:238864115-238864169	2232.0	1391.5	0.6816961184975802	PER2	PROMOTER	238864115
chr2	A_17_P01992290	chr2:238864325-238864370	3450.0	1382.5	1.3193168814308243	PER2	PROMOTER	238864325
chr2	A_17_P01992307	chr2:238867281-238867331	4569.0	3168.0	0.5283061071288387	PER2	PROMOTER	238867281
chr2	A_17_P01992417	chr2:238894886-238894931	3650.0	5840.0	-0.6780719051126377	TRAF3IP1	INSIDE	238894886
chr2	A_17_P01992936	chr2:238998118-238998162	9932.5	12241.0	-0.3014926270318795	ASB1	PROMOTER	238998118
chr2	A_17_P01994899	chr2:239498978-239499022	11107.0	10777.0	0.043513567415686724	chr2:239498978-239499022	Unknown	239498978
chr2	A_17_P15399133	chr2:239512758-239512817	1894.0	416.0	2.1867808973272926	chr2:239512758-239512817	Unknown	239512758
chr2	A_17_P01994991	chr2:239512938-239512994	1975.0	1018.0	0.9561150918761323	chr2:239512938-239512994	Unknown	239512938
chr2	A_17_P15399149	chr2:239515476-239515520	5462.0	3408.5	0.6802923310600265	chr2:239515476-239515520	Unknown	239515476
chr2	A_17_P15400214	chr2:240162345-240162389	65393.0	36353.5	0.847041941611296	chr2:240162345-240162389	Unknown	240162345
chr2	A_17_P15400221	chr2:240164510-240164563	2162.5	1365.5	0.6632708186461631	chr2:240164510-240164563	Unknown	240164510
chr2	A_17_P15400223	chr2:240164848-240164907	951.0	503.0	0.9188869410550364	chr2:240164848-240164907	Unknown	240164848
chr2	A_17_P02001159	chr2:240733381-240733425	9526.0	6614.0	0.5263475031729072	OTOS	PROMOTER	240733381
chr2	A_17_P02002618	chr2:241021970-241022015	582.5	300.5	0.9548930588304573	GPC1	PROMOTER	241021970
chr2	A_17_P02002620	chr2:241022203-241022247	2902.0	1537.0	0.9169303543759731	GPC1	PROMOTER	241022203
chr2	A_17_P02002736	chr2:241046266-241046316	10485.0	6982.0	0.5866145994312015	GPC1	INSIDE	241046266
chr2	A_17_P02003049	chr2:241143943-241143987	5842.0	6426.0	-0.13745862264223344	ANKMY1	INSIDE	241143943
chr2	A_17_P02003058	chr2:241146824-241146868	7135.5	7294.0	-0.03169567365250169	ANKMY1-DUSP28	DIVERGENT_PROMOTER	241146824
chr2	A_17_P02003365	chr2:241213119-241213163	21679.5	10551.0	1.0389517430239823	GPR35	PROMOTER	241213119
chr2	A_17_P02003370	chr2:241214544-241214588	65273.0	65448.0	-0.0038627578274631784	GPR35	PROMOTER	241214544
chr2	A_17_P02005285	chr2:241653775-241653819	1086.0	715.0	0.6030089561386097	SNED1	INSIDE	241653775
chr2	A_17_P02007601	chr2:242094194-242094238	25283.0	12754.0	0.9872178729458759	STK25	INSIDE	242094194
chr2	A_17_P02007603	chr2:242094380-242094428	439.0	261.5	0.7474099932884167	STK25	INSIDE	242094380
chr2	A_17_P15405042	chr2:242571916-242571960	12652.5	3752.5	1.7534984973880337	chr2:242571916-242571960	Unknown	242571916
chr2	A_17_P15405043	chr2:242572007-242572051	15543.0	4768.0	1.7048088485090749	chr2:242572007-242572051	Unknown	242572007
chr2	A_17_P02007929	chr2:242577765-242577809	4991.5	3504.0	0.5104706513187606	chr2:242577765-242577809	Unknown	242577765
chr2	A_17_P02007935	chr2:242578339-242578386	1719.5	737.0	1.2222525914317213	chr2:242578339-242578386	Unknown	242578339
chr2	A_17_P02007945	chr2:242579273-242579332	4567.0	814.0	2.488146090112107	chr2:242579273-242579332	Unknown	242579273
chr3	A_17_P15408093	chr3:3817766-3817810	3536.0	2447.0	0.5311041733120418	LRRN1	INSIDE	3817766
chr3	A_17_P02029680	chr3:4510895-4510954	2519.5	1910.5	0.3991871986122415	ITPR1	INSIDE	4510895
chr3	A_17_P02029681	chr3:4511017-4511073	6741.0	2577.0	1.387270088041444	ITPR1	INSIDE	4511017
chr3	A_17_P02033011	chr3:5205265-5205309	3685.0	2316.0	0.6700293659931954	EDEM1	INSIDE	5205265
chr3	A_17_P02040053	chr3:6878283-6878327	4542.0	2816.0	0.6896803720695907	GRM7	INSIDE	6878283
chr3	A_17_P02040054	chr3:6878397-6878441	1442.0	906.0	0.6704882091945874	GRM7	INSIDE	6878397
chr3	A_17_P02040055	chr3:6878502-6878546	2141.0	1266.0	0.7580073909571682	GRM7	INSIDE	6878502
chr3	A_17_P02051283	chr3:9264385-9264439	9240.0	3354.5	1.461795107951333	SRGAP3	INSIDE	9264385
chr3	A_17_P02051285	chr3:9264565-9264614	5055.5	1748.0	1.532148600039105	SRGAP3	INSIDE	9264565
chr3	A_17_P02051286	chr3:9264671-9264718	4152.0	5358.0	-0.36788813748449817	SRGAP3	INSIDE	9264671
chr3	A_17_P15411057	chr3:9721518-9721562	46241.0	65271.0	-0.49726954497294	CPNE9	INSIDE	9721518
chr3	A_17_P02053161	chr3:9762943-9763000	2425.5	1576.0	0.6220146447384417	BRPF1	INSIDE	9762943
chr3	A_17_P02053163	chr3:9763094-9763142	2919.0	1931.0	0.5961260465516174	BRPF1	INSIDE	9763094
chr3	A_17_P02053166	chr3:9763327-9763386	1789.5	954.5	0.9067394410124467	BRPF1	INSIDE	9763327
chr3	A_17_P02053177	chr3:9764255-9764299	3681.0	2059.5	0.8378036235158044	BRPF1	INSIDE	9764255
chr3	A_17_P02053187	chr3:9765816-9765867	1672.5	920.5	0.8615165841789169	OGG1	PROMOTER	9765816
chr3	A_17_P02053813	chr3:9935028-9935072	4708.0	2432.5	0.9526745153699705	IL17RC	INSIDE	9935028
chr3	A_17_P02055034	chr3:10307516-10307571	7715.0	914.0	3.0774000864000275	GHRL	PROMOTER	10307516
chr3	A_17_P15411762	chr3:10307870-10307914	5057.0	2910.0	0.797262625331638	GHRL	PROMOTER	10307870
chr3	A_17_P02055036	chr3:10307977-10308023	1596.5	1345.0	0.24730638012610717	GHRL	PROMOTER	10307977
chr3	A_17_P02055041	chr3:10308568-10308612	45339.5	21273.5	1.0917110705569348	GHRL	PROMOTER	10308568
chr3	A_17_P02055215	chr3:10342989-10343039	1411.0	2211.0	-0.6479810372189617	ATP2B2	INSIDE	10342989
chr3	A_17_P02066116	chr3:12855668-12855722	693.0	367.0	0.917075289294001	RPL32	INSIDE	12855668
chr3	A_17_P02066893	chr3:13003398-13003448	5747.0	3357.0	0.7756365121378589	chr3:013003398-013003448	Unknown	13003398
chr3	A_17_P02068970	chr3:13437904-13437948	5429.0	3907.0	0.47462522834561094	NUP210	PROMOTER	13437904
chr3	A_17_P02068972	chr3:13438085-13438131	1881.0	333.0	2.4979057664519333	NUP210	PROMOTER	13438085
chr3	A_17_P02068973	chr3:13438196-13438255	1853.0	360.5	2.3617917167864437	NUP210	PROMOTER	13438196
chr3	A_17_P15415167	chr3:14417494-14417539	2218.0	2696.0	-0.2815611310201485	SLC6A6	PROMOTER	14417494
chr3	A_17_P02072447	chr3:14418330-14418389	5610.0	3041.0	0.8834549544653573	SLC6A6	PROMOTER	14418330
chr3	A_17_P15415531	chr3:14836117-14836161	64901.0	49585.5	0.388322404215043	FGD5	INSIDE	14836117
chr3	A_17_P02074412	chr3:14836558-14836604	2872.0	915.0	1.6502121006516468	FGD5	INSIDE	14836558
chr3	A_17_P15415884	chr3:15223068-15223112	1869.5	896.5	1.060276982989794	CAPN7	INSIDE	15223068
chr3	A_17_P02076999	chr3:15443021-15443080	646.0	728.5	-0.17339480737058766	METTL6	INSIDE	15443021
chr3	A_17_P02124301	chr3:25799508-25799554	1117.0	736.5	0.6008717554474656	NGLY1	INSIDE	25799508
chr3	A_17_P02132546	chr3:27738347-27738391	1489.5	1890.0	-0.34355811085890503	EOMES	INSIDE	27738347
chr3	A_17_P15425592	chr3:33113075-33113119	2116.0	1148.5	0.8815887707361019	FLJ45032	INSIDE	33113075
chr3	A_17_P02166967	chr3:35655122-35655181	1654.5	774.5	1.0950581475229706	ARPP-21	PROMOTER	35655122
chr3	A_17_P02166969	chr3:35655343-35655390	1367.0	696.5	0.9728179850048071	ARPP-21	PROMOTER	35655343
chr3	A_17_P02166970	chr3:35655453-35655497	47139.0	25419.0	0.8910138788889664	ARPP-21	PROMOTER	35655453
chr3	A_17_P02177534	chr3:37879207-37879264	22479.5	13658.0	0.7188637077681382	CTDSPL	INSIDE	37879207
chr3	A_17_P02177535	chr3:37879313-37879363	2536.0	1785.5	0.5062266115533417	CTDSPL	INSIDE	37879313
chr3	A_17_P02178256	chr3:38008089-38008133	3050.0	1821.0	0.7440783203607726	VILL	PROMOTER	38008089
chr3	A_17_P02179125	chr3:38182570-38182614	7711.5	4216.5	0.8709655583699838	OXSR1	INSIDE	38182570
chr3	A_17_P02179713	chr3:38323595-38323639	6090.0	3772.0	0.6911125521185981	SLC22A14	INSIDE	38323595
chr3	A_17_P02179721	chr3:38324415-38324459	8643.0	5551.0	0.638784468119444	SLC22A14	INSIDE	38324415
chr3	A_17_P02179722	chr3:38324515-38324560	21863.0	13352.5	0.7113814942803743	SLC22A14	INSIDE	38324515
chr3	A_17_P02183480	chr3:39127197-39127241	2998.0	2034.0	0.5596807040903594	TTC21A	INSIDE	39127197
chr3	A_17_P15429404	chr3:39826956-39827000	36025.5	51151.0	-0.5057439910895717	MYRIP	INSIDE	39826956
chr3	A_17_P02196080	chr3:42281315-42281359	6526.5	2830.5	1.2052525939400842	CCK	INSIDE	42281315
chr3	A_17_P02196083	chr3:42281569-42281613	5497.0	3324.0	0.725724097267417	CCK	PROMOTER	42281569
chr3	A_17_P02197031	chr3:42518569-42518618	276.5	157.0	0.81651492134308	VIPR1	PROMOTER	42518569
chr3	A_17_P02197033	chr3:42518845-42518889	1698.0	680.5	1.319169392049044	VIPR1	PROMOTER	42518845
chr3	A_17_P02197530	chr3:42605420-42605466	990.5	1151.5	-0.21728553090335911	SEC22C-SS18L2	DIVERGENT_PROMOTER	42605420
chr3	A_17_P02197535	chr3:42606762-42606810	1093.0	943.5	0.2121989780714593	SEC22C-SS18L2	DIVERGENT_PROMOTER	42606762
chr3	A_17_P02198122	chr3:42715872-42715916	12477.5	6050.0	1.0443218563395353	HHATL	INSIDE	42715872
chr3	A_17_P02198124	chr3:42716021-42716066	4910.0	4156.0	0.24052737029784357	HHATL	INSIDE	42716021
chr3	A_17_P02198126	chr3:42716166-42716213	1819.5	368.0	2.305764379784654	HHATL	INSIDE	42716166
chr3	A_17_P02198128	chr3:42716408-42716452	21816.0	17375.0	0.32837362752966875	HHATL	INSIDE	42716408
chr3	A_17_P15431117	chr3:42789264-42789308	8882.5	2501.0	1.8284607260376147	CCDC13	INSIDE	42789264
chr3	A_17_P02198421	chr3:42789664-42789708	2842.5	5918.5	-1.058071232687977	CCDC13	INSIDE	42789664
chr3	A_17_P02198434	chr3:42794779-42794838	231.0	358.0	-0.632066735848199	CCDC13	PROMOTER	42794779
chr3	A_17_P02198833	chr3:42891186-42891235	7171.5	5352.5	0.42206201579597896	CYP8B1	INSIDE	42891186
chr3	A_17_P02198834	chr3:42891291-42891335	24276.0	15635.5	0.6347053704909241	CYP8B1	INSIDE	42891291
chr3	A_17_P02206176	chr3:44471395-44471446	3213.0	1402.0	1.196434631460789	ZNF445	INSIDE	44471395
chr3	A_17_P02206178	chr3:44471596-44471640	65390.0	37566.0	0.7996425162318344	ZNF445	INSIDE	44471596
chr3	A_17_P02207700	chr3:44878004-44878048	56879.5	37377.0	0.6057580046654976	hsa-mir-564	PROMOTER	44878004
chr3	A_17_P02207701	chr3:44878121-44878165	1379.0	746.5	0.8854082913794392	hsa-mir-564	PROMOTER	44878121
chr3	A_17_P15432472	chr3:44878319-44878363	2954.5	1283.5	1.2028307029987697	hsa-mir-564	PROMOTER	44878319
chr3	A_17_P02208633	chr3:45044190-45044249	209.0	118.0	0.8247160827190415	CLEC3B	INSIDE	45044190
chr3	A_17_P02212643	chr3:45900670-45900724	2680.0	1531.0	0.8077587178453469	CCR9	PROMOTER	45900670
chr3	A_17_P02213499	chr3:46037541-46037585	20733.5	13735.5	0.5940542484260363	XCR1	INSIDE	46037541
chr3	A_17_P02214926	chr3:46582258-46582312	3138.5	1610.0	0.9630145205811014	LRRC2	INSIDE	46582258
chr3	A_17_P02214930	chr3:46582717-46582761	5062.0	2466.0	1.0375347077078452	LRRC2	INSIDE	46582717
chr3	A_17_P02215551	chr3:46707967-46708011	6473.0	5616.5	0.2047631288772322	ALS2CL	INSIDE	46707967
chr3	A_17_P15434072	chr3:46734126-46734170	7769.0	2735.0	1.5061880786284902	TSP50	INSIDE	46734126
chr3	A_17_P02216261	chr3:46899112-46899162	2493.0	2737.0	-0.13471255187345574	PTHR1	INSIDE	46899112
chr3	A_17_P02216272	chr3:46900773-46900820	328.5	119.0	1.464931797014386	PTHR1	INSIDE	46900773
chr3	A_17_P02216274	chr3:46900899-46900949	7113.0	3497.0	1.0243403675054477	PTHR1	INSIDE	46900899
chr3	A_17_P02216281	chr3:46902117-46902161	14982.5	9630.0	0.6376706707269708	PTHR1	INSIDE	46902117
chr3	A_17_P02216847	chr3:46994149-46994194	18864.0	5603.5	1.7512354884059018	CCDC12-NBEAL2	DIVERGENT_PROMOTER	46994149
chr3	A_17_P02216850	chr3:46994398-46994450	2438.0	1511.5	0.6897171469925049	CCDC12-NBEAL2	DIVERGENT_PROMOTER	46994398
chr3	A_17_P02216852	chr3:46994568-46994612	6986.0	9471.0	-0.4390501186392765	CCDC12-NBEAL2	DIVERGENT_PROMOTER	46994568
chr3	A_17_P02222459	chr3:48451619-48451671	2209.0	995.0	1.1506249879242634	CCDC51	INSIDE	48451619
chr3	A_17_P02222460	chr3:48451745-48451789	11119.0	3673.5	1.5977998637291384	CCDC51	INSIDE	48451745
chr3	A_17_P02222462	chr3:48451893-48451948	302.0	189.0	0.6761623151040063	CCDC51	INSIDE	48451893
chr3	A_17_P02222974	chr3:48574558-48574602	5859.5	2292.0	1.3541705184543424	UCN2	INSIDE	48574558
chr3	A_17_P02222986	chr3:48576752-48576796	55657.0	27183.5	1.0338319255771986	COL7A1	INSIDE	48576752
chr3	A_17_P15435365	chr3:48576855-48576899	5859.0	2873.0	1.0280964570754243	COL7A1	INSIDE	48576855
chr3	A_17_P02223020	chr3:48581450-48581494	9587.0	4889.5	0.9713924895153438	COL7A1	INSIDE	48581450
chr3	A_17_P02223022	chr3:48581673-48581717	22201.0	12014.5	0.8858480514031555	COL7A1	INSIDE	48581673
chr3	A_17_P02223254	chr3:48606052-48606096	10208.0	3621.0	1.4952401522886916	COL7A1	INSIDE	48606052
chr3	A_17_P02223256	chr3:48606222-48606266	6378.0	3425.0	0.8970001095170095	COL7A1	INSIDE	48606222
chr3	A_17_P02223510	chr3:48650269-48650313	1611.5	922.5	0.8047833721117867	CELSR3	INSIDE	48650269
chr3	A_17_P02223511	chr3:48650370-48650429	1599.0	316.5	2.336892534051991	CELSR3	INSIDE	48650370
chr3	A_17_P02223687	chr3:48673083-48673133	3082.5	2885.0	0.09552957575735671	CELSR3	INSIDE	48673083
chr3	A_17_P02223689	chr3:48673410-48673454	1895.5	2178.0	-0.2004254975462628	CELSR3	INSIDE	48673410
chr3	A_17_P02223699	chr3:48674976-48675020	24837.0	17198.0	0.5302501245682952	CELSR3	INSIDE	48674976
chr3	A_17_P15435564	chr3:48676360-48676404	1101.5	686.5	0.6821378695537824	CELSR3	PROMOTER	48676360
chr3	A_17_P02224862	chr3:49015253-49015298	1540.5	794.0	0.9561877698963935	PH-4	INSIDE	49015253
chr3	A_17_P02225438	chr3:49133771-49133816	1167.0	951.0	0.29528731484678455	LAMB2	INSIDE	49133771
chr3	A_17_P02225473	chr3:49137057-49137101	5837.0	3580.0	0.7052674807306203	LAMB2	INSIDE	49137057
chr3	A_17_P02225482	chr3:49137848-49137892	2611.0	1356.0	0.945245279176498	LAMB2	INSIDE	49137848
chr3	A_17_P02225485	chr3:49138170-49138214	9478.5	7746.5	0.29111414300533556	LAMB2	INSIDE	49138170
chr3	A_17_P02225486	chr3:49138283-49138327	1747.0	515.0	1.7622352708461788	LAMB2	INSIDE	49138283
chr3	A_17_P02225489	chr3:49138625-49138669	14569.5	6290.0	1.211819445240268	LAMB2	INSIDE	49138625
chr3	A_17_P15435881	chr3:49143149-49143194	11479.0	2333.0	2.2987387538053587	LAMB2	INSIDE	49143149
chr3	A_17_P02225515	chr3:49143355-49143400	15048.0	9747.0	0.6265416044725555	LAMB2	INSIDE	49143355
chr3	A_17_P02225516	chr3:49143543-49143587	1113.5	520.5	1.0971314894883728	LAMB2	INSIDE	49143543
chr3	A_17_P02225543	chr3:49148525-49148572	1078.0	614.0	0.8120466173823261	LAMB2	PROMOTER	49148525
chr3	A_17_P02225708	chr3:49180548-49180598	1755.0	1976.0	-0.17111191639275455	CCDC71-KLHDC8B	DIVERGENT_PROMOTER	49180548
chr3	A_17_P02226572	chr3:49434775-49434819	9215.0	6591.0	0.48348679537364286	AMT	INSIDE	49434775
chr3	A_17_P02227078	chr3:49565519-49565570	1088.0	695.0	0.6465936736394696	BSN	PROMOTER	49565519
chr3	A_17_P02227966	chr3:49730585-49730629	29368.5	12380.0	1.2462582671533249	AMIGO3	INSIDE	49730585
chr3	A_17_P02227993	chr3:49734261-49734308	9177.5	9191.0	-0.0021206289635813625	GMPPB	INSIDE	49734261
chr3	A_17_P02228029	chr3:49739782-49739826	3653.5	1948.5	0.9069152758360578	IHPK1	INSIDE	49739782
chr3	A_17_P15436413	chr3:49740045-49740090	12199.0	3006.5	2.0206060256029397	IHPK1	INSIDE	49740045
chr3	A_17_P02228032	chr3:49740519-49740563	29130.5	20319.5	0.519665562023946	IHPK1	INSIDE	49740519
chr3	A_17_P02228593	chr3:49872896-49872940	15459.0	9976.0	0.6319136280445151	CAMKV	INSIDE	49872896
chr3	A_17_P02228594	chr3:49873004-49873051	2157.5	1645.0	0.3912729754437134	CAMKV	INSIDE	49873004
chr3	A_17_P02228597	chr3:49873220-49873279	1661.0	629.0	1.400920151083087	CAMKV	INSIDE	49873220
chr3	A_17_P02228598	chr3:49873356-49873402	13102.0	10167.0	0.36589301107995637	CAMKV	INSIDE	49873356
chr3	A_17_P02228602	chr3:49873871-49873917	645.0	344.0	0.9068905956085185	CAMKV	INSIDE	49873871
chr3	A_17_P02228607	chr3:49874347-49874391	2973.5	2828.0	0.07237995556680486	CAMKV	INSIDE	49874347
chr3	A_17_P02228698	chr3:49887567-49887611	2371.0	1455.0	0.7044765096863617	CAMKV	PROMOTER	49887567
chr3	A_17_P02228865	chr3:49914283-49914331	1592.0	1101.5	0.5313708408427658	MST1R	INSIDE	49914283
chr3	A_17_P02229896	chr3:50164631-50164689	1963.0	867.0	1.1789562742443362	SEMA3F	PROMOTER	50164631
chr3	A_17_P02230219	chr3:50215603-50215651	2939.0	258.5	3.5070891733363982	SLC38A3	PROMOTER	50215603
chr3	A_17_P02230220	chr3:50215715-50215759	5660.0	3278.0	0.7879861986197859	SLC38A3	PROMOTER	50215715
chr3	A_17_P02230223	chr3:50215946-50215990	65448.0	40529.0	0.6913945268739176	SLC38A3	PROMOTER	50215946
chr3	A_17_P02230225	chr3:50216137-50216181	8554.5	4613.5	0.8908218767438125	SLC38A3	PROMOTER	50216137
chr3	A_17_P02230667	chr3:50287156-50287200	3015.0	2092.0	0.5272751505405059	SEMA3B	INSIDE	50287156
chr3	A_17_P02230757	chr3:50305311-50305355	2244.0	992.0	1.1776606502219178	HYAL3	INSIDE	50305311
chr3	A_17_P02230763	chr3:50305948-50306003	696.0	427.5	0.7031628860754682	HYAL3	INSIDE	50305948
chr3	A_17_P15437006	chr3:50307219-50307263	12585.0	7486.0	0.7494382631483799	HYAL3	INSIDE	50307219
chr3	A_17_P02230771	chr3:50307401-50307445	945.0	600.0	0.655351828612554	HYAL3	INSIDE	50307401
chr3	A_17_P02230888	chr3:50333084-50333128	10086.0	6003.5	0.7484783978300122	HYAL2	INSIDE	50333084
chr3	A_17_P02230891	chr3:50333327-50333373	640.0	414.5	0.6266998033916119	HYAL2	INSIDE	50333327
chr3	A_17_P02230924	chr3:50338718-50338762	16169.5	10866.0	0.5734541157637114	TUSC2	INSIDE	50338718
chr3	A_17_P15437080	chr3:50342940-50342984	36749.5	26383.5	0.4780886580221798	RASSF1	INSIDE	50342940
chr3	A_17_P02230945	chr3:50343232-50343278	6317.0	1538.0	2.0381840689185804	RASSF1	INSIDE	50343232
chr3	A_17_P02230946	chr3:50343344-50343395	2972.5	811.0	1.8739029904157454	RASSF1	INSIDE	50343344
chr3	A_17_P02230949	chr3:50343614-50343666	3354.5	585.5	2.518356667850872	RASSF1	INSIDE	50343614
chr3	A_17_P02230952	chr3:50343857-50343905	962.5	485.5	0.9873152450504339	RASSF1	INSIDE	50343857
chr3	A_17_P02231016	chr3:50354827-50354871	2383.0	1334.0	0.8370202850056859	ZMYND10	INSIDE	50354827
chr3	A_17_P02231018	chr3:50355011-50355055	7162.0	3521.5	1.0241724359311863	ZMYND10	INSIDE	50355011
chr3	A_17_P15437103	chr3:50358117-50358161	8584.0	5926.0	0.5345914497952396	ZMYND10	INSIDE	50358117
chr3	A_17_P02231044	chr3:50358252-50358296	1405.5	916.0	0.6176639502833992	ZMYND10	PROMOTER	50358252
chr3	A_17_P02232171	chr3:50514464-50514514	6826.0	4561.0	0.5816902442411108	CACNA2D2	INSIDE	50514464
chr3	A_17_P02232186	chr3:50517259-50517303	772.5	416.5	0.8912184374261893	CACNA2D2	PROMOTER	50517259
chr3	A_17_P02235147	chr3:51392366-51392417	6540.5	3995.0	0.7112054261400451	DOCK3	INSIDE	51392366
chr3	A_17_P02235246	chr3:51405474-51405518	4490.5	1799.5	1.319279990222559	RBM15B	INSIDE	51405474
chr3	A_17_P02235255	chr3:51406470-51406520	4041.5	1254.5	1.6877783769131953	RBM15B	INSIDE	51406470
chr3	A_17_P15438069	chr3:51712883-51712927	5719.5	3432.5	0.7366293114128083	TEX264	INSIDE	51712883
chr3	A_17_P15438074	chr3:51714390-51714449	598.5	338.0	0.8243280006613176	GRM2	PROMOTER	51714390
chr3	A_17_P02236497	chr3:51714560-51714607	690.0	408.5	0.756260283519848	GRM2	PROMOTER	51714560
chr3	A_17_P02236501	chr3:51715178-51715225	6591.5	3528.5	0.9015518006613258	GRM2	PROMOTER	51715178
chr3	A_17_P02236855	chr3:51871580-51871639	1323.5	737.5	0.8436432403588325	IQCF2	INSIDE	51871580
chr3	A_17_P02236857	chr3:51871754-51871807	2400.5	1459.0	0.7183550527407034	IQCF2	INSIDE	51871754
chr3	A_17_P02237124	chr3:51964632-51964678	3131.5	1405.0	1.156283748496482	GPR62	INSIDE	51964632
chr3	A_17_P15438238	chr3:51967854-51967898	11912.0	11621.0	0.03568143943251942	PCBP4	INSIDE	51967854
chr3	A_17_P02237146	chr3:51967998-51968042	7252.0	2503.5	1.5344324696604033	PCBP4	INSIDE	51967998
chr3	A_17_P02237147	chr3:51968098-51968142	4304.5	3017.0	0.5127309710065427	PCBP4	INSIDE	51968098
chr3	A_17_P02237149	chr3:51968317-51968361	22161.5	28325.5	-0.3540458892031421	PCBP4	INSIDE	51968317
chr3	A_17_P02237178	chr3:51971838-51971885	332.0	883.0	-1.4112301963015412	PCBP4	PROMOTER	51971838
chr3	A_17_P02237181	chr3:51972471-51972520	174.5	822.5	-2.2367886424129515	PCBP4	PROMOTER	51972471
chr3	A_17_P02237243	chr3:51985924-51985969	8618.0	4768.5	0.8538175812512504	ABHD14A	INSIDE	51985924
chr3	A_17_P02237270	chr3:51990540-51990584	5169.0	8562.5	-0.7281468806765095	ACY1	PROMOTER	51990540
chr3	A_17_P02237280	chr3:51993180-51993224	65439.5	18675.5	1.8090148563301838	ACY1	INSIDE	51993180
chr3	A_17_P02237282	chr3:51993417-51993463	1542.0	1310.0	0.23523595349022172	ACY1	INSIDE	51993417
chr3	A_17_P02238477	chr3:52201665-52201709	1459.0	577.0	1.3383366592724084	ALAS1	PROMOTER	52201665
chr3	A_17_P02238481	chr3:52201960-52202008	1338.0	578.0	1.2109367181407822	ALAS1	PROMOTER	52201960
chr3	A_17_P15438586	chr3:52202202-52202251	11645.0	6648.0	0.8087183523278841	ALAS1	PROMOTER	52202202
chr3	A_17_P02238484	chr3:52202508-52202557	5684.0	720.5	2.9798362190680328	ALAS1	PROMOTER	52202508
chr3	A_17_P02238485	chr3:52202633-52202677	2546.5	1248.0	1.0288977830352852	ALAS1	PROMOTER	52202633
chr3	A_17_P02238669	chr3:52233123-52233169	65459.5	39032.0	0.7459451942952006	TLR9	INSIDE	52233123
chr3	A_17_P02238671	chr3:52233304-52233348	4663.0	3162.0	0.5604210619815237	TLR9	INSIDE	52233304
chr3	A_17_P02238713	chr3:52239924-52239969	6907.0	4841.0	0.5127541294507816	TWF2	INSIDE	52239924
chr3	A_17_P02238716	chr3:52240243-52240287	1053.0	707.0	0.574723316216318	TWF2	INSIDE	52240243
chr3	A_17_P02238813	chr3:52255961-52256005	41354.5	22801.5	0.8589155897356786	PPM1M	INSIDE	52255961
chr3	A_17_P02238821	chr3:52256940-52256995	6471.5	3238.5	0.9987744027181386	PPM1M	INSIDE	52256940
chr3	A_17_P02239066	chr3:52304253-52304312	357.5	234.5	0.6083553191503752	hsa-mir-135a-1	PROMOTER	52304253
chr3	A_17_P02239169	chr3:52323083-52323127	64813.0	55139.5	0.23319702846292575	DNAH1	PROMOTER	52323083
chr3	A_17_P02239171	chr3:52323237-52323294	2308.0	820.5	1.4920679851317697	DNAH1	PROMOTER	52323237
chr3	A_17_P02240007	chr3:52459455-52459499	1125.0	573.0	0.9733179573474945	SEMA3G	PROMOTER	52459455
chr3	A_17_P02240020	chr3:52460725-52460769	8302.5	5139.0	0.6920581655849156	TNNC1	INSIDE	52460725
chr3	A_17_P02240024	chr3:52461411-52461455	2668.5	1655.5	0.6887620005913166	TNNC1	INSIDE	52461411
chr3	A_17_P02240291	chr3:52501987-52502031	1128.5	1099.0	0.03821503224260492	NISCH	INSIDE	52501987
chr3	A_17_P02240292	chr3:52502084-52502142	1591.0	483.0	1.7198387414952747	NISCH	INSIDE	52502084
chr3	A_17_P02240294	chr3:52502326-52502370	1935.0	1581.0	0.2914961986734018	STAB1	PROMOTER	52502326
chr3	A_17_P02241499	chr3:52787390-52787435	10004.5	5612.0	0.8340621526688845	ITIH1	INSIDE	52787390
chr3	A_17_P02241507	chr3:52788385-52788439	1659.0	961.0	0.787705550182113	ITIH1	INSIDE	52788385
chr3	A_17_P02241509	chr3:52788573-52788629	1436.5	484.0	1.5694790402579293	ITIH1	INSIDE	52788573
chr3	A_17_P02241510	chr3:52788728-52788772	2733.0	3538.0	-0.3724485881672514	ITIH1	INSIDE	52788728
chr3	A_17_P02241573	chr3:52798466-52798511	2690.0	1412.0	0.9298660841728063	ITIH1	INSIDE	52798466
chr3	A_17_P02241576	chr3:52798698-52798742	3271.0	2657.0	0.2999335315922716	ITIH1	INSIDE	52798698
chr3	A_17_P02241577	chr3:52798805-52798850	3314.5	757.5	2.1294734591656757	ITIH1	INSIDE	52798805
chr3	A_17_P02241578	chr3:52799001-52799045	2668.5	2778.5	-0.05827722896217271	ITIH1	INSIDE	52799001
chr3	A_17_P02241597	chr3:52801363-52801407	3484.0	6099.0	-0.807828091967024	ITIH3	PROMOTER	52801363
chr3	A_17_P02241614	chr3:52803503-52803549	6410.5	2804.5	1.1926933041500953	ITIH3	PROMOTER	52803503
chr3	A_17_P02241624	chr3:52804908-52804952	14278.0	9268.0	0.6234639577716141	ITIH3	INSIDE	52804908
chr3	A_17_P02241858	chr3:52837212-52837257	3731.5	2090.5	0.83590764274156	ITIH4	INSIDE	52837212
chr3	A_17_P02241859	chr3:52837420-52837464	9391.0	5319.5	0.8199881436277998	ITIH4	INSIDE	52837420
chr3	A_17_P15439404	chr3:52837588-52837636	4594.0	2371.0	0.9542551938959161	ITIH4	INSIDE	52837588
chr3	A_17_P15439405	chr3:52837883-52837931	3889.5	1477.5	1.396426576509556	ITIH4	INSIDE	52837883
chr3	A_17_P02241862	chr3:52838055-52838100	1006.0	366.0	1.4587147515214849	ITIH4	INSIDE	52838055
chr3	A_17_P02241864	chr3:52838310-52838355	5517.0	2093.0	1.398311668877385	ITIH4	INSIDE	52838310
chr3	A_17_P15439411	chr3:52838855-52838903	2477.5	1074.0	1.205891064088438	ITIH4	INSIDE	52838855
chr3	A_17_P02241869	chr3:52839606-52839650	2337.5	2629.0	-0.16954777695568451	ITIH4	INSIDE	52839606
chr3	A_17_P02241879	chr3:52840538-52840582	3363.0	2469.0	0.44582194238380113	ITIH4	PROMOTER	52840538
chr3	A_17_P02241880	chr3:52840640-52840695	3507.5	1374.0	1.3520610996891613	ITIH4	PROMOTER	52840640
chr3	A_17_P15439417	chr3:52842164-52842208	4936.5	5750.5	-0.22019887516217332	MUSTN1	INSIDE	52842164
chr3	A_17_P02241895	chr3:52842500-52842544	11300.0	9800.0	0.20546911829997958	MUSTN1	INSIDE	52842500
chr3	A_17_P02241915	chr3:52844917-52844961	3872.0	3422.5	0.1780284111293325	MUSTN1	PROMOTER	52844917
chr3	A_17_P02243068	chr3:53101429-53101473	33499.5	6524.5	2.3602003114327816	RFT1	INSIDE	53101429
chr3	A_17_P02255304	chr3:55498638-55498682	12133.0	6625.0	0.8729439550033936	WNT5A	PROMOTER	55498638
chr3	A_17_P02261012	chr3:56566274-56566318	19056.0	9697.0	0.9746349292581596	CCDC66	INSIDE	56566274
chr3	A_17_P15442490	chr3:57653368-57653412	6439.0	7933.5	-0.3011208261243299	FAM116A	INSIDE	57653368
chr3	A_17_P02288203	chr3:62331481-62331526	1741.0	1207.0	0.5284905268960796	FEZF2	INSIDE	62331481
chr3	A_17_P02288204	chr3:62331586-62331645	1756.5	740.0	1.2471064007060593	FEZF2	INSIDE	62331586
chr3	A_17_P02288208	chr3:62331926-62331972	2386.5	1344.0	0.8283631982734436	FEZF2	INSIDE	62331926
chr3	A_17_P02288222	chr3:62334365-62334409	9784.0	2836.0	1.7865668712878704	FEZF2	PROMOTER	62334365
chr3	A_17_P02288223	chr3:62334466-62334510	13001.0	3680.5	1.820648919099612	FEZF2	PROMOTER	62334466
chr3	A_17_P02291068	chr3:62836416-62836466	4564.5	3053.5	0.5799929893925007	CADPS	PROMOTER	62836416
chr3	A_17_P15447455	chr3:66632727-66632771	6434.5	4414.0	0.5437414169564571	LRIG1	INSIDE	66632727
chr3	A_17_P02308720	chr3:66632827-66632878	2867.0	1147.5	1.3210477509393534	LRIG1	INSIDE	66632827
chr3	A_17_P02323711	chr3:70069611-70069662	4942.5	2709.5	0.8672143188305412	MITF	INSIDE	70069611
chr3	A_17_P02323712	chr3:70069717-70069771	4881.0	2196.0	1.1522986973884857	MITF	INSIDE	70069717
chr3	A_17_P02337064	chr3:72579640-72579693	197.5	243.5	-0.3020691190178769	RYBP	PROMOTER	72579640
chr3	A_17_P02502581	chr3:113840198-113840244	7869.5	2403.5	1.711135171464592	CCDC80	INSIDE	113840198
chr3	A_17_P02502582	chr3:113840310-113840354	15006.0	4367.5	1.7806598550980042	CCDC80	INSIDE	113840310
chr3	A_17_P02502584	chr3:113840484-113840528	17407.0	21264.0	-0.28874542581077184	CCDC80	INSIDE	113840484
chr3	A_17_P02502588	chr3:113840846-113840890	8156.0	14946.0	-0.8738257469453964	CCDC80	INSIDE	113840846
chr3	A_17_P02502590	chr3:113841054-113841098	13306.5	3032.0	2.133789491391545	CCDC80	INSIDE	113841054
chr3	A_17_P02504893	chr3:114412479-114412523	12730.0	11455.0	0.15225496059668275	BOC	PROMOTER	114412479
chr3	A_17_P02522028	chr3:117646502-117646546	13526.0	4094.0	1.7241522513995071	LSAMP	INSIDE	117646502
chr3	A_17_P02522029	chr3:117646631-117646675	21967.5	12333.0	0.8328469162027917	LSAMP	INSIDE	117646631
chr3	A_17_P02535172	chr3:120235178-120235237	1932.0	848.5	1.1871085292931098	IGSF11	INSIDE	120235178
chr3	A_17_P02535173	chr3:120235295-120235354	4673.0	2459.5	0.9259839821414715	IGSF11	INSIDE	120235295
chr3	A_17_P02535178	chr3:120235827-120235871	647.5	620.5	0.061448982443559536	IGSF11	INSIDE	120235827
chr3	A_17_P02535179	chr3:120236045-120236090	34024.5	8470.5	2.0060549239055723	IGSF11	INSIDE	120236045
chr3	A_17_P02535180	chr3:120236252-120236296	13020.0	7701.0	0.7576117467564234	IGSF11	INSIDE	120236252
chr3	A_17_P02541288	chr3:121652270-121652314	3817.5	2183.0	0.8063160266934227	FSTL1	INSIDE	121652270
chr3	A_17_P02547779	chr3:123716546-123716592	8979.5	2889.5	1.635815244584839	KPNA1	PROMOTER	123716546
chr3	A_17_P02548905	chr3:123994994-123995053	24747.0	7131.5	1.7949761803261985	HSPBAP1	INSIDE	123994994
chr3	A_17_P15481083	chr3:123997033-123997077	6648.5	8474.0	-0.3500142447290273	DIRC2	INSIDE	123997033
chr3	A_17_P02564216	chr3:127384103-127384152	34958.0	10505.0	1.7345464864254079	ALDH1L1	PROMOTER	127384103
chr3	A_17_P02564218	chr3:127384247-127384306	381.5	388.5	-0.02623154157317966	ALDH1L1	PROMOTER	127384247
chr3	A_17_P02565416	chr3:127678347-127678400	10905.0	3006.5	1.8588329063320452	ZXDC	PROMOTER	127678347
chr3	A_17_P02565418	chr3:127678950-127679009	221.0	198.0	0.1585459393118219	ZXDC	PROMOTER	127678950
chr3	A_17_P02570346	chr3:128782596-128782640	480.5	264.0	0.8639985014152971	GPR175	PROMOTER	128782596
chr3	A_17_P02570688	chr3:128869584-128869629	3232.0	1798.0	0.8460341772373474	PODXL2	INSIDE	128869584
chr3	A_17_P02572901	chr3:129325861-129325920	801.0	832.0	-0.0547812857323821	RUVBL1	PROMOTER	129325861
chr3	A_17_P02572902	chr3:129325980-129326039	1814.0	624.0	1.539556521666274	RUVBL1	PROMOTER	129325980
chr3	A_17_P02572904	chr3:129326193-129326252	3803.5	984.5	1.9498644938097538	RUVBL1	PROMOTER	129326193
chr3	A_17_P02574727	chr3:129664080-129664124	13878.5	7231.0	0.9405845672704168	DNAJB8	INSIDE	129664080
chr3	A_17_P02574946	chr3:129698463-129698509	14811.5	5706.0	1.3761661015572497	GATA2	PROMOTER	129698463
chr3	A_17_P02574948	chr3:129698686-129698730	3865.5	3678.5	0.07153744656099353	GATA2	PROMOTER	129698686
chr3	A_17_P02578967	chr3:130811882-130811941	9008.0	3559.5	1.3395322261651255	PLXND1	PROMOTER	130811882
chr3	A_17_P02588543	chr3:133234693-133234752	127.0	26.0	2.2882449686310737	CPNE4	INSIDE	133234693
chr3	A_17_P02594746	chr3:134601966-134602010	3028.5	1244.5	1.2830371810715937	BFSP2	INSIDE	134601966
chr3	A_17_P02594749	chr3:134602189-134602245	1656.0	779.0	1.088007439437656	BFSP2	INSIDE	134602189
chr3	A_17_P15491345	chr3:134948030-134948074	6392.0	6455.0	-0.014149687266576162	TF	INSIDE	134948030
chr3	A_17_P02595995	chr3:134948567-134948611	714.5	639.5	0.1599896522141794	TF	INSIDE	134948567
chr3	A_17_P02613054	chr3:138961341-138961400	130.0	71.0	0.8726206935237725	SOX14	PROMOTER	138961341
chr3	A_17_P02613057	chr3:138962035-138962079	3633.5	390.0	3.2198138772346714	SOX14	PROMOTER	138962035
chr3	A_17_P15493197	chr3:138962283-138962327	23851.5	36730.5	-0.622898536213102	SOX14	PROMOTER	138962283
chr3	A_17_P02613068	chr3:138963883-138963931	2653.5	1782.0	0.5743992118896926	SOX14	PROMOTER	138963883
chr3	A_17_P02613069	chr3:138964010-138964058	2414.0	1653.0	0.5463389514627076	SOX14	PROMOTER	138964010
chr3	A_17_P02613071	chr3:138964182-138964230	8514.5	3170.5	1.4252114356557473	SOX14	PROMOTER	138964182
chr3	A_17_P02613073	chr3:138964643-138964687	2926.0	2171.0	0.4305700435233425	SOX14	PROMOTER	138964643
chr3	A_17_P02613075	chr3:138964806-138964858	4453.0	1927.5	1.208046751640507	SOX14	PROMOTER	138964806
chr3	A_17_P02613990	chr3:139200867-139200926	2684.0	826.5	1.69929794690787	CLDN18	INSIDE	139200867
chr3	A_17_P02613992	chr3:139201064-139201121	6587.0	1971.0	1.740693773742655	CLDN18	INSIDE	139201064
chr3	A_17_P02613993	chr3:139201172-139201218	1874.5	919.5	1.0275843458761527	CLDN18	INSIDE	139201172
chr3	A_17_P02617857	chr3:140149126-140149170	1597.0	778.0	1.0375222524250405	LOC401089	INSIDE	140149126
chr3	A_17_P02620312	chr3:140739516-140739560	1693.0	3912.0	-1.2083243970565922	RBP1	INSIDE	140739516
chr3	A_17_P02620313	chr3:140739642-140739696	3320.0	727.0	2.191155972314693	RBP1	INSIDE	140739642
chr3	A_17_P02627177	chr3:142143579-142143623	12037.0	6237.0	0.9485517077664157	SLC25A36	INSIDE	142143579
chr3	A_17_P02629805	chr3:142688328-142688372	6271.0	3444.0	0.8646103768484854	RASA2	PROMOTER	142688328
chr3	A_17_P15495225	chr3:142688883-142688927	62955.0	34129.0	0.8833228207117336	RASA2	INSIDE	142688883
chr3	A_17_P02630992	chr3:142978015-142978071	1170.0	323.5	1.8546709124782597	GRK7	PROMOTER	142978015
chr3	A_17_P02630999	chr3:142978778-142978837	4452.0	2861.0	0.6379340950187765	GRK7	PROMOTER	142978778
chr3	A_17_P02634036	chr3:143854067-143854111	12676.0	7681.0	0.7227335100857486	PLS1	INSIDE	143854067
chr3	A_17_P02634409	chr3:143925672-143925716	3772.0	3892.5	-0.04536736329130286	TRPC1	PROMOTER	143925672
chr3	A_17_P02636329	chr3:144323509-144323553	3998.5	2819.0	0.5042754099864699	CHST2	INSIDE	144323509
chr3	A_17_P02656267	chr3:148604350-148604394	3106.5	4504.0	-0.5359167731385617	ZIC4	INSIDE	148604350
chr3	A_17_P02656269	chr3:148604613-148604670	21370.0	20739.0	0.04324057651883728	ZIC4	INSIDE	148604613
chr3	A_17_P02656275	chr3:148605331-148605375	2335.0	1081.5	1.1103888846350458	ZIC4	INSIDE	148605331
chr3	A_17_P02656276	chr3:148605440-148605484	5695.0	3876.0	0.5551272711803932	ZIC4	INSIDE	148605440
chr3	A_17_P02656278	chr3:148605601-148605648	961.0	354.5	1.4387508035342342	ZIC4	INSIDE	148605601
chr3	A_17_P02656285	chr3:148606278-148606322	8376.5	5323.5	0.6539724853424888	ZIC4	INSIDE	148606278
chr3	A_17_P02662598	chr3:149898176-149898220	2447.0	1482.0	0.723468653773556	AGTR1	PROMOTER	149898176
chr3	A_17_P02664172	chr3:150187005-150187049	2954.0	3025.5	-0.03450375856932838	GYG1	PROMOTER	150187005
chr3	A_17_P02664177	chr3:150188019-150188063	771.5	1031.5	-0.4190057593157498	GYG1	PROMOTER	150188019
chr3	A_17_P02664734	chr3:150286789-150286833	8494.5	5984.0	0.5054188553211011	HLTF	INSIDE	150286789
chr3	A_17_P02666450	chr3:150676929-150676979	3865.5	2259.5	0.7746514809097724	TM4SF4	INSIDE	150676929
chr3	A_17_P15500235	chr3:151966477-151966530	4371.5	5268.5	-0.26926387014640035	SIAH2	PROMOTER	151966477
chr3	A_17_P02673272	chr3:152172889-152172948	1032.5	1250.0	-0.27578631324264175	CLRN1	INSIDE	152172889
chr3	A_17_P02705831	chr3:159305606-159305656	1092.5	736.0	0.5698556083309478	SHOX2	PROMOTER	159305606
chr3	A_17_P02707821	chr3:159771992-159772036	65374.0	28715.0	1.1869124114738774	MLF1	INSIDE	159771992
chr3	A_17_P02707824	chr3:159772977-159773021	56240.0	39812.0	0.49839324577432376	MLF1	INSIDE	159772977
chr3	A_17_P02757314	chr3:170862319-170862377	2283.0	1167.0	0.9681262985173535	MDS1	INSIDE	170862319
chr3	A_17_P02759743	chr3:171422532-171422580	2700.0	1907.0	0.501654563625437	PRKCI	PROMOTER	171422532
chr3	A_17_P15510351	chr3:171422680-171422730	202.0	13.5	3.9033239805883264	PRKCI	PROMOTER	171422680
chr3	A_17_P02761366	chr3:171784669-171784728	744.0	392.0	0.9244489669928233	SLC7A14	INSIDE	171784669
chr3	A_17_P02763168	chr3:172229035-172229094	8573.0	3282.0	1.3852249045477896	SLC2A2	PROMOTER	172229035
chr3	A_17_P02801166	chr3:180009704-180009763	11021.5	2485.5	2.148712576250406	KCNMB2	INSIDE	180009704
chr3	A_17_P02801167	chr3:180009818-180009877	126.0	89.0	0.5015464925335187	KCNMB2	INSIDE	180009818
chr3	A_17_P02801170	chr3:180010351-180010410	18874.5	8267.5	1.1909153813153175	KCNMB2	INSIDE	180010351
chr3	A_17_P02821893	chr3:184756528-184756582	3994.0	3962.0	0.011605452554486046	KLHL6	PROMOTER	184756528
chr3	A_17_P02821904	chr3:184761499-184761558	6266.5	2028.5	1.6272465834657308	KLHL6	PROMOTER	184761499
chr3	A_17_P02824377	chr3:185355438-185355492	1392.0	593.5	1.2298392762068215	DVL3	PROMOTER	185355438
chr3	A_17_P02824541	chr3:185381629-185381683	1324.0	903.0	0.5521052293263594	AP2M1	INSIDE	185381629
chr3	A_17_P02824808	chr3:185445024-185445074	1026.5	483.0	1.0876385332728287	ALG3	INSIDE	185445024
chr3	A_17_P02824811	chr3:185445406-185445465	849.0	424.0	1.0017002889898394	ALG3	INSIDE	185445406
chr3	A_17_P02825006	chr3:185493822-185493866	3998.0	3799.0	0.07365876007960535	PSMD2	PROMOTER	185493822
chr3	A_17_P02825255	chr3:185538901-185538945	5744.5	3813.0	0.5912547954170216	FAM131A	PROMOTER	185538901
chr3	A_17_P02825356	chr3:185555364-185555408	8731.0	5218.5	0.7425117218754829	CLCN2	INSIDE	185555364
chr3	A_17_P02825358	chr3:185555523-185555567	4912.0	2360.0	1.057523701120976	CLCN2	INSIDE	185555523
chr3	A_17_P02825361	chr3:185555973-185556018	3167.5	3031.5	0.06331279692728034	CLCN2	INSIDE	185555973
chr3	A_17_P15518688	chr3:185556248-185556292	8218.0	2677.0	1.6181701915268785	CLCN2	INSIDE	185556248
chr3	A_17_P02825363	chr3:185556352-185556409	1941.0	659.0	1.558449747705612	CLCN2	INSIDE	185556352
chr3	A_17_P02825411	chr3:185563058-185563102	37620.0	25142.0	0.5814004307926239	CLCN2-POLR2H	DIVERGENT_PROMOTER	185563058
chr3	A_17_P02825415	chr3:185563892-185563936	3770.5	4991.5	-0.4047175765861999	POLR2H	INSIDE	185563892
chr3	A_17_P02825416	chr3:185563997-185564045	1392.5	471.0	1.563878362614611	POLR2H	INSIDE	185563997
chr3	A_17_P02825418	chr3:185564152-185564200	1000.0	608.0	0.7178567712185016	POLR2H	INSIDE	185564152
chr3	A_17_P02825419	chr3:185564258-185564311	7892.0	5981.0	0.4000042384562085	POLR2H	INSIDE	185564258
chr3	A_17_P02825424	chr3:185565348-185565402	1563.0	580.0	1.4301929729847298	POLR2H	INSIDE	185565348
chr3	A_17_P02825425	chr3:185565464-185565523	306.0	216.0	0.5025003405291834	POLR2H	INSIDE	185565464
chr3	A_17_P02825523	chr3:185583181-185583228	4622.5	2017.5	1.1961046461264158	CHRD	INSIDE	185583181
chr3	A_17_P02825525	chr3:185583331-185583375	3102.0	2059.0	0.5912548564038367	CHRD	INSIDE	185583331
chr3	A_17_P02826170	chr3:185763259-185763303	57714.5	13713.5	2.073336995332867	EPHB3	INSIDE	185763259
chr3	A_17_P02826172	chr3:185763461-185763505	8744.0	4758.5	0.8777865299148501	EPHB3	INSIDE	185763461
chr3	A_17_P02826174	chr3:185763649-185763693	19576.0	11221.0	0.8028847538672377	EPHB3	INSIDE	185763649
chr3	A_17_P02828730	chr3:186353910-186353954	26221.0	12274.5	1.095058449443637	LOC285382	PROMOTER	186353910
chr3	A_17_P15520194	chr3:187813004-187813060	692.0	279.5	1.3079237547935345	AHSG	PROMOTER	187813004
chr3	A_17_P02837392	chr3:188397815-188397863	13161.0	6926.0	0.9261748195431584	RTP1	PROMOTER	188397815
chr3	A_17_P02837396	chr3:188398232-188398276	3307.5	2370.0	0.4808540973804178	RTP1	INSIDE	188398232
chr3	A_17_P02837397	chr3:188398331-188398389	2886.0	1011.0	1.5132883025881838	RTP1	INSIDE	188398331
chr3	A_17_P02870636	chr3:195332231-195332284	705.5	417.5	0.7568698852358495	HES1	PROMOTER	195332231
chr3	A_17_P02871777	chr3:195574203-195574247	10005.5	10216.0	-0.030037166008433955	LRRC15	PROMOTER	195574203
chr3	A_17_P02871782	chr3:195574910-195574954	6375.5	8496.5	-0.4143301779263695	LRRC15	PROMOTER	195574910
chr3	A_17_P02871784	chr3:195575156-195575206	7838.0	12114.5	-0.6281773838222379	LRRC15	PROMOTER	195575156
chr3	A_17_P02871915	chr3:195604381-195604440	161.0	230.0	-0.5145731728297583	GP5	PROMOTER	195604381
chr3	A_17_P02876068	chr3:196470804-196470850	1587.5	786.5	1.013237921131204	C3orf21	INSIDE	196470804
chr3	A_17_P02876072	chr3:196471190-196471237	9377.5	1661.5	2.4967170648568007	C3orf21	INSIDE	196471190
chr3	A_17_P02876074	chr3:196471472-196471525	5484.0	3299.0	0.7331997932142951	C3orf21	INSIDE	196471472
chr3	A_17_P02877221	chr3:197023543-197023590	1542.0	1234.5	0.32087592877225246	MUC4	PROMOTER	197023543
chr3	A_17_P02877223	chr3:197023941-197023985	11327.0	4914.0	1.2047960455454343	MUC4	PROMOTER	197023941
chr3	A_17_P02877224	chr3:197024067-197024111	4586.5	1080.5	2.085694567544652	MUC4	PROMOTER	197024067
chr3	A_17_P02877226	chr3:197024280-197024330	2281.0	3286.0	-0.5266660336379371	MUC4	PROMOTER	197024280
chr3	A_17_P02877229	chr3:197024648-197024704	506.5	476.5	0.08808605489119636	MUC4	PROMOTER	197024648
chr3	A_17_P02877231	chr3:197025135-197025185	3034.0	829.0	1.871777078751283	MUC4	PROMOTER	197025135
chr3	A_17_P02877235	chr3:197025701-197025749	5645.0	640.0	3.140829770773001	MUC4	PROMOTER	197025701
chr3	A_17_P02877617	chr3:197112052-197112096	1070.5	892.0	0.2631691804652047	TNK2	PROMOTER	197112052
chr3	A_17_P02877619	chr3:197112268-197112320	9730.5	3532.0	1.462028596551043	TNK2	PROMOTER	197112268
chr3	A_17_P02878313	chr3:197421993-197422037	6880.0	6595.0	0.06103590545055332	ZDHHC19	INSIDE	197421993
chr3	A_17_P02878319	chr3:197422859-197422918	1632.0	889.0	0.8763857331417256	ZDHHC19-OSTalpha	DIVERGENT_PROMOTER	197422859
chr3	A_17_P02879770	chr3:197847618-197847664	49333.5	21825.0	1.1765859901272155	LRRC33	PROMOTER	197847618
chr3	A_17_P02884900	chr3:199171472-199171516	2901.0	3384.0	-0.2221792729219523	LMLN	INSIDE	199171472
chr4	A_17_P02887336	chr4:813041-813085	14576.0	8889.0	0.7135018321196123	CPLX1	PROMOTER	813041
chr4	A_17_P02887345	chr4:814338-814382	57151.0	25393.0	1.1703478931471984	CPLX1	PROMOTER	814338
chr4	A_17_P02887346	chr4:814456-814500	9274.5	5040.0	0.8798457725942899	CPLX1	PROMOTER	814456
chr4	A_17_P02887994	chr4:979685-979729	39053.5	16683.0	1.2270731064502525	SLC26A1	PROMOTER	979685
chr4	A_17_P02889044	chr4:1231122-1231168	6456.0	2727.0	1.2433258783625172	CTBP1	INSIDE	1231122
chr4	A_17_P15532580	chr4:1231299-1231343	2477.5	2798.5	-0.17576869032180212	CTBP1	INSIDE	1231299
chr4	A_17_P15532612	chr4:1235174-1235218	14368.0	14937.5	-0.05607945790168872	MGC21675	INSIDE	1235174
chr4	A_17_P15532613	chr4:1235280-1235324	10765.0	13078.0	-0.2807936088920232	MGC21675	INSIDE	1235280
chr4	A_17_P02889094	chr4:1268735-1268787	2443.0	1644.5	0.5710048554318542	MAEA	PROMOTER	1268735
chr4	A_17_P15532991	chr4:1380288-1380342	767.0	297.0	1.3687636467021678	CRIPAK	DOWNSTREAM	1380288
chr4	A_17_P02889599	chr4:1380742-1380786	7785.0	4272.5	0.8656165474028977	CRIPAK	DOWNSTREAM	1380742
chr4	A_17_P02890656	chr4:1690006-1690050	16510.5	12063.5	0.4527352720565748	TMEM129	INSIDE	1690006
chr4	A_17_P15533729	chr4:1692086-1692130	18885.0	27824.0	-0.5590890539790521	TMEM129	INSIDE	1692086
chr4	A_17_P02890685	chr4:1695195-1695243	8449.5	4598.5	0.8777026318835498	TACC3	INSIDE	1695195
chr4	A_17_P02891460	chr4:1862809-1862868	827.5	361.5	1.1947636647434623	WHSC1	PROMOTER	1862809
chr4	A_17_P02894251	chr4:2728337-2728381	9562.0	4527.5	1.078597764510164	TNIP2	PROMOTER	2728337
chr4	A_17_P02894253	chr4:2728864-2728910	1308.5	737.5	0.8271989699114689	TNIP2	PROMOTER	2728864
chr4	A_17_P02894256	chr4:2729081-2729132	1013.5	409.5	1.3074107318258903	TNIP2	PROMOTER	2729081
chr4	A_17_P02894312	chr4:2761516-2761560	7724.0	3981.0	0.9562172928593008	chr4:002761516-002761560	Unknown	2761516
chr4	A_17_P02894314	chr4:2761693-2761737	20949.0	12541.5	0.7401714695592748	chr4:002761693-002761737	Unknown	2761693
chr4	A_17_P02894349	chr4:2766364-2766408	65406.5	26118.0	1.3243895897605167	chr4:002766364-002766408	Unknown	2766364
chr4	A_17_P02894509	chr4:2791752-2791796	8902.5	11037.5	-0.31013100217276557	SH3BP2	INSIDE	2791752
chr4	A_17_P02895229	chr4:2937227-2937286	459.0	605.0	-0.3984409887481489	GRK4	INSIDE	2937227
chr4	A_17_P15536057	chr4:3216995-3217039	4199.0	2516.5	0.7386271903381152	LOC345222	PROMOTER	3216995
chr4	A_17_P02896818	chr4:3282862-3282921	2916.0	1561.5	0.9010581503063638	RGS12	PROMOTER	3282862
chr4	A_17_P02896820	chr4:3283993-3284044	5379.0	3025.5	0.8301644042554133	RGS12	PROMOTER	3283993
chr4	A_17_P02896822	chr4:3284185-3284229	16814.5	9707.5	0.7925341719305989	RGS12	PROMOTER	3284185
chr4	A_17_P02896939	chr4:3310537-3310596	1033.0	1893.0	-0.8738341568386456	RGS12	INSIDE	3310537
chr4	A_17_P02896941	chr4:3311505-3311564	6870.5	2319.0	1.5669122748777715	RGS12	INSIDE	3311505
chr4	A_17_P02896964	chr4:3315734-3315778	6268.5	2706.5	1.211691871328923	RGS12	INSIDE	3315734
chr4	A_17_P02896966	chr4:3315863-3315907	33943.5	18473.0	0.877717154644983	RGS12	INSIDE	3315863
chr4	A_17_P02897060	chr4:3343604-3343651	21507.0	8780.0	1.292513453157355	RGS12	INSIDE	3343604
chr4	A_17_P02897966	chr4:3544254-3544305	1569.0	641.5	1.2903241818784152	chr4:003544254-003544305	Unknown	3544254
chr4	A_17_P02897968	chr4:3544685-3544729	8719.0	4202.0	1.0530865168248948	chr4:003544685-003544729	Unknown	3544685
chr4	A_17_P02897970	chr4:3544834-3544878	4048.0	4743.5	-0.22874265713314546	chr4:003544834-003544878	Unknown	3544834
chr4	A_17_P15536801	chr4:3546136-3546180	3634.5	1172.0	1.632784335750255	chr4:003546136-003546180	Unknown	3546136
chr4	A_17_P02897973	chr4:3546339-3546388	1778.5	1893.0	-0.09001343664185482	chr4:003546339-003546388	Unknown	3546339
chr4	A_17_P02897975	chr4:3546479-3546528	2835.0	985.0	1.5251531054858527	chr4:003546479-003546528	Unknown	3546479
chr4	A_17_P02897979	chr4:3546855-3546899	24514.0	10874.5	1.1726568423117172	chr4:003546855-003546899	Unknown	3546855
chr4	A_17_P02902963	chr4:5103821-5103876	1027.5	559.5	0.8769283575926512	STK32B	PROMOTER	5103821
chr4	A_17_P15539146	chr4:5104379-5104423	9548.5	16268.5	-0.7687352175832571	STK32B	PROMOTER	5104379
chr4	A_17_P02902966	chr4:5104709-5104753	759.5	1253.5	-0.7228401263318559	STK32B	INSIDE	5104709
chr4	A_17_P02905921	chr4:5947217-5947273	2615.5	1716.0	0.6080372171784506	CRMP1	PROMOTER	5947217
chr4	A_17_P02905923	chr4:5947619-5947664	14601.0	8481.0	0.7837608914473267	CRMP1	PROMOTER	5947619
chr4	A_17_P02907484	chr4:6250860-6250910	4613.0	4912.0	-0.09060526830452353	JAKMIP1	INSIDE	6250860
chr4	A_17_P02907488	chr4:6251178-6251230	1955.0	577.5	1.7592757558912948	JAKMIP1	INSIDE	6251178
chr4	A_17_P02907490	chr4:6251364-6251409	2620.0	1449.5	0.8540114783634156	JAKMIP1	INSIDE	6251364
chr4	A_17_P02908357	chr4:6434518-6434565	1929.0	953.0	1.017305024139162	PPP2R2C	PROMOTER	6434518
chr4	A_17_P02908359	chr4:6434919-6434978	1114.5	684.0	0.7043283863738545	PPP2R2C	PROMOTER	6434919
chr4	A_17_P02908826	chr4:6526426-6526477	288.5	100.0	1.5285713188707577	PPP2R2C	PROMOTER	6526426
chr4	A_17_P02909589	chr4:6745245-6745289	4955.0	3221.0	0.6213763966910358	S100P	PROMOTER	6745245
chr4	A_17_P02909591	chr4:6746058-6746102	8493.0	3897.5	1.1237252270417561	S100P	PROMOTER	6746058
chr4	A_17_P15540360	chr4:6769344-6769388	7104.0	4521.0	0.6519896640311257	CNO	INSIDE	6769344
chr4	A_17_P02909683	chr4:6769560-6769619	9658.5	2581.5	1.9035895525979607	CNO	INSIDE	6769560
chr4	A_17_P02911395	chr4:7125727-7125772	3125.0	1324.0	1.2389530676295941	GRPEL1	PROMOTER	7125727
chr4	A_17_P02911396	chr4:7125844-7125888	10828.0	4367.5	1.309887184410842	GRPEL1	PROMOTER	7125844
chr4	A_17_P02911397	chr4:7125953-7125997	37274.0	21969.5	0.7626676118059929	GRPEL1	PROMOTER	7125953
chr4	A_17_P02915143	chr4:7826448-7826500	2018.5	937.0	1.1071626338213232	AFAP1	INSIDE	7826448
chr4	A_17_P15541584	chr4:7827121-7827165	65456.0	65375.0	0.001786400979018051	AFAP1	INSIDE	7827121
chr4	A_17_P02915665	chr4:7929025-7929083	4863.0	2386.0	1.0272525485434696	AFAP1	PROMOTER	7929025
chr4	A_17_P02915666	chr4:7929180-7929224	18498.5	6643.5	1.4773928876684814	AFAP1	PROMOTER	7929180
chr4	A_17_P02916240	chr4:8060818-8060874	1590.5	956.0	0.734397848558765	hsa-mir-95	PROMOTER	8060818
chr4	A_17_P15541821	chr4:8061119-8061163	5523.5	8024.0	-0.5387388765366936	hsa-mir-95	PROMOTER	8061119
chr4	A_17_P02916246	chr4:8061796-8061855	446.5	405.5	0.13895826090394975	hsa-mir-95	PROMOTER	8061796
chr4	A_17_P02917170	chr4:8251446-8251490	17228.5	7877.0	1.1290789178984841	SH3TC1	PROMOTER	8251446
chr4	A_17_P02917484	chr4:8320222-8320266	8216.0	5661.0	0.5373792579965936	HTRA3	PROMOTER	8320222
chr4	A_17_P02917504	chr4:8324813-8324857	1222.0	718.0	0.7671885359956783	HTRA3	INSIDE	8324813
chr4	A_17_P02918244	chr4:8469249-8469308	3016.5	1535.5	0.9741670700506335	ACOX3	INSIDE	8469249
chr4	A_17_P02918247	chr4:8469525-8469569	7307.5	2100.5	1.7986451382068978	ACOX3	INSIDE	8469525
chr4	A_17_P02918252	chr4:8472361-8472410	13028.0	7196.0	0.8563485331444212	ACOX3	INSIDE	8472361
chr4	A_17_P15542500	chr4:8472462-8472511	3819.5	2694.5	0.5033662047445759	ACOX3	INSIDE	8472462
chr4	A_17_P15542681	chr4:8640273-8640317	12178.0	7326.5	0.7330811512209489	GPR78	INSIDE	8640273
chr4	A_17_P15542683	chr4:8640399-8640450	2369.5	1634.0	0.5361746774869175	CPZ	PROMOTER	8640399
chr4	A_17_P02918885	chr4:8642687-8642735	709.0	464.0	0.611660822111944	CPZ	PROMOTER	8642687
chr4	A_17_P15542692	chr4:8644721-8644766	909.0	448.5	1.019172309274846	CPZ	PROMOTER	8644721
chr4	A_17_P02936317	chr4:13153267-13153311	3207.5	2189.5	0.5508478155243939	BAPX1	INSIDE	13153267
chr4	A_17_P02936321	chr4:13153585-13153630	488.0	478.5	0.028362223076860815	BAPX1	INSIDE	13153585
chr4	A_17_P15547099	chr4:13153940-13153984	10743.0	11273.0	-0.069474575860046	BAPX1	INSIDE	13153940
chr4	A_17_P15548296	chr4:15389131-15389175	6264.0	4299.0	0.5430831023077388	CD38	INSIDE	15389131
chr4	A_17_P02987600	chr4:24406597-24406649	1789.5	888.0	1.0109249620662781	SOD3	INSIDE	24406597
chr4	A_17_P02991126	chr4:25267299-25267343	26757.0	14167.0	0.9173820839050117	SLC34A2	INSIDE	25267299
chr4	A_17_P02991128	chr4:25267447-25267503	5579.0	2581.0	1.112076409954106	SLC34A2	INSIDE	25267447
chr4	A_17_P02994828	chr4:26100239-26100284	2095.0	1196.0	0.8087328543886091	CCKAR	INSIDE	26100239
chr4	A_17_P02994835	chr4:26100942-26100988	4131.0	2121.0	0.9617464393255655	CCKAR	INSIDE	26100942
chr4	A_17_P02994837	chr4:26101136-26101184	17416.0	8246.5	1.0785594704752923	CCKAR	PROMOTER	26101136
chr4	A_17_P03014052	chr4:30329880-30329933	8867.5	3173.5	1.4824525825397714	PCDH7	PROMOTER	30329880
chr4	A_17_P03014053	chr4:30329999-30330048	12919.0	2364.0	2.450192461379326	PCDH7	PROMOTER	30329999
chr4	A_17_P03014054	chr4:30330118-30330162	11087.5	5767.0	0.9430411770186684	PCDH7	PROMOTER	30330118
chr4	A_17_P03044938	chr4:37262275-37262320	10784.0	3066.0	1.8144627995230809	C4orf19	INSIDE	37262275
chr4	A_17_P03044939	chr4:37262390-37262434	4227.5	4361.0	-0.04485423578426043	C4orf19	INSIDE	37262390
chr4	A_17_P03046233	chr4:37567800-37567852	3698.0	6383.5	-0.7876024293604154	TBC1D1	PROMOTER	37567800
chr4	A_17_P03046234	chr4:37567901-37567951	39937.5	3470.0	3.5247364581434586	TBC1D1	PROMOTER	37567901
chr4	A_17_P03046235	chr4:37568014-37568058	19640.0	9224.5	1.0902523103392778	TBC1D1	PROMOTER	37568014
chr4	A_17_P03054849	chr4:39656380-39656439	88.5	124.0	-0.4865907603038777	PDS5A	PROMOTER	39656380
chr4	A_17_P03063985	chr4:41678597-41678646	1047.0	1558.0	-0.5734337911308608	WDR21B	INSIDE	41678597
chr4	A_17_P03063991	chr4:41679054-41679100	1484.5	1965.0	-0.40455221915931344	WDR21B	INSIDE	41679054
chr4	A_17_P03063993	chr4:41679405-41679453	17626.0	2630.0	2.744570405596956	WDR21B	INSIDE	41679405
chr4	A_17_P03063994	chr4:41679611-41679655	65352.0	33727.0	0.9543273911641617	WDR21B	INSIDE	41679611
chr4	A_17_P15562356	chr4:41847680-41847724	22658.5	28622.5	-0.3370973306971317	CCDC4	INSIDE	41847680
chr4	A_17_P03074883	chr4:44143231-44143285	1945.5	1263.5	0.6227153160280805	KCTD8	INSIDE	44143231
chr4	A_17_P03090616	chr4:47832833-47832888	3935.0	1575.5	1.3205538813773092	TXK	PROMOTER	47832833
chr4	A_17_P03090617	chr4:47832954-47833009	2571.0	1459.5	0.8168553993313884	TXK	PROMOTER	47832954
chr4	A_17_P15565290	chr4:48181317-48181369	720.0	455.5	0.660545852527624	SLC10A4	INSIDE	48181317
chr4	A_17_P03094688	chr4:52404904-52404948	65341.5	32642.5	1.0012480204995682	DCUN1D4	INSIDE	52404904
chr4	A_17_P03094690	chr4:52405247-52405291	35579.0	18466.0	0.9461545703542201	DCUN1D4	INSIDE	52405247
chr4	A_17_P15567741	chr4:54662439-54662483	26706.0	31631.5	-0.2441980650153931	GSH2	INSIDE	54662439
chr4	A_17_P03104051	chr4:54662591-54662637	4772.5	1703.5	1.4862432501949536	GSH2	INSIDE	54662591
chr4	A_17_P15567742	chr4:54662748-54662792	4808.5	3842.5	0.3235416590147852	GSH2	INSIDE	54662748
chr4	A_17_P15567784	chr4:54787762-54787806	6580.5	4634.0	0.5059391628755651	PDGFRA	PROMOTER	54787762
chr4	A_17_P03114192	chr4:57066247-57066291	25098.0	17186.0	0.5463386037164075	ARL9	INSIDE	57066247
chr4	A_17_P03115404	chr4:57465130-57465177	1966.0	2289.0	-0.21945414121510612	REST	PROMOTER	57465130
chr4	A_17_P03192551	chr4:77080546-77080590	21648.5	21213.5	0.029284395996054355	ASAHL	INSIDE	77080546
chr4	A_17_P03192980	chr4:77181041-77181100	964.0	516.5	0.9002647973649022	CXCL11	PROMOTER	77181041
chr4	A_17_P03193958	chr4:77446445-77446489	4604.0	5483.0	-0.2520776401645687	GENX-3414	PROMOTER	77446445
chr4	A_17_P15583368	chr4:77446870-77446914	65417.5	65412.0	1.2130020720958777E-4	GENX-3414	INSIDE	77446870
chr4	A_17_P03196842	chr4:78089149-78089193	1910.5	3750.0	-0.9729403379130945	SEPT11	PROMOTER	78089149
chr4	A_17_P03201822	chr4:79196880-79196924	7385.0	3471.0	1.0892465558235056	FRAS1	PROMOTER	79196880
chr4	A_17_P03211978	chr4:81325493-81325550	4366.0	2337.0	0.9016543962079657	PRDM8	INSIDE	81325493
chr4	A_17_P03211980	chr4:81325717-81325761	42873.5	20418.5	1.0702093114025493	PRDM8	INSIDE	81325717
chr4	A_17_P03301732	chr4:101331250-101331299	3866.5	2233.5	0.7917219584065764	DDIT4L	PROMOTER	101331250
chr4	A_17_P03301733	chr4:101331365-101331421	8326.0	2597.0	1.680777544461811	DDIT4L	PROMOTER	101331365
chr4	A_17_P03301734	chr4:101331481-101331540	1397.5	1092.5	0.35521500334259176	DDIT4L	PROMOTER	101331481
chr4	A_17_P03311593	chr4:103485087-103485131	4386.5	2079.5	1.0768335835724012	SLC39A8	INSIDE	103485087
chr4	A_17_P15598745	chr4:106287069-106287113	6543.0	10985.0	-0.7475106939487323	KIAA1546	PROMOTER	106287069
chr4	A_17_P03330488	chr4:108177385-108177440	1168.0	860.5	0.4407931768398136	DKK2	PROMOTER	108177385
chr4	A_17_P03330496	chr4:108178275-108178334	154.5	733.0	-2.2462063602294373	DKK2	PROMOTER	108178275
chr4	A_17_P03334365	chr4:109071563-109071607	16449.5	9981.0	0.7207874603264063	CYP2U1	PROMOTER	109071563
chr4	A_17_P03335737	chr4:109306614-109306669	20255.0	3559.0	2.5087342470640137	LEF1	INSIDE	109306614
chr4	A_17_P03335739	chr4:109306797-109306846	3881.5	2243.5	0.7908631035429691	LEF1	INSIDE	109306797
chr4	A_17_P03355475	chr4:113424174-113424233	218.0	319.5	-0.5514877961700682	TIFA	INSIDE	113424174
chr4	A_17_P03356454	chr4:113661679-113661723	8790.0	5465.5	0.6855096814524797	NEUROG2	PROMOTER	113661679
chr4	A_17_P03395876	chr4:122520702-122520749	2445.5	941.5	1.3770964647235615	GPR103	INSIDE	122520702
chr4	A_17_P03395878	chr4:122521031-122521075	10206.5	6825.0	0.5805872727281113	GPR103	INSIDE	122521031
chr4	A_17_P03430092	chr4:130237332-130237391	101.0	118.0	-0.22443156661004646	C4orf33	INSIDE	130237332
chr4	A_17_P03445956	chr4:134291204-134291248	5993.5	7472.0	-0.31809572114743045	PCDH10	INSIDE	134291204
chr4	A_17_P03473668	chr4:140418918-140418977	99.5	127.5	-0.3577288163152091	OSAP	INSIDE	140418918
chr4	A_17_P03496706	chr4:145787322-145787368	1743.5	2089.5	-0.26117139454570454	HHIP	INSIDE	145787322
chr4	A_17_P03509644	chr4:148621008-148621066	4755.5	2584.0	0.8799909660271589	EDNRA	PROMOTER	148621008
chr4	A_17_P03514658	chr4:149585097-149585141	1019.5	1129.5	-0.1478224953764878	NR3C2	PROMOTER	149585097
chr4	A_17_P15625843	chr4:149585438-149585482	2107.0	2131.0	-0.01634027896539732	NR3C2	PROMOTER	149585438
chr4	A_17_P03524564	chr4:151722213-151722272	777.0	302.0	1.3633660490826314	MAB21L2	PROMOTER	151722213
chr4	A_17_P03524581	chr4:151723848-151723894	1790.5	2002.5	-0.161439723975548	MAB21L2	INSIDE	151723848
chr4	A_17_P03533118	chr4:153521932-153521991	180.5	77.5	1.2197306216129336	FBXW7	INSIDE	153521932
chr4	A_17_P03544546	chr4:155882791-155882848	703.5	645.5	0.1241333279293421	LRAT	PROMOTER	155882791
chr4	A_17_P03544568	chr4:155885199-155885243	5550.0	3315.5	0.743261316471593	LRAT	INSIDE	155885199
chr4	A_17_P03592244	chr4:166471148-166471207	101.0	85.5	0.24035896786589692	SC4MOL	INSIDE	166471148
chr4	A_17_P03629342	chr4:174685059-174685109	4892.0	6293.0	-0.36332353904466475	HAND2	INSIDE	174685059
chr4	A_17_P03633338	chr4:175443969-175444028	84.5	181.0	-1.0989664508010213	FBXO8	PROMOTER	175443969
chr4	A_17_P03640737	chr4:177159237-177159296	1971.0	710.0	1.4730368466514414	GPM6A	INSIDE	177159237
chr4	A_17_P03640738	chr4:177159356-177159404	2761.5	1433.0	0.946413517808917	GPM6A	INSIDE	177159356
chr4	A_17_P03671246	chr4:183299478-183299526	2647.0	1104.0	1.2616180227172296	chr4:183299478-183299526	Unknown	183299478
chr4	A_17_P03671263	chr4:183301967-183302016	569.0	610.0	-0.10038059014366679	chr4:183301967-183302016	Unknown	183301967
chr4	A_17_P03676079	chr4:184072653-184072697	16411.0	23356.0	-0.5091300644672829	DCTD	INSIDE	184072653
chr4	A_17_P03676592	chr4:184254348-184254407	258.5	106.0	1.2861000157517355	FLJ30277	DOWNSTREAM	184254348
chr4	A_17_P03676594	chr4:184254512-184254571	3024.5	1521.0	0.9916765076248185	FLJ30277	DOWNSTREAM	184254512
chr4	A_17_P03683042	chr4:185589542-185589594	1147.5	799.5	0.5213242148208383	IRF2	INSIDE	185589542
chr4	A_17_P03683044	chr4:185589775-185589824	2799.5	1837.5	0.6074249301019035	IRF2	INSIDE	185589775
chr4	A_17_P03683304	chr4:185636330-185636379	1525.0	1944.0	-0.35021897626817	IRF2	PROMOTER	185636330
chr4	A_17_P03684618	chr4:185971909-185971960	5693.5	2262.0	1.3317168726401014	ACSL1	INSIDE	185971909
chr4	A_17_P03685466	chr4:186172511-186172570	1488.0	921.0	0.6921014650166959	HELT	PROMOTER	186172511
chr5	A_17_P03709122	chr5:358779-358825	65443.0	19585.0	1.7404897566951338	PDCD6	INSIDE	358779
chr5	A_17_P03709130	chr5:359542-359589	25819.0	22884.5	0.17406235340878576	PDCD6	INSIDE	359542
chr5	A_17_P03709696	chr5:491047-491106	1528.0	2249.0	-0.5576391177420681	AHRR	INSIDE	491047
chr5	A_17_P03709706	chr5:492590-492634	7574.0	9494.0	-0.32596062854501273	EXOC3	PROMOTER	492590
chr5	A_17_P03709715	chr5:493842-493886	3749.5	2176.0	0.785019666856385	EXOC3	PROMOTER	493842
chr5	A_17_P03709760	chr5:501149-501196	13078.5	7005.0	0.9007401289009166	EXOC3	INSIDE	501149
chr5	A_17_P03709765	chr5:501657-501702	12192.0	5997.0	1.0236219300275384	EXOC3	INSIDE	501657
chr5	A_17_P03710162	chr5:576181-576225	2552.5	1143.0	1.1590855575506855	SLC9A3	INSIDE	576181
chr5	A_17_P03710173	chr5:578733-578777	18158.0	13058.0	0.47567136018467787	SLC9A3	PROMOTER	578733
chr5	A_17_P15652968	chr5:579813-579857	65276.5	65346.0	-0.0015352227189579602	SLC9A3	PROMOTER	579813
chr5	A_17_P03710180	chr5:580012-580056	1849.0	1783.0	0.05243852177920089	SLC9A3	PROMOTER	580012
chr5	A_17_P03712864	chr5:1276183-1276227	18046.5	10642.0	0.7619497543923127	SLC6A18	PROMOTER	1276183
chr5	A_17_P03713251	chr5:1345943-1345992	4746.0	4663.0	0.025453670854053433	TERT	INSIDE	1345943
chr5	A_17_P15655749	chr5:1346404-1346448	65433.0	65332.5	0.002217570844858345	TERT	INSIDE	1346404
chr5	A_17_P03713280	chr5:1353114-1353165	28720.0	11693.0	1.2964106285420118	TERT	PROMOTER	1353114
chr5	A_17_P03713514	chr5:1400348-1400392	6934.0	8571.0	-0.30577570045469465	CLPTM1L	PROMOTER	1400348
chr5	A_17_P03713516	chr5:1400560-1400619	407.0	156.0	1.3834827654039987	CLPTM1L	PROMOTER	1400560
chr5	A_17_P03713519	chr5:1400804-1400848	15023.5	7041.0	1.0933687065966178	CLPTM1L	PROMOTER	1400804
chr5	A_17_P03713991	chr5:1496190-1496234	5347.0	5967.0	-0.158276100156282	SLC6A3	INSIDE	1496190
chr5	A_17_P03713995	chr5:1496719-1496778	772.0	426.5	0.8560551059497902	SLC6A3	INSIDE	1496719
chr5	A_17_P15656013	chr5:1497779-1497823	17572.0	12426.5	0.4998583948526896	SLC6A3	INSIDE	1497779
chr5	A_17_P15657051	chr5:1933923-1933967	26640.5	14737.5	0.85412934655966	IRX4	INSIDE	1933923
chr5	A_17_P15658716	chr5:3651284-3651343	2117.0	598.0	1.8238038798094844	IRX1	INSIDE	3651284
chr5	A_17_P03726014	chr5:3651412-3651471	925.5	665.0	0.4768786494820221	IRX1	INSIDE	3651412
chr5	A_17_P03756784	chr5:9433415-9433466	1109.0	1030.0	0.10661502809112912	SEMA5A	INSIDE	9433415
chr5	A_17_P03761351	chr5:10405049-10405108	87.0	288.0	-1.726981505593584	MARCH6	PROMOTER	10405049
chr5	A_17_P03770040	chr5:11958950-11959009	999.0	436.0	1.1961565430154921	CTNND2	PROMOTER	11958950
chr5	A_17_P03777827	chr5:14192833-14192892	7992.0	3077.0	1.3770321394588736	TRIO	PROMOTER	14192833
chr5	A_17_P03777829	chr5:14193632-14193676	15465.0	11788.5	0.391626675774027	TRIO	PROMOTER	14193632
chr5	A_17_P03777831	chr5:14193821-14193868	16829.0	5348.5	1.6537432065162296	TRIO	PROMOTER	14193821
chr5	A_17_P03777832	chr5:14193944-14194003	1296.0	786.0	0.7214645006260183	TRIO	PROMOTER	14193944
chr5	A_17_P03793251	chr5:17271409-17271453	2780.0	3877.0	-0.47985585214031073	BASP1	INSIDE	17271409
chr5	A_17_P15680629	chr5:33974715-33974759	11359.0	6123.5	0.8914074385629618	RXFP3	DOWNSTREAM	33974715
chr5	A_17_P15680630	chr5:33974845-33974893	9090.0	3153.5	1.527326361210327	RXFP3	DOWNSTREAM	33974845
chr5	A_17_P03863720	chr5:34020054-34020098	4668.0	2297.0	1.0230537043294243	SLC45A2	INSIDE	34020054
chr5	A_17_P03863722	chr5:34020318-34020362	16271.0	10692.5	0.6057037131696826	SLC45A2	INSIDE	34020318
chr5	A_17_P03866425	chr5:34973220-34973279	6328.0	2296.5	1.4623128162518477	DNAJA5	INSIDE	34973220
chr5	A_17_P03866427	chr5:34973377-34973433	25086.5	4888.5	2.359447446002687	DNAJA5	INSIDE	34973377
chr5	A_17_P03866429	chr5:34973565-34973624	22886.0	14002.0	0.7088324198961752	DNAJA5	INSIDE	34973565
chr5	A_17_P03871378	chr5:36026779-36026833	4500.5	3259.5	0.4654346167460827	UGT3A1	INSIDE	36026779
chr5	A_17_P03878891	chr5:37871662-37871706	10014.0	6856.0	0.5465793459712551	GDNF	PROMOTER	37871662
chr5	A_17_P03878909	chr5:37874261-37874320	11536.0	5598.0	1.0431596776679077	GDNF	PROMOTER	37874261
chr5	A_17_P03878911	chr5:37874532-37874576	11497.0	6481.0	0.82696911767421	GDNF	PROMOTER	37874532
chr5	A_17_P03878922	chr5:37876533-37876588	657.5	288.5	1.1884195755341822	GDNF	PROMOTER	37876533
chr5	A_17_P03878925	chr5:37876750-37876805	1140.5	434.0	1.3938994988676578	GDNF	PROMOTER	37876750
chr5	A_17_P03878927	chr5:37876946-37876991	783.0	390.0	1.0055381835414299	GDNF	PROMOTER	37876946
chr5	A_17_P03882880	chr5:38631153-38631202	12186.0	3240.0	1.911158927245322	LIFR	INSIDE	38631153
chr5	A_17_P03882881	chr5:38631248-38631307	4205.5	1472.0	1.5144996640765869	LIFR	PROMOTER	38631248
chr5	A_17_P03882883	chr5:38631395-38631454	1225.0	1390.5	-0.182821995456754	LIFR	PROMOTER	38631395
chr5	A_17_P03885073	chr5:39110008-39110052	18255.0	10495.0	0.7985895021427304	RICTOR	INSIDE	39110008
chr5	A_17_P03885075	chr5:39110234-39110278	2304.5	1452.0	0.6664123143408982	RICTOR	INSIDE	39110234
chr5	A_17_P03885076	chr5:39110381-39110425	14875.0	10007.0	0.5718801351873823	RICTOR	PROMOTER	39110381
chr5	A_17_P03892460	chr5:40717211-40717257	1490.0	653.0	1.1901574338030934	PTGER4	INSIDE	40717211
chr5	A_17_P03893002	chr5:40871377-40871430	1919.5	931.0	1.043877487288156	RPL37-CARD6	DIVERGENT_PROMOTER	40871377
chr5	A_17_P15686787	chr5:43078261-43078305	2840.0	1847.0	0.6207070634096061	C5orf39	PROMOTER	43078261
chr5	A_17_P15686793	chr5:43078887-43078931	2564.0	2936.0	-0.1954557062244718	C5orf39	PROMOTER	43078887
chr5	A_17_P15686794	chr5:43079241-43079285	15431.0	18225.0	-0.24008725631866296	C5orf39	PROMOTER	43079241
chr5	A_17_P03937660	chr5:54505221-54505268	6003.5	1805.0	1.7338049903527781	CDC20B	PROMOTER	54505221
chr5	A_17_P03937661	chr5:54505317-54505376	670.0	242.0	1.4691540480705403	CDC20B	PROMOTER	54505317
chr5	A_17_P03940111	chr5:55069204-55069249	10105.0	4685.0	1.1089483687205486	DDX4	PROMOTER	55069204
chr5	A_17_P03940112	chr5:55069310-55069363	2791.5	818.0	1.770867807838559	DDX4	PROMOTER	55069310
chr5	A_17_P15691901	chr5:55069439-55069483	1893.5	2290.5	-0.27460714163358824	DDX4	PROMOTER	55069439
chr5	A_17_P03947874	chr5:56812798-56812857	189.5	294.5	-0.6360697856593691	DKFZp686D0972	INSIDE	56812798
[truncated: 4,511 more rows]
